# Supplementary material for: 9,10-Bis(iodo­ethyn­yl)anthracene
Source: IUCrdata. 2023 Jul 4;8(Pt 7):x230553. doi: 10.1107/S2414314623005539 (PMC10626608; doi:10.1107/S2414314623005539)
Supplement: Supplementary file 1 [file x-08-x230553-sup1.cif]

##############################################################################
#                                                                            #
# This CIF contains the data for a data article accepted for                 #
# publication in IUCrData. It conforms to the requirements of                #
# Notes for Authors for IUCrData, and has been                               #
# peer reviewed under the auspices of IUCrData.                              #
#                                                                            #
# Full details of the Crystallographic Information File format               #
# are given in the paper "The Crystallographic Information File (CIF):       #
# a New Standard Archive File for Crystallography" by S. R. Hall, F. H.      #
# Allen and I. D. Brown [Acta Cryst. (1991), A47, 655-685].                  #
#                                                                            #
# The current version of the core CIF dictionary is obtainable from          #
# ftp://ftp.iucr.org/pub/cif_core.dic.                                       #
#                                                                            #
# Software is freely available for graphical display of the structure(s)     #
# in this CIF. For information consult the CIF software page                 #
# http://www.iucr.org/resources/cif/software.                                #
#                                                                            #
# This file may be used for bona fide research purposes within the           #
# scientific community so long as proper attribution is given to the data    # 
# article from which it was obtained.                                        #
#                                                                            #
##############################################################################
data_I
_audit_creation_method     'SHELXL-2016/6'
_chemical_name_systematic
;
9,10-Bis(iodoethynyl)anthracene
;
_chemical_name_common     ?
_chemical_formula_moiety     'C18 H8 I2'
_chemical_formula_sum     'C18 H8 I2'
_chemical_formula_iupac     'C18 H8 I2'
_chemical_formula_weight     478.04
_chemical_melting_point     ?
_space_group_crystal_system     monoclinic
_space_group_name_H-M_alt     'P 21/n'
_space_group_name_Hall     '-P 2yn'
loop_
    _space_group_symop_operation_xyz
    'x, y, z'
    '-x+1/2, y+1/2, -z+1/2'
    '-x, -y, -z'
    'x-1/2, -y-1/2, z-1/2'
_cell_length_a     8.0022(3)
_cell_length_b     15.0735(7)
_cell_length_c     12.2506(5)
_cell_angle_alpha     90
_cell_angle_beta     96.2749(17)
_cell_angle_gamma     90
_cell_volume     1468.83(11)
_cell_formula_units_Z     4
_cell_measurement_reflns_used     9890
_cell_measurement_theta_min     2.70
_cell_measurement_theta_max     30.58
_cell_measurement_temperature     100(2)
_exptl_crystal_description     'column'
_exptl_crystal_colour     'red'
_exptl_crystal_size_max     0.171
_exptl_crystal_size_mid     0.145
_exptl_crystal_size_min     0.131
_exptl_crystal_density_diffrn     2.162
_exptl_crystal_density_meas     .
_exptl_crystal_density_method     .
_exptl_crystal_F_000     888
_exptl_absorpt_coefficient_mu     4.268
_exptl_absorpt_correction_type     multi-scan
_exptl_absorpt_process_details
;
(SADABS; Krause <i>et al.</i>,  2015)
;
_exptl_absorpt_correction_T_min     0.7739
_exptl_absorpt_correction_T_max     1.0000
_diffrn_ambient_temperature     100(2)
_diffrn_source     'Incoatec I\mS'
_diffrn_radiation_type     MoK\a
_diffrn_radiation_wavelength     0.71073
_diffrn_measurement_device_type     'Bruker D8 Venture Photon 2'
_diffrn_measurement_method     '\f and \w scans'
_diffrn_detector_area_resol_mean     ?
_diffrn_reflns_number     37187
_diffrn_reflns_av_R_equivalents     0.0365
_diffrn_reflns_av_unetI/netI     0.0162
_diffrn_reflns_theta_min     2.150
_diffrn_reflns_theta_max     27.497
_diffrn_reflns_theta_full     25.242
_diffrn_measured_fraction_theta_max     1.000
_diffrn_measured_fraction_theta_full     1.000
_diffrn_reflns_limit_h_min     -10
_diffrn_reflns_limit_h_max     10
_diffrn_reflns_limit_k_min     -19
_diffrn_reflns_limit_k_max     19
_diffrn_reflns_limit_l_min     -15
_diffrn_reflns_limit_l_max     15
_refine_special_details     ?
_reflns_number_total     3373
_reflns_number_gt     3084
_reflns_threshold_expression     'I > 2\s(I)'
_refine_ls_structure_factor_coef     Fsqd
_refine_ls_matrix_type     full
_refine_ls_R_factor_all     0.0298
_refine_ls_R_factor_gt     0.0263
_refine_ls_wR_factor_gt     0.0608
_refine_ls_wR_factor_ref     0.0632
_refine_ls_goodness_of_fit_ref     1.131
_refine_ls_restrained_S_all     1.131
_refine_ls_number_reflns     3373
_refine_ls_number_parameters     181
_refine_ls_number_restraints     0
_refine_ls_hydrogen_treatment     constr
_refine_ls_weighting_scheme     calc
_refine_ls_weighting_details
              'w=1/[\s^2^(Fo^2^)+(0.0142P)^2^+7.1388P] where P=(Fo^2^+2Fc^2^)/3'
_atom_sites_solution_hydrogens     geom
_atom_sites_solution_primary     dual
_atom_sites_solution_secondary     difmap
_refine_ls_shift/su_max     0.001
_refine_ls_shift/su_mean     0.000
_refine_diff_density_max     1.412
_refine_diff_density_min     -0.901
_refine_ls_extinction_method     none
_refine_ls_extinction_coef     .
loop_
    _atom_type_symbol
    _atom_type_description
    _atom_type_scat_dispersion_real
    _atom_type_scat_dispersion_imag
    _atom_type_scat_source
    'C' 'C' 0.0033 0.0016
                         'International Tables Vol C Tables 4.2.6.8 and 6.1.1.4'
    'H' 'H' 0.0000 0.0000
                         'International Tables Vol C Tables 4.2.6.8 and 6.1.1.4'
    'I' 'I' -0.4742 1.8119
                         'International Tables Vol C Tables 4.2.6.8 and 6.1.1.4'
_computing_data_collection
;
APEX3 (Bruker, 2017)
;
_computing_cell_refinement
;
SAINT (Bruker, 2016)
;
_computing_data_reduction
;
SAINT (Bruker, 2016)
;
_computing_structure_solution
;
SHELXT2014 (Sheldrick, 2015a)
;
_computing_structure_refinement
;
SHELXL2016 (Sheldrick, 2015b)
;
_computing_molecular_graphics
;
Mercury (Macrae <i>et al.</i>,  2020)
;
_computing_publication_material
;
publCIF (Westrip, 2010)
;
loop_
    _atom_site_type_symbol
    _atom_site_label
    _atom_site_fract_x
    _atom_site_fract_y
    _atom_site_fract_z
    _atom_site_U_iso_or_equiv
    _atom_site_adp_type
    _atom_site_calc_flag
    _atom_site_occupancy
    _atom_site_disorder_assembly
    _atom_site_disorder_group
    I I1 0.82384(3) 0.70341(2) 0.18275(2) 0.02740(8) Uani d 1 . .
    I I2 0.03465(3) 0.12055(2) 0.56404(2) 0.02483(8) Uani d 1 . .
    C C1 0.5433(5) 0.4778(2) 0.3413(3) 0.0183(7) Uani d 1 . .
    C C2 0.6141(5) 0.4243(2) 0.4292(3) 0.0178(7) Uani d 1 . .
    C C3 0.7841(5) 0.4348(3) 0.4760(3) 0.0207(7) Uani d 1 . .
    H H3 0.853257 0.477816 0.446422 0.025 Uiso calc 1 . .
    C C4 0.8486(5) 0.3842(3) 0.5624(3) 0.0223(8) Uani d 1 . .
    H H4 0.961959 0.392364 0.592776 0.027 Uiso calc 1 . .
    C C5 0.7470(5) 0.3190(3) 0.6078(3) 0.0230(8) Uani d 1 . .
    H H5 0.792490 0.284632 0.668972 0.028 Uiso calc 1 . .
    C C6 0.5867(5) 0.3059(2) 0.5643(3) 0.0196(7) Uani d 1 . .
    H H6 0.520936 0.261846 0.594840 0.024 Uiso calc 1 . .
    C C7 0.5139(5) 0.3572(2) 0.4729(3) 0.0178(7) Uani d 1 . .
    C C8 0.3466(5) 0.3430(2) 0.4245(3) 0.0190(7) Uani d 1 . .
    C C9 0.2770(5) 0.3953(2) 0.3353(3) 0.0192(7) Uani d 1 . .
    C C10 0.1094(5) 0.3826(3) 0.2846(3) 0.0266(8) Uani d 1 . .
    H H10 0.042007 0.337285 0.311230 0.032 Uiso calc 1 . .
    C C11 0.0440(5) 0.4340(3) 0.1990(4) 0.0297(9) Uani d 1 . .
    H H11 -0.067695 0.424074 0.166417 0.036 Uiso calc 1 . .
    C C12 0.1413(6) 0.5018(3) 0.1588(3) 0.0282(9) Uani d 1 . .
    H H12 0.094835 0.537029 0.098712 0.034 Uiso calc 1 . .
    C C13 0.3010(5) 0.5178(3) 0.2048(3) 0.0234(8) Uani d 1 . .
    H H13 0.363688 0.564785 0.177326 0.028 Uiso calc 1 . .
    C C14 0.3761(5) 0.4645(2) 0.2943(3) 0.0190(7) Uani d 1 . .
    C C15 0.6415(5) 0.5464(2) 0.2976(3) 0.0201(7) Uani d 1 . .
    C C16 0.7133(5) 0.6047(3) 0.2564(3) 0.0226(8) Uani d 1 . .
    C C17 0.2484(5) 0.2737(3) 0.4661(3) 0.0224(8) Uani d 1 . .
    C C18 0.1684(5) 0.2157(2) 0.5008(3) 0.0227(8) Uani d 1 . .
loop_
    _atom_site_aniso_label
    _atom_site_aniso_U_11
    _atom_site_aniso_U_22
    _atom_site_aniso_U_33
    _atom_site_aniso_U_12
    _atom_site_aniso_U_13
    _atom_site_aniso_U_23
    I1 0.02902(14) 0.02681(14) 0.02568(14) -0.00824(10) -0.00015(10) 0.01045(10)
    I2 0.03161(14) 0.01874(12) 0.02455(13) -0.00641(10) 0.00495(10) 0.00300(9)
    C1 0.0253(18) 0.0140(16) 0.0175(16) -0.0007(14) 0.0104(14) -0.0041(13)
    C2 0.0229(18) 0.0134(16) 0.0180(16) 0.0009(13) 0.0067(14) -0.0033(13)
    C3 0.0209(18) 0.0204(18) 0.0216(18) -0.0032(14) 0.0061(14) -0.0020(14)
    C4 0.0230(18) 0.0224(19) 0.0211(18) 0.0003(15) 0.0007(15) -0.0044(15)
    C5 0.030(2) 0.0184(18) 0.0208(18) 0.0028(15) 0.0031(15) 0.0004(14)
    C6 0.0267(19) 0.0137(16) 0.0193(17) -0.0010(14) 0.0066(14) -0.0018(13)
    C7 0.0238(18) 0.0136(16) 0.0171(16) 0.0001(13) 0.0066(14) -0.0057(13)
    C8 0.0231(18) 0.0151(16) 0.0203(17) -0.0009(14) 0.0094(14) -0.0038(13)
    C9 0.0209(17) 0.0172(17) 0.0200(17) 0.0009(14) 0.0052(14) -0.0049(14)
    C10 0.026(2) 0.028(2) 0.027(2) -0.0051(16) 0.0061(16) -0.0027(16)
    C11 0.0226(19) 0.034(2) 0.032(2) 0.0005(17) -0.0016(16) -0.0029(18)
    C12 0.033(2) 0.028(2) 0.0241(19) 0.0056(17) 0.0021(16) 0.0009(16)
    C13 0.0274(19) 0.0222(19) 0.0216(18) 0.0009(15) 0.0078(15) -0.0011(15)
    C14 0.0268(18) 0.0157(16) 0.0158(16) 0.0012(14) 0.0086(14) -0.0034(13)
    C15 0.0234(18) 0.0189(18) 0.0188(17) 0.0020(14) 0.0055(14) -0.0018(14)
    C16 0.0266(19) 0.0221(18) 0.0197(17) -0.0043(15) 0.0055(15) 0.0016(14)
    C17 0.0251(19) 0.0199(18) 0.0225(18) 0.0003(15) 0.0046(15) -0.0029(14)
    C18 0.0274(19) 0.0185(18) 0.0228(18) -0.0048(15) 0.0046(15) -0.0012(14)
_geom_special_details
;
 All esds (except the esd in the dihedral angle between two l.s. planes)
 are estimated using the full covariance matrix.  The cell esds are taken
 into account individually in the estimation of esds in distances, angles
 and torsion angles; correlations between esds in cell parameters are only
 used when they are defined by crystal symmetry.  An approximate (isotropic)
 treatment of cell esds is used for estimating esds involving l.s. planes.
;
loop_
    _geom_bond_atom_site_label_1
    _geom_bond_atom_site_label_2
    _geom_bond_site_symmetry_2
    _geom_bond_distance
    _geom_bond_publ_flag
    I1 C16 . 1.996(4) ?
    I2 C18 . 1.996(4) ?
    C1 C14 . 1.413(5) ?
    C1 C2 . 1.413(5) ?
    C1 C15 . 1.437(5) ?
    C2 C3 . 1.426(5) ?
    C2 C7 . 1.431(5) ?
    C3 C4 . 1.360(5) ?
    C3 H3 . 0.9500 ?
    C4 C5 . 1.426(5) ?
    C4 H4 . 0.9500 ?
    C5 C6 . 1.349(6) ?
    C5 H5 . 0.9500 ?
    C6 C7 . 1.430(5) ?
    C6 H6 . 0.9500 ?
    C7 C8 . 1.420(5) ?
    C8 C9 . 1.412(5) ?
    C8 C17 . 1.433(5) ?
    C9 C10 . 1.428(6) ?
    C9 C14 . 1.434(5) ?
    C10 C11 . 1.362(6) ?
    C10 H10 . 0.9500 ?
    C11 C12 . 1.406(6) ?
    C11 H11 . 0.9500 ?
    C12 C13 . 1.360(6) ?
    C12 H12 . 0.9500 ?
    C13 C14 . 1.437(5) ?
    C13 H13 . 0.9500 ?
    C15 C16 . 1.192(5) ?
    C17 C18 . 1.190(5) ?
loop_
    _geom_angle_atom_site_label_1
    _geom_angle_atom_site_label_2
    _geom_angle_atom_site_label_3
    _geom_angle_site_symmetry_1
    _geom_angle_site_symmetry_3
    _geom_angle
    _geom_angle_publ_flag
    C14 C1 C2 . . 120.9(3) ?
    C14 C1 C15 . . 118.8(3) ?
    C2 C1 C15 . . 120.3(3) ?
    C1 C2 C3 . . 121.9(3) ?
    C1 C2 C7 . . 119.6(3) ?
    C3 C2 C7 . . 118.5(3) ?
    C4 C3 C2 . . 121.0(3) ?
    C4 C3 H3 . . 119.5 ?
    C2 C3 H3 . . 119.5 ?
    C3 C4 C5 . . 120.4(4) ?
    C3 C4 H4 . . 119.8 ?
    C5 C4 H4 . . 119.8 ?
    C6 C5 C4 . . 120.3(4) ?
    C6 C5 H5 . . 119.9 ?
    C4 C5 H5 . . 119.9 ?
    C5 C6 C7 . . 121.3(3) ?
    C5 C6 H6 . . 119.4 ?
    C7 C6 H6 . . 119.4 ?
    C8 C7 C6 . . 122.1(3) ?
    C8 C7 C2 . . 119.4(3) ?
    C6 C7 C2 . . 118.5(3) ?
    C9 C8 C7 . . 120.9(3) ?
    C9 C8 C17 . . 119.8(3) ?
    C7 C8 C17 . . 119.3(3) ?
    C8 C9 C10 . . 122.3(3) ?
    C8 C9 C14 . . 119.4(3) ?
    C10 C9 C14 . . 118.3(3) ?
    C11 C10 C9 . . 121.5(4) ?
    C11 C10 H10 . . 119.3 ?
    C9 C10 H10 . . 119.3 ?
    C10 C11 C12 . . 120.1(4) ?
    C10 C11 H11 . . 119.9 ?
    C12 C11 H11 . . 119.9 ?
    C13 C12 C11 . . 121.0(4) ?
    C13 C12 H12 . . 119.5 ?
    C11 C12 H12 . . 119.5 ?
    C12 C13 C14 . . 120.8(4) ?
    C12 C13 H13 . . 119.6 ?
    C14 C13 H13 . . 119.6 ?
    C1 C14 C9 . . 119.7(3) ?
    C1 C14 C13 . . 122.0(3) ?
    C9 C14 C13 . . 118.2(3) ?
    C16 C15 C1 . . 175.4(4) ?
    C15 C16 I1 . . 177.4(4) ?
    C18 C17 C8 . . 179.3(4) ?
    C17 C18 I2 . . 178.0(3) ?
loop_
    _geom_torsion_atom_site_label_1
    _geom_torsion_atom_site_label_2
    _geom_torsion_atom_site_label_3
    _geom_torsion_atom_site_label_4
    _geom_torsion_site_symmetry_1
    _geom_torsion_site_symmetry_2
    _geom_torsion_site_symmetry_3
    _geom_torsion_site_symmetry_4
    _geom_torsion
    _geom_torsion_publ_flag
    C14 C1 C2 C3 . . . . 178.2(3) ?
    C15 C1 C2 C3 . . . . -1.1(5) ?
    C14 C1 C2 C7 . . . . -1.6(5) ?
    C15 C1 C2 C7 . . . . 179.0(3) ?
    C1 C2 C3 C4 . . . . 178.2(3) ?
    C7 C2 C3 C4 . . . . -1.9(5) ?
    C2 C3 C4 C5 . . . . 0.3(6) ?
    C3 C4 C5 C6 . . . . 1.1(6) ?
    C4 C5 C6 C7 . . . . -0.6(5) ?
    C5 C6 C7 C8 . . . . 178.6(3) ?
    C5 C6 C7 C2 . . . . -1.0(5) ?
    C1 C2 C7 C8 . . . . 2.5(5) ?
    C3 C2 C7 C8 . . . . -177.3(3) ?
    C1 C2 C7 C6 . . . . -177.9(3) ?
    C3 C2 C7 C6 . . . . 2.3(5) ?
    C6 C7 C8 C9 . . . . 179.1(3) ?
    C2 C7 C8 C9 . . . . -1.3(5) ?
    C6 C7 C8 C17 . . . . -1.7(5) ?
    C2 C7 C8 C17 . . . . 177.9(3) ?
    C7 C8 C9 C10 . . . . 179.9(3) ?
    C17 C8 C9 C10 . . . . 0.7(5) ?
    C7 C8 C9 C14 . . . . -0.9(5) ?
    C17 C8 C9 C14 . . . . 180.0(3) ?
    C8 C9 C10 C11 . . . . 179.7(4) ?
    C14 C9 C10 C11 . . . . 0.4(6) ?
    C9 C10 C11 C12 . . . . -0.4(6) ?
    C10 C11 C12 C13 . . . . -0.5(6) ?
    C11 C12 C13 C14 . . . . 1.3(6) ?
    C2 C1 C14 C9 . . . . -0.5(5) ?
    C15 C1 C14 C9 . . . . 178.8(3) ?
    C2 C1 C14 C13 . . . . -179.9(3) ?
    C15 C1 C14 C13 . . . . -0.5(5) ?
    C8 C9 C14 C1 . . . . 1.8(5) ?
    C10 C9 C14 C1 . . . . -178.9(3) ?
    C8 C9 C14 C13 . . . . -178.9(3) ?
    C10 C9 C14 C13 . . . . 0.4(5) ?
    C12 C13 C14 C1 . . . . 178.0(4) ?
    C12 C13 C14 C9 . . . . -1.3(5) ?
_shelx_space_group_comment
;
The symmetry employed for this shelxl refinement is uniquely defined
by the following loop, which should always be used as a source of
symmetry information in preference to the above space-group names.
They are only intended as comments.
;
_shelx_estimated_absorpt_T_min     0.529
_shelx_estimated_absorpt_T_max     0.605
_shelx_hkl_file
;
   1   0   0    0.40    0.20
   1   0   0    0.20    0.30
  -1   0   0    0.30    0.20
  -1   0   0    0.70    0.40
  -1   0   0    1.20    0.40
  -2   0   0   25.60    2.00
   2   0   0   23.10    1.60
   2   0   0   26.20    2.00
  -2   0   0   19.90    1.30
  -2   0   0   19.30    2.10
  -2   0   0   23.70    1.70
   3   0   0   -0.80    0.40
  -3   0   0    1.50    1.30
  -3   0   0   -1.00    0.60
  -3   0   0   -0.80    0.40
   3   0   0    0.20    0.80
  -3   0   0   -0.30    0.50
  -4   0   0   59.79    4.30
   4   0   0   69.89    4.40
  -4   0   0   60.29    3.40
  -4   0   0   57.79    3.90
  -4   0   0   68.89    5.20
   4   0   0   65.69    3.60
  -5   0   0    0.60    1.10
  -5   0   0   -1.80    1.70
  -5   0   0    2.10    1.20
   5   0   0    0.70    0.80
   5   0   0    2.40    1.50
  -5   0   0    2.50    1.60
  -6   0   0  924.51   36.30
  -6   0   0  818.32   30.20
  -6   0   0  810.62   27.00
   6   0   0  799.02   25.40
   6   0   0  790.02   27.80
  -6   0   0  771.32   26.10
   7   0   0    0.90    1.20
   7   0   0    0.10    1.10
  -7   0   0    1.20    1.80
  -7   0   0    3.90    2.50
  -7   0   0    1.00    1.50
   7   0   0    3.20    2.30
  -7   0   0    2.40    2.50
   8   0   0  145.59    6.00
  -8   0   0  150.28    8.60
  -8   0   0  159.78   11.80
  -8   0   0  136.69    8.20
  -8   0   0  157.88   10.40
   8   0   0  146.79    6.80
  -9   0   0   -3.80    3.00
  -9   0   0   -1.10    1.60
  -9   0   0    5.20    3.40
  -9   0   0    0.90    2.30
 -10   0   0   57.39    9.50
 -10   0   0   34.70    6.70
 -10   0   0   30.50    4.60
 -11   0   0   -4.20    5.50
 -11   0   0    3.30    4.50
  -1  -1   0 1264.87   45.10
  -1  -1   0 1432.96   64.19
   1  -1   0 1670.83   43.30
   1  -1   0 1593.44   58.49
  -1   1   0 1294.97   43.00
   1   1   0 1709.23   67.09
   2  -1   0 3069.59  112.49
  -2  -1   0 2773.12   86.89
   2  -1   0 2870.81   83.29
   2   1   0 2945.11  117.59
  -2   1   0 2909.91  114.69
  -2   1   0 2802.02   83.29
   2   1   0 2788.92   87.09
  -3  -1   0  820.32   25.70
   3  -1   0  834.12   26.10
   3  -1   0  806.92   24.50
  -3  -1   0  879.41   27.10
  -3  -1   0  761.62   24.90
  -3  -1   0  844.72   25.80
   3   1   0  841.62   25.50
  -3   1   0  861.21   26.30
   3   1   0  824.72   25.70
  -3   1   0  763.92   24.30
   3   1   0  832.12   26.90
  -3   1   0  865.31   25.10
  -4  -1   0   23.40    3.20
  -4  -1   0   23.10    2.50
   4  -1   0   26.00    2.80
   4  -1   0   21.20    1.90
  -4  -1   0   18.80    2.50
  -4  -1   0   23.60    2.30
   4   1   0   22.10    2.50
   4   1   0   22.40    2.30
  -4   1   0   22.60    2.90
  -4   1   0   21.80    1.90
  -4   1   0   23.20    2.40
  -4   1   0   25.60    3.50
  -5  -1   0   29.50    3.00
  -5  -1   0   29.80    3.50
  -5  -1   0   28.50    4.70
   5  -1   0   34.10    3.80
  -5  -1   0   29.00    3.60
   5  -1   0   33.10    2.40
  -5   1   0   27.20    4.50
   5   1   0   34.60    3.10
   5   1   0   29.10    3.20
  -5   1   0   27.10    3.70
  -5   1   0   29.40    2.60
  -5   1   0   33.70    3.20
   6  -1   0  537.05   17.10
  -6  -1   0  526.25   18.70
  -6  -1   0  540.55   19.50
   6  -1   0  519.05   20.10
  -6  -1   0  577.14   20.40
  -6  -1   0  556.24   22.30
  -6   1   0  535.75   20.60
  -6   1   0  548.75   19.00
  -6   1   0  538.25   22.10
   6   1   0  535.05   18.30
  -6   1   0  502.05   18.00
  -7  -1   0    1.50    2.60
  -7  -1   0    2.10    2.60
   7  -1   0   -2.10    1.70
   7  -1   0    1.40    1.00
  -7  -1   0    0.40    1.60
  -7  -1   0    1.00    1.70
  -7   1   0    1.20    1.50
   7   1   0    1.30    1.90
   7   1   0    1.30    1.50
  -7   1   0    3.00    3.00
  -7   1   0    1.60    1.70
  -7   1   0    3.50    2.80
   7   1   0    0.40    1.10
  -8  -1   0  296.67   13.90
  -8  -1   0  335.07   17.90
  -8  -1   0  342.37   14.50
  -8  -1   0  300.07   15.20
   8   1   0  312.67   14.80
  -8   1   0  329.07   13.60
   8   1   0  346.67   15.10
  -8   1   0  332.47   16.20
  -8   1   0  375.36   18.60
  -8   1   0  334.87   13.80
  -9  -1   0    4.00    3.90
  -9  -1   0   -0.30    2.50
  -9  -1   0    3.90    2.00
  -9  -1   0    5.00    3.50
  -9   1   0    2.30    2.80
   9   1   0    3.10    1.20
  -9   1   0   10.10    4.60
  -9   1   0    8.90    3.60
  -9   1   0   -1.50    1.70
 -10  -1   0   14.30    4.30
 -10  -1   0   25.60    6.40
 -10  -1   0   25.40    4.70
 -10  -1   0   19.00    5.80
 -10   1   0   22.70    4.20
 -10   1   0   19.30    4.50
 -10   1   0   23.20    6.90
 -10   1   0   28.80    6.60
 -11  -1   0   53.89    8.90
 -11  -1   0   39.00   12.50
 -11   1   0   41.00    8.70
 -11   1   0   48.00   11.40
   0  -2   0  384.56   12.00
   0  -2   0  395.96   11.50
   0  -2   0  380.66   12.30
   0  -2   0  369.46   11.90
   0   2   0  382.16   12.10
   0   2   0  406.46   12.00
   1  -2   0  256.67    7.80
   1  -2   0  255.77    8.20
  -1  -2   0  237.58    8.80
  -1  -2   0  242.78    8.40
   1  -2   0  260.27    7.80
  -1  -2   0  247.18    8.70
  -1  -2   0  267.77    8.90
  -1   2   0  254.57    7.90
  -1   2   0  263.97    8.30
  -1   2   0  250.37    8.00
   1   2   0  255.27    8.50
  -1   2   0  260.87    7.90
   1   2   0  250.87    8.90
   1   2   0  249.38    8.30
   1   2   0  254.37    8.80
  -2  -2   0  886.21   26.90
  -2  -2   0  901.91   27.90
  -2  -2   0  768.02   26.50
   2  -2   0  909.71   26.20
  -2  -2   0  966.10   27.60
  -2   2   0  938.51   27.70
   2   2   0  921.81   27.50
  -2   2   0  883.91   26.30
   2   2   0  883.21   26.70
  -2   2   0  849.41   25.80
   2   2   0  926.11   28.00
   2   2   0  882.91   26.60
  -3  -2   0  901.21   29.10
  -3  -2   0  930.71   28.30
   3  -2   0  873.21   26.50
   3  -2   0  880.41   28.30
  -3  -2   0  861.41   27.40
  -3  -2   0  890.01   27.60
  -3   2   0  910.01   28.60
  -3   2   0  965.30   27.10
   3   2   0  902.51   29.10
   3   2   0  916.61   27.60
   3   2   0  913.51   26.90
  -3   2   0  821.62   26.20
   3   2   0  902.41   28.10
  -4  -2   0    2.40    1.70
   4  -2   0    1.80    0.70
   4  -2   0    2.40    1.20
  -4  -2   0    0.20    0.80
  -4  -2   0    2.30    1.30
  -4  -2   0   -0.30    1.00
   4   2   0    1.40    1.00
  -4   2   0    1.80    0.70
   4   2   0    0.70    1.30
  -4   2   0    0.70    1.40
   4   2   0    0.80    0.80
  -4   2   0    1.90    0.90
   5  -2   0 1261.27   43.80
  -5  -2   0 1337.07   43.90
  -5  -2   0 1336.37   41.00
  -5  -2   0 1336.97   41.80
  -5  -2   0 1320.27   41.60
   5  -2   0 1340.27   39.20
   5   2   0 1322.77   43.70
  -5   2   0 1340.47   42.80
   5   2   0 1299.07   41.50
  -5   2   0 1451.45   44.40
   5   2   0 1324.77   41.20
  -5   2   0 1306.27   39.70
  -5   2   0 1366.36   40.70
  -6  -2   0  254.17   11.10
  -6  -2   0  273.57   12.10
  -6  -2   0  270.37   11.90
  -6  -2   0  280.97   14.10
   6  -2   0  259.07    9.00
  -6   2   0  265.27   10.90
  -6   2   0  272.17   12.90
   6   2   0  265.17   11.00
   6   2   0  266.07   11.80
  -6   2   0  304.77   14.60
  -6   2   0  248.08   10.20
  -7  -2   0   80.99    6.30
  -7  -2   0   65.39    5.60
  -7  -2   0   84.29    7.80
  -7  -2   0   63.69    6.00
   7   2   0   74.59    5.00
  -7   2   0   77.99    5.10
   7   2   0   83.89    6.10
  -7   2   0   77.29    5.50
  -7   2   0   80.29    7.20
  -7   2   0   77.29    7.90
   7   2   0   75.79    5.30
  -8  -2   0  113.59   10.00
  -8  -2   0  112.29    7.50
  -8  -2   0   99.49    7.50
  -8  -2   0  102.49    7.90
   8   2   0  103.39    6.10
  -8   2   0   97.29    6.50
   8   2   0  112.89    7.70
  -8   2   0  104.29    9.90
  -8   2   0  115.09    9.10
  -8   2   0   95.89    6.50
  -9  -2   0  216.58   14.50
  -9  -2   0  175.98   11.20
  -9  -2   0  174.38   10.80
  -9  -2   0  192.18   10.50
  -9   2   0  173.48    9.10
  -9   2   0  220.08   13.00
   9   2   0  200.08    8.30
   9   2   0  204.18   11.40
  -9   2   0  203.08   13.80
  -9   2   0  166.48    9.60
 -10  -2   0    2.30    3.70
 -10  -2   0    2.20    2.40
 -10  -2   0   -5.40    3.60
 -10  -2   0    3.80    4.60
 -10   2   0    0.30    4.30
 -10   2   0   -2.00    3.40
 -10   2   0    9.80    7.40
 -10   2   0   -0.90    1.90
 -11  -2   0   31.80   12.00
 -11  -2   0   62.29   15.30
 -11   2   0   54.79    9.30
 -11   2   0   33.60    9.80
   0  -3   0    1.30    0.60
   0  -3   0    0.40    0.50
   0  -3   0    0.50    0.30
   0  -3   0    0.20    0.50
   0  -3   0    1.40    0.90
   0   3   0    2.90    0.80
   0   3   0    0.80    0.60
   0   3   0    1.90    0.80
   0   3   0    0.10    0.50
   0   3   0    0.50    0.30
   1  -3   0  271.57    8.70
   1  -3   0  273.87    9.00
  -1  -3   0  270.87    9.90
   1  -3   0  275.47    9.10
  -1  -3   0  298.97   10.20
  -1  -3   0  265.57    9.60
  -1  -3   0  289.57   10.20
   1  -3   0  264.67    9.40
  -1   3   0  267.37    8.60
  -1   3   0  286.87    9.50
   1   3   0  300.47    9.80
   1   3   0  301.17   10.10
  -1   3   0  265.47    9.10
  -1   3   0  297.27    9.30
   1   3   0  271.07   10.10
   1   3   0  290.27   10.20
  -2  -3   0  251.87    9.10
  -2  -3   0  255.37    9.60
  -2  -3   0  255.67    9.90
  -2  -3   0  235.58    8.70
   2  -3   0  240.38    8.30
   2  -3   0  240.08    7.30
  -2   3   0  242.08    9.60
   2   3   0  247.08    8.90
   2   3   0  235.08    9.40
  -2   3   0  240.48    8.00
   2   3   0  255.07    8.80
   2   3   0  237.38    9.70
  -2   3   0  241.98    8.50
  -2   3   0  238.18    8.10
  -3  -3   0 2301.77   68.59
  -3  -3   0 2425.86   69.59
   3  -3   0 2231.68   67.39
  -3  -3   0 2300.97   68.39
  -3  -3   0 2364.66   70.19
   3   3   0 2314.47   69.39
   3   3   0 2301.07   70.19
   3   3   0 2429.36   68.49
   3   3   0 2458.55   68.29
  -3   3   0 2372.56   69.79
  -3   3   0 2340.57   67.19
  -3   3   0 2341.47   67.89
  -4  -3   0 2640.54   77.79
  -4  -3   0 2619.94   77.79
   4  -3   0 2673.03   76.09
  -4  -3   0 2689.83   78.79
  -4  -3   0 2673.83   79.99
  -4   3   0 2677.63   79.39
  -4   3   0 2609.94   76.19
   4   3   0 2513.25   77.59
   4   3   0 2695.93   80.39
  -4   3   0 2760.02   77.09
  -5  -3   0   18.20    2.80
  -5  -3   0   19.90    3.10
   5  -3   0   14.50    1.70
  -5  -3   0   21.40    4.70
  -5  -3   0   24.70    3.60
  -5   3   0   21.10    4.40
  -5   3   0   16.80    2.60
   5   3   0   17.60    3.00
   5   3   0   19.00    3.80
  -5   3   0   17.20    2.20
   5   3   0   18.80    2.90
  -6  -3   0   84.39    6.20
  -6  -3   0   78.99    5.80
   6  -3   0   82.89    3.50
  -6  -3   0   80.59    7.40
  -6  -3   0   94.79    6.60
   6   3   0  104.19    8.00
  -6   3   0   81.39    5.20
   6   3   0   89.19    6.10
   6   3   0   90.89    5.80
  -6   3   0   78.89    4.70
  -6   3   0   81.49    7.70
   6   3   0   80.39    5.80
  -6   3   0   84.39    7.10
  -7  -3   0    1.90    2.30
  -7  -3   0    0.30    1.60
  -7  -3   0    2.90    2.00
  -7  -3   0   -4.20    2.00
   7   3   0   -0.60    1.70
  -7   3   0   -1.40    1.30
   7   3   0    1.10    2.10
   7   3   0    1.90    1.50
  -7   3   0    0.10    1.50
  -7   3   0    2.10    2.40
  -7   3   0    0.10    2.60
  -8  -3   0   58.99    6.20
  -8  -3   0   55.99    5.70
  -8  -3   0   48.00    5.60
  -8  -3   0   48.30    7.30
  -8   3   0   42.30    7.20
  -8   3   0   54.69    4.80
  -8   3   0   52.69    4.60
   8   3   0   60.29    5.60
  -8   3   0   44.20    6.50
   8   3   0   44.20    4.50
  -9  -3   0   26.50    5.80
  -9  -3   0   22.70    5.50
  -9  -3   0   36.30    5.40
  -9  -3   0   33.30    7.20
  -9   3   0   33.10    6.70
   9   3   0   28.10    5.60
  -9   3   0   31.80    6.40
  -9   3   0   32.80    4.20
  -9   3   0   32.60    5.00
   9   3   0   35.10    4.40
 -10  -3   0  152.58   13.50
 -10  -3   0  137.29   10.30
 -10   3   0  128.79    9.00
 -10   3   0  136.99   13.00
 -10   3   0  144.39   11.40
 -10   3   0  131.59    7.40
 -11  -3   0   53.09    8.70
 -11  -3   0   23.70   11.20
 -11  -3   0   42.50    9.70
 -11   3   0   28.90    9.60
 -11   3   0   57.49   10.40
   0  -4   0  950.40   28.70
   0  -4   0  984.60   29.60
   0  -4   0 1023.40   30.60
   0  -4   0 1015.60   29.80
   0   4   0  983.00   30.30
   0   4   0 1007.60   29.70
   0   4   0  922.71   28.70
   0   4   0 1011.40   30.10
   0   4   0  906.01   29.60
  -1  -4   0 1230.78   36.30
   1  -4   0 1138.59   34.90
  -1  -4   0 1173.28   35.60
   1  -4   0 1156.18   34.90
   1  -4   0 1133.09   35.40
  -1  -4   0 1210.58   35.40
  -1  -4   0 1186.18   35.90
   1  -4   0 1146.29   34.10
  -1   4   0 1179.18   35.10
  -1   4   0 1202.98   35.50
  -1   4   0 1123.39   34.00
  -1   4   0 1229.08   35.20
   1   4   0 1155.48   36.00
   1   4   0 1233.08   36.10
   1   4   0 1167.68   36.10
   1   4   0 1176.18   36.30
   1   4   0 1244.48   35.80
   2  -4   0 2365.66   68.69
  -2  -4   0 2415.46   69.59
  -2  -4   0 2472.95   70.49
  -2  -4   0 2383.56   70.19
   2  -4   0 2387.96   67.79
  -2  -4   0 2231.78   69.79
   2   4   0 2412.46   69.39
   2   4   0 2358.26   70.19
  -2   4   0 2364.46   68.09
   2   4   0 2363.16   70.49
   2   4   0 2372.06   69.19
  -3  -4   0   28.10    2.60
  -3  -4   0   25.30    3.30
   3  -4   0   24.40    2.00
  -3  -4   0   26.40    2.80
  -3  -4   0   23.00    3.20
  -3   4   0   25.20    2.30
   3   4   0   24.80    3.20
  -3   4   0   22.40    3.10
   3   4   0   26.30    2.50
   3   4   0   23.60    3.00
  -3   4   0   23.20    1.90
   3   4   0   23.00    2.70
  -4  -4   0  575.14   18.80
  -4  -4   0  520.85   18.80
   4  -4   0  544.25   17.10
  -4   4   0  563.34   18.00
   4   4   0  554.84   18.10
  -4   4   0  531.15   17.10
   4   4   0  520.75   20.70
   4   4   0  498.15   19.30
   4   4   0  535.25   18.40
  -4   4   0  573.04   20.40
  -5  -4   0  225.38   13.70
  -5  -4   0  259.57   11.60
   5  -4   0  239.08    8.40
  -5  -4   0  232.58   10.40
  -5  -4   0  251.37   12.60
   5   4   0  227.38   12.20
   5   4   0  223.48   10.90
  -5   4   0  258.57    9.90
  -5   4   0  251.87   12.10
  -5   4   0  231.88    9.00
   5   4   0  253.67   10.50
  -6  -4   0    2.90    2.00
  -6  -4   0    8.50    3.60
   6  -4   0    4.90    1.20
  -6  -4   0    7.50    2.50
  -6  -4   0    4.70    2.20
   6   4   0    8.10    2.20
   6   4   0    4.50    2.70
   6   4   0    6.20    2.30
  -6   4   0    2.90    2.60
  -6   4   0    6.00    1.90
  -6   4   0    5.60    1.70
   6   4   0    5.90    2.30
  -7  -4   0  385.96   18.50
  -7  -4   0  359.76   15.50
  -7  -4   0  364.66   15.60
  -7  -4   0  365.96   16.10
   7   4   0  358.76   14.90
   7   4   0  374.56   15.40
  -7   4   0  365.86   14.20
   7   4   0  376.66   17.40
  -7   4   0  356.86   18.10
  -7   4   0  348.87   13.50
  -7   4   0  379.96   17.60
  -8  -4   0   18.30    4.80
  -8  -4   0   13.70    3.40
  -8  -4   0   17.70    5.80
  -8  -4   0   25.90    4.90
  -8   4   0   15.20    4.20
   8   4   0   26.90    4.20
  -8   4   0   23.90    3.60
   8   4   0   26.10    4.40
  -8   4   0   18.70    5.40
  -8   4   0   26.60    3.50
  -9  -4   0   20.00    6.00
  -9  -4   0   26.60    5.50
  -9  -4   0   29.70    6.40
  -9  -4   0   23.60    5.30
  -9   4   0   25.90    3.80
  -9   4   0   26.80    4.90
  -9   4   0   20.90    5.20
  -9   4   0   24.50    5.80
   9   4   0   30.80    5.90
 -10  -4   0   32.00    6.70
 -10  -4   0   25.80    7.70
 -10   4   0   20.30    3.80
  10   4   0   17.10    3.60
 -10   4   0   17.60    6.40
 -10   4   0   26.40    6.50
 -10   4   0   14.50    4.20
 -11  -4   0    0.50    4.50
 -11  -4   0   -2.10    6.20
 -11  -4   0    3.00    4.80
 -11  -4   0    0.60    4.90
 -11   4   0    3.10    4.90
   0  -5   0    2.20    0.70
   0  -5   0    0.30    0.80
   0  -5   0    2.30    1.40
   0  -5   0    0.50    0.70
   0   5   0   -0.60    0.90
   0   5   0   -0.10    0.80
   0   5   0    0.50    0.90
   0   5   0    1.50    0.90
   0   5   0    1.00    0.50
  -1  -5   0 1721.03   49.90
  -1  -5   0 1692.23   50.39
   1  -5   0 1607.14   49.30
  -1  -5   0 1585.44   49.40
   1  -5   0 1594.14   48.70
  -1  -5   0 1700.43   49.00
   1  -5   0 1684.13   48.80
   1  -5   0 1633.84   47.70
   1   5   0 1651.93   50.29
  -1   5   0 1636.24   49.99
   1   5   0 1734.13   50.09
   1   5   0 1619.24   50.09
  -1   5   0 1708.33   49.10
   1   5   0 1641.24   49.50
  -1   5   0 1753.22   49.60
  -1   5   0 1603.24   47.50
   1   5   0 1636.44   49.99
  -1   5   0 1593.54   48.90
   2  -5   0   43.20    3.00
  -2  -5   0   51.49    4.00
   2  -5   0   44.30    2.60
  -2  -5   0   32.50    3.10
  -2  -5   0   41.30    3.80
   2  -5   0   41.20    2.50
  -2  -5   0   47.50    3.90
   2   5   0   35.90    3.40
  -2   5   0   40.70    2.80
   2   5   0   49.30    3.50
  -2   5   0   46.20    2.40
   2   5   0   42.80    3.80
   2   5   0   43.80    3.90
  -2   5   0   39.60    2.90
  -2   5   0   44.90    3.20
   2   5   0   43.70    3.50
  -3  -5   0  133.49    7.40
   3  -5   0  138.89    6.00
  -3  -5   0  148.59    7.70
  -3  -5   0  126.89    7.60
  -3  -5   0  142.69    7.10
   3   5   0  140.89    6.80
  -3   5   0  143.29    5.90
   3   5   0  135.39    6.40
   3   5   0  131.59    7.20
   3   5   0  130.99    7.40
  -3   5   0  129.79    5.70
  -3   5   0  136.69    7.50
  -3   5   0  140.49    6.40
   3   5   0  134.79    7.80
  -4  -5   0  309.77   13.00
  -4  -5   0  286.97   11.90
   4  -5   0  301.97   10.50
  -4  -5   0  274.87   11.40
  -4  -5   0  297.27   13.30
  -4   5   0  306.27   14.90
   4   5   0  263.57   12.40
   4   5   0  293.27   12.30
   4   5   0  297.57   11.40
   4   5   0  288.57   11.30
  -4   5   0  271.07   10.20
  -4   5   0  295.07   11.30
   4   5   0  252.57   12.90
  -5  -5   0  857.31   30.50
  -5  -5   0  748.63   27.80
  -5  -5   0  833.52   27.70
  -5  -5   0  860.81   29.30
   5  -5   0  821.22   25.40
   5   5   0  845.02   30.60
  -5   5   0  862.11   30.00
  -5   5   0  829.32   26.00
  -5   5   0  856.11   26.90
   5   5   0  816.32   29.00
   5   5   0  837.82   27.50
  -6  -5   0   61.99    5.20
  -6  -5   0   48.50    6.30
  -6  -5   0   50.49    5.50
  -6  -5   0   54.79    5.40
   6   5   0   62.79    5.00
  -6   5   0   55.49    3.90
   6   5   0   57.29    6.90
   6   5   0   58.19    5.70
  -6   5   0   57.79    4.50
   6   5   0   46.70    4.80
  -6   5   0   70.69    6.70
  -7  -5   0   18.00    4.30
  -7  -5   0    6.60    2.90
  -7  -5   0    7.60    2.90
  -7  -5   0    5.90    3.90
  -7   5   0    5.90    1.90
  -7   5   0    7.20    3.60
   7   5   0    7.80    2.50
   7   5   0    6.30    2.00
   7   5   0    3.60    2.90
  -7   5   0    1.80    1.80
   7   5   0    4.80    2.20
  -8  -5   0   42.80    5.90
  -8  -5   0   41.10    7.90
  -8  -5   0   38.70    6.50
  -8  -5   0   39.90    6.20
  -8   5   0   48.70    4.60
   8   5   0   47.00    5.30
   8   5   0   44.20    5.40
  -8   5   0   54.99    7.10
  -8   5   0   57.59    7.80
  -8   5   0   50.39    4.30
  -9  -5   0  122.39    8.80
  -9  -5   0  127.09   10.00
  -9  -5   0  116.79   11.50
  -9   5   0  120.89    6.90
  -9   5   0  104.49   11.00
   9   5   0  123.59    8.20
  -9   5   0  101.59    7.30
   9   5   0  116.59    8.50
 -10  -5   0   53.79   12.70
 -10  -5   0   49.30    7.00
 -10  -5   0   45.60    9.20
 -10  -5   0   62.59    9.20
 -10   5   0   70.09    9.60
 -10   5   0   53.99    4.40
 -10   5   0   50.59    9.70
  10   5   0   54.19    7.10
 -10   5   0   63.99    7.00
  10   5   0   46.50    7.70
 -11  -5   0    8.00    4.80
 -11  -5   0   -1.50    4.80
 -11  -5   0   -3.60    5.40
 -11  -5   0    1.60    4.90
 -11   5   0   -3.30    6.60
 -11   5   0    7.30    5.70
   0  -6   0    6.20    1.20
   0  -6   0    1.20    1.00
   0  -6   0    1.60    1.00
   0  -6   0    5.60    1.90
   0   6   0    4.90    1.10
   0   6   0    4.90    1.60
   0   6   0    2.30    1.20
   0   6   0    3.30    1.20
   0   6   0    1.80    1.20
   0   6   0    1.90    0.90
   1  -6   0 1038.40   32.20
   1  -6   0  990.20   32.70
  -1  -6   0 1054.19   33.90
  -1  -6   0  995.90   32.80
   1  -6   0 1045.70   32.40
  -1  -6   0 1079.89   32.30
   1  -6   0 1024.60   30.90
  -1  -6   0 1044.40   33.30
   1   6   0 1092.59   33.90
   1   6   0 1043.50   33.00
  -1   6   0 1087.09   33.20
  -1   6   0 1140.09   32.80
  -1   6   0  989.00   30.70
   1   6   0 1041.10   33.40
  -1   6   0 1059.69   33.70
   1   6   0 1027.30   33.60
   1   6   0 1084.59   34.00
  -1   6   0 1052.59   32.60
   2  -6   0   16.60    2.20
   2  -6   0   18.40    1.90
  -2  -6   0   22.00    2.70
  -2  -6   0   18.70    2.80
  -2  -6   0   16.70    2.60
   2  -6   0   18.40    2.00
  -2  -6   0   15.30    2.80
  -2   6   0   19.00    2.40
   2   6   0   19.70    2.50
   2   6   0   23.50    3.20
   2   6   0   18.10    2.60
   2   6   0   20.00    2.80
  -2   6   0   14.90    1.50
   2   6   0   18.30    3.00
  -2   6   0   15.20    2.10
  -2   6   0   18.20    2.20
  -3  -6   0  289.37   11.90
   3  -6   0  285.77    9.10
  -3  -6   0  269.87   12.20
   3  -6   0  284.37   11.70
  -3  -6   0  299.37   13.20
  -3  -6   0  296.77   12.70
   3  -6   0  291.27    9.20
   3   6   0  293.97   11.80
  -3   6   0  281.27   10.70
  -3   6   0  280.17   10.50
  -3   6   0  284.47   12.60
   3   6   0  290.17   12.40
   3   6   0  280.97   12.50
   3   6   0  274.97   11.20
  -3   6   0  274.17   10.00
  -3   6   0  275.87   11.10
  -4  -6   0   42.50    4.30
  -4  -6   0   45.30    5.20
   4  -6   0   44.80    3.40
  -4  -6   0   51.49    5.00
   4   6   0   44.20    5.10
   4   6   0   41.40    4.30
  -4   6   0   48.80    5.20
  -4   6   0   45.40    3.50
   4   6   0   47.70    3.90
   4   6   0   43.30    4.20
   4   6   0   46.60    4.90
  -4   6   0   45.20    3.50
  -4   6   0   48.00    3.90
  -5  -6   0   12.40    3.60
   5  -6   0   11.10    1.90
  -5  -6   0   14.00    3.30
  -5  -6   0    7.80    2.40
  -5  -6   0    8.20    2.80
  -5  -6   0    7.70    2.60
   5   6   0   10.20    2.50
  -5   6   0    8.90    3.10
  -5   6   0   13.10    2.60
  -5   6   0   11.70    2.60
   5   6   0   14.00    4.20
   5   6   0    8.90    2.60
   5   6   0   12.50    3.00
  -5   6   0    7.90    1.80
  -6  -6   0   62.29    6.50
  -6  -6   0   63.59    5.90
  -6  -6   0   62.79    5.50
  -6  -6   0   61.59    6.80
  -6  -6   0   52.19    5.90
   6   6   0   62.89    6.10
  -6   6   0   66.89    5.00
   6   6   0   77.69    5.40
  -6   6   0   63.99    6.90
  -6   6   0   72.49    4.60
   6   6   0   65.69    7.30
  -7  -6   0 1055.79   38.40
  -7  -6   0 1151.38   39.80
  -7  -6   0 1168.28   39.70
  -7  -6   0 1156.98   38.40
  -7  -6   0 1163.68   41.80
  -7   6   0 1107.39   36.30
   7   6   0 1146.59   37.50
   7   6   0 1133.69   38.40
  -7   6   0 1161.38   41.20
  -8  -6   0   -1.30    2.40
  -8  -6   0    0.70    2.00
  -8  -6   0   -2.10    3.10
  -8  -6   0   -1.80    2.80
  -8  -6   0   -3.10    2.30
  -8   6   0    0.80    1.60
  -8   6   0    1.50    1.80
  -8   6   0   -0.10    3.10
   8   6   0    1.40    2.20
  -8   6   0    2.70    3.00
   8   6   0    0.90    2.20
  -9  -6   0   73.39    7.30
  -9  -6   0   61.69    9.20
  -9  -6   0   73.19    9.20
  -9  -6   0   70.89    8.20
   9   6   0   74.79    7.20
  -9   6   0   59.19    8.20
   9   6   0   69.09    6.90
  -9   6   0   66.49    5.40
  -9   6   0   70.89    6.40
  -9   6   0   76.89    8.80
  -9   6   0   70.19    9.40
 -10  -6   0   -1.60    3.50
 -10  -6   0    0.70    3.50
 -10  -6   0   -2.20    4.00
 -10  -6   0    1.60    4.80
 -10   6   0   -5.60    3.30
  10   6   0    1.00    3.70
 -10   6   0   -1.40    1.70
 -10   6   0   -3.10    5.20
 -10   6   0   -0.20    4.40
  10   6   0    0.00    4.10
   0  -7   0    0.70    1.20
   0  -7   0    1.00    1.60
   0  -7   0    2.30    0.90
   0  -7   0   -0.50    0.80
   0   7   0    1.50    1.20
   0   7   0    1.70    1.30
   0   7   0    0.20    0.90
   0   7   0    0.50    1.00
   0   7   0   -0.30    1.00
  -1  -7   0 1146.79   37.20
   1  -7   0 1122.89   34.70
  -1  -7   0 1131.49   36.80
   1  -7   0 1211.58   36.20
  -1  -7   0 1134.29   35.80
  -1  -7   0 1178.78   38.20
   1  -7   0 1159.58   36.40
  -1   7   0 1226.28   36.80
   1   7   0 1103.19   37.30
  -1   7   0 1246.08   38.00
   1   7   0 1232.68   37.30
  -1   7   0 1216.68   37.30
  -1   7   0 1154.18   36.60
   1   7   0 1175.48   38.00
   1   7   0 1205.58   37.90
   1   7   0 1172.38   37.80
  -1   7   0 1115.49   34.40
  -2  -7   0    2.80    1.60
  -2  -7   0    2.60    1.60
  -2  -7   0   -0.20    1.20
   2  -7   0    1.40    1.10
   2  -7   0    2.80    1.00
  -2  -7   0    7.30    1.80
   2  -7   0    1.70    1.10
   2   7   0    4.40    2.20
  -2   7   0    2.60    1.20
  -2   7   0    4.20    1.50
   2   7   0    4.90    1.80
   2   7   0    2.90    1.80
   2   7   0    1.80    1.40
  -2   7   0   -0.20    1.00
  -2   7   0    2.30    0.70
  -3  -7   0   17.10    5.20
  -3  -7   0   14.70    3.20
  -3  -7   0   15.80    3.20
   3  -7   0   13.80    1.70
  -3  -7   0    9.80    2.50
   3  -7   0   11.20    2.10
   3  -7   0   13.10    1.70
  -3   7   0   13.10    1.60
  -3   7   0   14.30    2.50
   3   7   0   13.10    2.50
   3   7   0   13.30    3.10
  -3   7   0   15.30    2.40
   3   7   0   13.30    3.30
  -3   7   0    9.70    2.10
  -3   7   0   12.60    3.10
   3   7   0    8.30    2.30
   3   7   0    9.70    2.60
  -4  -7   0  909.61   31.90
  -4  -7   0  934.71   32.20
   4  -7   0  902.71   29.10
  -4  -7   0  943.01   32.80
  -4  -7   0  862.71   30.90
   4   7   0 1010.50   30.60
  -4   7   0  945.61   30.10
   4   7   0  899.61   31.60
   4   7   0  895.91   32.10
  -4   7   0  906.31   32.30
   4   7   0  903.71   32.90
  -4   7   0  936.81   29.20
  -4   7   0  889.81   28.60
  -5  -7   0  920.41   32.90
  -5  -7   0  858.71   30.80
  -5  -7   0  890.21   31.90
  -5  -7   0  911.51   32.00
   5   7   0  867.51   32.90
  -5   7   0  859.11   28.50
   5   7   0  891.11   31.40
   5   7   0  904.11   29.70
  -5   7   0  929.71   32.80
   5   7   0  901.91   32.20
  -5   7   0  853.31   28.70
  -5   7   0  936.41   29.60
  -6  -7   0   49.30    6.10
  -6  -7   0   48.30    6.10
  -6  -7   0   40.00    6.30
  -6  -7   0   37.00    5.10
  -6   7   0   49.60    4.50
  -6   7   0   49.00    4.20
  -6   7   0   47.00    4.60
   6   7   0   48.80    6.90
   6   7   0   46.50    5.40
  -6   7   0   49.90    6.40
   6   7   0   54.09    4.70
  -7  -7   0    1.30    2.90
  -7  -7   0    2.30    2.30
  -7  -7   0    3.10    2.90
  -7  -7   0    2.50    2.60
   7   7   0    1.50    2.20
  -7   7   0    2.70    2.80
  -7   7   0    2.50    1.80
  -7   7   0    0.90    1.60
  -7   7   0    3.60    2.40
   7   7   0    0.60    2.20
  -8  -7   0   60.09    7.70
  -8  -7   0   62.79    7.40
  -8  -7   0   58.59    7.50
   8   7   0   55.89    5.60
  -8   7   0   55.89    5.00
  -8   7   0   51.39    6.30
  -8   7   0   58.89    7.90
   8   7   0   50.99    6.20
  -8   7   0   45.50    5.30
  -9  -7   0   85.89   10.70
  -9  -7   0   89.69   10.20
  -9  -7   0   86.89   10.00
   9   7   0   98.79    7.90
   9   7   0   78.09    7.60
  -9   7   0   95.79   10.50
  -9   7   0  102.09   10.20
  -9   7   0   93.89    8.80
  -9   7   0   90.39    6.30
  -9   7   0   96.09    7.40
 -10  -7   0  106.69   13.00
 -10  -7   0  120.19   12.40
 -10  -7   0   85.79   10.40
  10   7   0  118.89   10.20
  10   7   0   96.19    9.70
 -10   7   0   98.99   11.60
 -10   7   0  104.99    5.80
 -10   7   0  114.29   12.70
   0  -8   0  107.39    7.50
   0  -8   0  116.19    5.40
   0  -8   0  114.59    6.50
   0  -8   0  114.29    6.70
   0   8   0  120.29    7.20
   0   8   0  117.19    7.30
   0   8   0  114.49    6.80
   0   8   0  117.19    7.10
   0   8   0  123.19    6.90
  -1  -8   0  389.26   16.00
   1  -8   0  360.76   12.40
  -1  -8   0  360.76   15.70
  -1  -8   0  359.26   13.30
  -1  -8   0  377.46   15.00
   1  -8   0  371.96   14.20
   1  -8   0  363.06   13.80
   1   8   0  380.16   14.90
  -1   8   0  360.56   14.30
  -1   8   0  377.56   15.30
   1   8   0  399.26   15.70
  -1   8   0  350.56   14.20
   1   8   0  357.16   15.30
  -1   8   0  357.26   14.70
  -1   8   0  358.26   12.10
  -2  -8   0 1633.24   52.59
  -2  -8   0 1730.13   50.99
   2  -8   0 1627.64   49.90
  -2  -8   0 1661.23   52.09
   2  -8   0 1645.54   49.60
  -2  -8   0 1646.54   51.39
  -2   8   0 1692.13   50.69
   2   8   0 1725.73   53.29
   2   8   0 1582.04   51.89
   2   8   0 1633.24   52.49
  -2   8   0 1596.44   48.00
  -2   8   0 1607.44   51.09
  -2   8   0 1770.12   54.59
  -2   8   0 1666.73   50.69
   2   8   0 1595.64   52.59
   2   8   0 1650.93   52.39
   3  -8   0  340.37   12.00
   3  -8   0  331.67   12.00
  -3  -8   0  368.56   15.90
  -3  -8   0  339.67   14.50
  -3  -8   0  352.76   15.20
  -3  -8   0  361.56   14.80
  -3   8   0  344.87   13.40
   3   8   0  359.86   14.60
  -3   8   0  348.17   13.50
   3   8   0  330.97   15.30
   3   8   0  348.67   15.30
   3   8   0  348.37   15.80
  -3   8   0  349.07   15.30
  -3   8   0  359.06   14.20
  -3   8   0  338.07   11.70
   3   8   0  362.76   14.50
  -4  -8   0  540.35   21.10
  -4  -8   0  558.84   21.90
  -4  -8   0  548.85   22.40
  -4  -8   0  546.75   21.60
   4   8   0  537.25   20.10
   4   8   0  537.35   22.60
   4   8   0  574.74   20.70
  -4   8   0  609.04   22.80
  -4   8   0  574.04   20.30
   4   8   0  531.05   22.00
  -4   8   0  561.64   18.30
  -4   8   0  542.75   19.30
   4   8   0  539.15   21.70
  -5  -8   0   12.60    3.50
  -5  -8   0   22.90    5.00
  -5  -8   0   20.10    4.90
  -5  -8   0   18.20    4.50
  -5   8   0   20.60    3.60
  -5   8   0   26.10    5.00
   5   8   0   15.80    4.00
   5   8   0   23.10    4.40
   5   8   0   22.80    5.30
   5   8   0   25.60    3.80
  -5   8   0   28.60    3.10
  -6  -8   0   12.30    4.00
  -6  -8   0   16.90    4.60
  -6  -8   0   13.70    3.70
  -6  -8   0   18.30    5.30
   6   8   0   23.70    6.30
  -6   8   0   21.50    3.50
  -6   8   0   13.30    4.50
  -6   8   0   20.40    3.50
   6   8   0   12.10    3.60
  -6   8   0   22.00    3.80
  -7  -8   0   70.69    7.60
  -7  -8   0   49.80    6.80
  -7  -8   0   50.69    7.30
  -7  -8   0   62.29    8.20
  -7   8   0   60.09    5.40
  -7   8   0   61.69    7.80
  -7   8   0   58.79    5.50
   7   8   0   54.59    5.60
  -7   8   0   56.29    5.10
  -8  -8   0   34.60    7.20
  -8  -8   0   23.90    6.10
  -8  -8   0   35.00    6.60
  -8   8   0   39.00    6.90
   8   8   0   27.60    5.20
   8   8   0   32.20    5.60
  -8   8   0   27.10    5.40
  -8   8   0   35.00    4.20
  -8   8   0   20.60    4.70
  -9  -8   0   49.40    8.50
  -9  -8   0   50.89    8.00
  -9  -8   0   30.10    7.50
  -9   8   0   47.20    6.50
  -9   8   0   50.59    5.00
   9   8   0   46.00    7.40
  -9   8   0   54.79    9.00
   9   8   0   50.89    6.50
  -9   8   0   50.39    8.90
  -9   8   0   38.70    7.50
 -10  -8   0    4.00    4.60
 -10  -8   0   14.10    7.30
 -10  -8   0   11.80    6.90
 -10   8   0    9.20    5.50
 -10   8   0    9.50    6.30
  10   8   0    8.20    5.20
 -10   8   0   15.00    3.50
   0  -9   0    1.70    1.00
   0  -9   0    4.50    2.10
   0   9   0   -0.40    1.10
   0   9   0    1.10    1.70
   0   9   0    2.30    1.70
   0   9   0    2.10    1.60
   0   9   0    3.00    1.80
   1  -9   0  299.67   12.50
  -1  -9   0  298.67   13.20
  -1  -9   0  302.27   11.60
  -1  -9   0  305.47   14.30
  -1  -9   0  259.07   12.30
   1  -9   0  304.57   12.20
   1  -9   0  299.67   10.70
   1   9   0  285.37   13.20
   1   9   0  311.87   13.20
   1   9   0  297.37   13.80
  -1   9   0  305.57   13.50
   1   9   0  302.47   13.70
  -1   9   0  306.87   13.80
  -1   9   0  284.97   16.60
   1   9   0  292.37   13.60
  -1   9   0  291.47   10.40
  -1   9   0  298.17   12.90
  -2  -9   0  436.06   17.90
  -2  -9   0  408.66   17.20
   2  -9   0  455.75   16.00
  -2  -9   0  451.35   16.80
   2  -9   0  434.86   16.10
   2  -9   0  448.36   14.40
  -2  -9   0  420.86   18.30
  -2   9   0  429.96   16.80
   2   9   0  436.86   18.30
  -2   9   0  456.45   17.00
   2   9   0  440.76   18.60
   2   9   0  431.16   18.00
   2   9   0  454.35   17.60
   2   9   0  446.86   20.30
  -2   9   0  433.16   14.10
  -2   9   0  451.65   18.20
  -2   9   0  435.46   17.30
   3  -9   0 1138.59   36.10
   3  -9   0 1161.38   36.10
  -3  -9   0 1226.78   39.10
  -3  -9   0 1151.78   39.10
  -3  -9   0 1196.68   40.00
  -3  -9   0 1206.98   40.70
   3   9   0 1192.58   41.00
   3   9   0 1247.28   39.20
  -3   9   0 1169.08   40.00
  -3   9   0 1255.87   38.20
   3   9   0 1209.88   40.40
   3   9   0 1156.08   40.40
  -3   9   0 1231.48   38.90
  -3   9   0 1141.69   35.10
  -3   9   0 1114.59   37.70
   3   9   0 1153.88   38.90
  -4  -9   0  740.03   27.20
  -4  -9   0  754.42   28.60
  -4  -9   0  766.32   28.10
  -4  -9   0  760.02   27.60
  -4   9   0  773.52   25.70
  -4   9   0  662.93   23.30
  -4   9   0  761.32   28.50
   4   9   0  747.43   28.60
   4   9   0  721.33   26.30
  -4   9   0  735.73   26.20
   4   9   0  763.42   26.80
   4   9   0  808.72   28.50
   4   9   0  736.63   28.90
  -5  -9   0   33.50    5.20
  -5  -9   0   30.60    5.20
  -5  -9   0   34.10    5.10
  -5  -9   0   39.50    6.10
  -5   9   0   34.50    4.20
  -5   9   0   31.70    4.10
  -5   9   0   33.20    5.30
   5   9   0   37.40    4.40
   5   9   0   27.70    4.50
  -5   9   0   33.70    3.20
   5   9   0   29.70    5.20
   5   9   0   23.60    5.50
  -6  -9   0  110.69    8.90
  -6  -9   0  100.49    9.10
  -6  -9   0  110.99    9.60
  -6  -9   0  118.69    9.60
   6   9   0  128.79    9.00
  -6   9   0  102.69    6.90
   6   9   0  114.69    7.60
  -6   9   0  106.59    7.20
   6   9   0  112.99    9.30
  -6   9   0  114.09    9.50
  -6   9   0  111.59    8.70
  -7  -9   0   41.20    8.40
  -7  -9   0   34.30    6.10
  -7  -9   0   42.60    7.00
  -7  -9   0   31.00    7.40
  -7   9   0   40.90    4.80
  -7   9   0   40.70    4.80
   7   9   0   32.70    5.60
  -7   9   0   31.80    4.60
   7   9   0   39.70    5.00
  -7   9   0   39.60    6.70
  -8  -9   0    0.80    3.40
  -8  -9   0   -2.40    3.00
  -8   9   0    0.30    3.10
   8   9   0    2.20    2.80
  -8   9   0   -3.80    2.50
  -8   9   0    1.40    2.70
  -8   9   0    1.50    2.00
  -9  -9   0   -0.70    3.60
  -9  -9   0    2.20    4.80
  -9  -9   0    0.80    4.70
  -9   9   0   -2.60    3.30
  -9   9   0   -1.60    4.40
  -9   9   0    3.10    2.30
   9   9   0    0.00    3.40
  -9   9   0    7.70    3.90
   9   9   0    2.10    4.00
  -9   9   0   11.20    5.00
 -10  -9   0  121.89   13.80
 -10  -9   0  145.59   13.40
 -10  -9   0  164.88   13.80
 -10   9   0  127.59   13.80
 -10   9   0  142.89    7.10
 -10   9   0  155.58   14.70
   0 -10   0 1503.55   48.00
   0 -10   0 1490.55   48.40
   0 -10   0 1504.75   46.10
   0 -10   0 1546.45   50.69
   0  10   0 1414.16   48.60
   0  10   0 1560.14   49.99
   0  10   0 1586.64   49.80
   0  10   0 1549.74   48.80
   0  10   0 1592.04   49.80
  -1 -10   0   11.50    2.90
  -1 -10   0   19.00    2.80
  -1 -10   0   17.00    3.60
  -1 -10   0   16.00    3.90
   1 -10   0   16.40    3.30
   1 -10   0   14.20    2.20
   1 -10   0   15.00    4.60
  -1  10   0   19.60    3.70
  -1  10   0   15.80    3.70
   1  10   0   14.50    3.50
   1  10   0   16.00    3.60
   1  10   0   16.90    3.80
  -1  10   0   19.50    3.50
  -1  10   0   25.60    3.70
   1  10   0   21.40    3.90
   1  10   0   17.00    3.80
  -1  10   0   13.80    3.40
  -2 -10   0  190.68   10.70
  -2 -10   0  189.98    9.60
   2 -10   0  186.78    9.20
  -2 -10   0  182.28   10.10
   2 -10   0  182.18    8.90
  -2 -10   0  197.78   11.40
   2 -10   0  192.38    7.40
  -2  10   0  180.78    7.10
  -2  10   0  196.98   10.80
   2  10   0  179.98   10.80
   2  10   0  201.98   11.00
  -2  10   0  180.18   10.00
   2  10   0  204.88   11.50
   2  10   0  200.98   11.40
   2  10   0  183.98   10.20
  -2  10   0  209.28   10.20
  -2  10   0  188.58    9.80
  -3 -10   0  430.16   18.10
  -3 -10   0  421.46   17.00
   3 -10   0  392.86   14.70
  -3 -10   0  425.36   18.80
  -3 -10   0  405.46   17.30
   3 -10   0  401.56   14.60
   3  10   0  384.96   18.60
  -3  10   0  376.06   15.90
  -3  10   0  370.56   13.20
   3  10   0  444.76   18.60
   3  10   0  401.86   18.30
   3  10   0  416.76   17.20
  -3  10   0  394.66   17.80
  -3  10   0  419.36   17.00
  -3  10   0  423.16   18.10
   3  10   0  408.36   18.60
  -4 -10   0   18.00    4.20
  -4 -10   0   18.90    4.60
  -4 -10   0    8.30    3.00
   4 -10   0   15.70    1.70
   4 -10   0   16.80    1.70
  -4 -10   0   17.30    4.30
   4  10   0   20.40    4.90
   4  10   0   15.80    4.00
  -4  10   0   16.90    2.00
  -4  10   0   16.30    3.60
   4  10   0    8.20    3.40
  -4  10   0   15.80    4.00
   4  10   0   23.70    4.60
  -4  10   0   17.20    3.60
  -5 -10   0  257.27   13.90
  -5 -10   0  272.07   14.30
  -5 -10   0  245.08   14.30
  -5  10   0  263.77   14.60
   5  10   0  248.68   13.90
  -5  10   0  258.07   12.50
   5  10   0  262.77   12.50
  -5  10   0  240.78    9.90
  -5  10   0  259.57   11.90
  -6 -10   0  131.89   10.50
  -6 -10   0  137.09   10.60
  -6 -10   0  117.99    9.40
  -6 -10   0  131.59   10.30
  -6  10   0  137.49    8.60
   6  10   0  124.19    9.40
   6  10   0  152.28    8.70
  -6  10   0  123.39    7.00
   6  10   0  134.19   15.00
  -6  10   0  132.79    8.40
  -6  10   0  141.89   11.10
  -7 -10   0  360.46   18.90
  -7 -10   0  329.57   17.80
  -7 -10   0  360.66   19.20
  -7  10   0  346.17   14.00
  -7  10   0  343.57   15.40
  -7  10   0  334.37   14.80
  -7  10   0  315.57   18.40
   7  10   0  336.17   17.20
   7  10   0  337.67   15.00
  -8 -10   0  159.68   12.90
  -8 -10   0  153.88   12.10
  -8 -10   0  183.98   14.00
   8  10   0  167.28   10.00
  -8  10   0  167.88   10.30
  -8  10   0  154.98   12.80
  -8  10   0  162.78    9.60
  -8  10   0  160.38    9.50
  -9 -10   0  150.38   13.30
  -9 -10   0  147.49   13.50
  -9 -10   0  141.09   12.10
  -9  10   0  151.28   13.50
   9  10   0  131.69    9.80
  -9  10   0  126.59    8.40
  -9  10   0  148.39   10.40
 -10 -10   0   -2.70    5.00
 -10 -10   0   -5.40    5.50
 -10 -10   0   -3.90    5.20
 -10  10   0   -0.10    9.50
 -10  10   0   -1.30    2.10
   0 -11   0   11.10    2.40
   0 -11   0    5.90    2.10
   0 -11   0    9.30    3.40
   0 -11   0    8.90    2.70
   0  11   0   16.40    4.20
   0  11   0    4.80    2.20
   0  11   0   16.30    3.50
   0  11   0   14.40    3.50
  -1 -11   0  271.67   12.80
   1 -11   0  261.47   12.00
   1 -11   0  256.57   10.20
  -1 -11   0  265.77   14.30
  -1 -11   0  275.47   11.30
   1 -11   0  253.27   12.20
  -1 -11   0  263.37   13.10
   1  11   0  239.78   13.30
  -1  11   0  291.77   13.40
  -1  11   0  287.57   13.70
   1  11   0  279.67   14.10
  -1  11   0  271.37   12.80
   1  11   0  268.27   13.80
   1  11   0  258.07   13.30
  -1  11   0  264.47   13.60
  -1  11   0  264.47   13.30
   1  11   0  272.97   13.10
  -2 -11   0  876.91   32.30
  -2 -11   0  863.81   32.70
   2 -11   0  941.01   28.40
  -2 -11   0  923.41   34.40
  -2 -11   0  932.31   31.10
   2 -11   0  966.90   32.20
  -2  11   0  953.50   33.60
   2  11   0  901.31   33.80
   2  11   0  981.40   34.70
   2  11   0  934.51   32.70
   2  11   0  953.30   34.30
   2  11   0  937.81   33.60
  -2  11   0  912.61   32.00
  -2  11   0  984.40   33.10
  -2  11   0  962.40   32.30
  -2  11   0  847.92   28.10
  -3 -11   0   41.00    5.40
  -3 -11   0   46.90    6.40
  -3 -11   0   46.10    5.80
   3 -11   0   50.39    4.20
  -3 -11   0   48.30    5.20
   3 -11   0   43.90    4.50
   3  11   0   48.50    6.10
  -3  11   0   54.59    5.60
  -3  11   0   54.49    6.20
  -3  11   0   62.29    6.60
   3  11   0   56.99    6.80
  -3  11   0   51.19    3.00
   3  11   0   43.40    5.70
   3  11   0   50.39    5.70
   3  11   0   49.50    5.60
  -3  11   0   49.50    5.20
  -4 -11   0   17.60    4.10
   4 -11   0   16.80    2.30
  -4 -11   0   20.00    5.00
  -4 -11   0   13.90    3.90
  -4 -11   0   13.50    4.10
   4 -11   0   16.70    2.20
  -4  11   0   19.60    4.90
   4  11   0   17.80    4.20
  -4  11   0   25.10    4.10
   4  11   0   18.40    4.40
  -4  11   0   19.10    2.10
  -4  11   0   19.10    4.70
  -4  11   0   16.10    3.50
   4  11   0   23.10    4.30
   4  11   0   21.10    4.60
  -5 -11   0   34.10    5.90
  -5 -11   0   20.30    5.20
  -5 -11   0   16.40    4.50
  -5 -11   0   20.80    5.30
  -5  11   0   20.60    4.20
   5  11   0   26.00    4.60
  -5  11   0   19.80    4.00
   5  11   0   24.10    5.90
  -5  11   0   22.00    2.70
   5  11   0   19.60    4.80
  -5  11   0   31.60    6.60
  -6 -11   0  406.06   20.10
  -6 -11   0  429.46   20.50
   6  11   0  445.36   18.10
   6  11   0  425.26   20.30
  -6  11   0  424.76   19.70
  -6  11   0  415.26   17.40
  -6  11   0  404.06   15.20
  -6  11   0  440.46   26.40
  -7 -11   0   91.49    9.70
  -7 -11   0  103.99    9.50
  -7 -11   0   90.89   10.10
  -7  11   0  100.49    7.70
   7  11   0   95.29    9.10
   7  11   0   92.49    7.70
  -7  11   0   97.79    8.10
  -7  11   0   87.69    9.60
  -7  11   0   93.79    6.10
  -8 -11   0  215.68   15.10
  -8 -11   0  218.58   15.90
  -8 -11   0  244.38   15.40
   8  11   0  240.98   14.20
  -8  11   0  221.48   11.10
  -8  11   0  223.68   16.10
   8  11   0  230.08   12.10
  -8  11   0  213.68   11.80
  -9 -11   0    9.00    5.50
  -9 -11   0    4.70    4.90
  -9 -11   0    8.00    5.10
  -9  11   0    6.40    3.00
  -9  11   0    6.60    4.10
  -9  11   0   11.60    5.20
   9  11   0   -2.00    4.50
  -9  11   0    5.80    5.40
   9  11   0   10.20    4.80
   0 -12   0 2302.77   68.89
   0 -12   0 2291.17   71.39
   0 -12   0 2276.77   71.89
   0  12   0 2311.47   72.79
   0  12   0 2235.98   73.19
   0  12   0 2366.26   72.39
   0  12   0 2378.56   73.59
   0  12   0 2377.66   73.69
  -1 -12   0   12.10    4.20
   1 -12   0   10.40    3.20
   1 -12   0   16.00    2.60
  -1 -12   0   12.60    2.90
  -1 -12   0   12.00    3.80
  -1 -12   0   15.50    3.80
   1 -12   0   16.00    3.60
   1  12   0   12.20    3.80
   1  12   0   11.40    3.70
   1  12   0    8.90    3.30
  -1  12   0   10.60    3.40
  -1  12   0   12.50    3.50
   1  12   0    9.00    3.30
  -1  12   0   10.60    3.30
   1  12   0   10.40    3.20
  -1  12   0   13.20    3.50
  -1  12   0   13.20    3.90
   2 -12   0   74.29    6.50
   2 -12   0   88.19    6.30
  -2 -12   0   78.99    8.00
  -2 -12   0   86.79    6.30
  -2 -12   0   76.19    7.10
   2 -12   0   87.39    4.50
  -2 -12   0   86.19    7.60
  -2  12   0   97.49    8.10
   2  12   0   80.39    7.80
   2  12   0   87.29    8.00
  -2  12   0   79.29    7.20
  -2  12   0   82.09    7.00
  -2  12   0   96.49    7.30
   2  12   0   82.79    7.30
  -2  12   0   76.09    6.90
   2  12   0   80.29    7.80
   2  12   0   82.49    7.50
  -3 -12   0   54.29    6.30
  -3 -12   0   59.89    7.20
  -3 -12   0   45.60    8.80
   3 -12   0   42.30    5.90
   3 -12   0   48.00    4.60
  -3 -12   0   56.29    5.80
   3  12   0   50.09    6.50
  -3  12   0   49.90    6.30
  -3  12   0   50.59    5.70
   3  12   0   53.39    7.80
  -3  12   0   46.40    5.70
  -3  12   0   41.50    6.10
   3  12   0   46.10    5.60
  -3  12   0   44.70    2.90
   3  12   0   53.09    6.20
  -4 -12   0   43.50    6.50
   4 -12   0   43.20    3.40
  -4 -12   0   42.10    6.00
  -4 -12   0   42.60    5.70
   4 -12   0   40.60    3.50
   4  12   0   47.10    6.70
  -4  12   0   55.19    6.80
  -4  12   0   34.90    5.00
   4  12   0   47.30    5.80
   4  12   0   40.90    5.60
  -4  12   0   41.40    5.30
  -4  12   0   40.90    2.80
   4  12   0   45.00    6.70
  -5 -12   0  169.68   11.30
  -5 -12   0  169.98   11.70
  -5 -12   0  152.08   11.80
   5  12   0  170.78   10.40
   5  12   0  180.38   12.10
  -5  12   0  185.78   12.60
  -5  12   0  163.08    9.90
   5  12   0  186.88   12.90
  -5  12   0  163.98    7.00
  -5  12   0  161.48   10.20
  -6 -12   0  270.47   17.70
  -6 -12   0  301.57   17.50
  -6 -12   0  309.97   23.10
  -6  12   0  284.97   14.60
   6  12   0  309.87   16.90
  -6  12   0  296.97   17.10
   6  12   0  326.47   15.00
  -6  12   0  288.27   11.30
  -6  12   0  288.17   14.50
  -7 -12   0    0.10    3.60
  -7 -12   0   -1.50    3.30
  -7 -12   0    3.40    4.10
   7  12   0    1.20    3.30
   7  12   0   -2.00    3.70
  -7  12   0   -2.50    5.40
  -7  12   0    5.50    4.20
  -7  12   0    1.20    2.70
  -8 -12   0   89.79   10.40
  -8 -12   0   79.09   10.90
  -8 -12   0   82.69   10.50
  -8  12   0   77.89    6.40
   8  12   0   75.19    9.20
  -8  12   0   71.69    9.90
  -8  12   0   86.19    9.20
   8  12   0   65.29    8.10
  -8  12   0   73.29    7.50
  -9 -12   0   13.50    5.30
  -9 -12   0    4.00    5.20
  -9 -12   0    7.90    6.10
  -9  12   0    5.70    3.30
  -9  12   0    3.90    3.30
  -9  12   0    9.10    7.70
   0 -13   0    0.30    2.00
   0 -13   0   -1.50    2.20
   0 -13   0    3.20    1.60
   0  13   0   -3.30    2.10
   0  13   0    1.50    2.60
   0  13   0    0.30    2.40
   0  13   0    4.90    3.00
   0  13   0    3.40    2.50
  -1 -13   0  205.98   11.70
  -1 -13   0  214.98   12.20
  -1 -13   0  191.08   13.60
   1 -13   0  230.68    9.40
   1 -13   0  220.38   11.70
   1 -13   0  200.58   11.20
  -1 -13   0  204.48   13.30
   1  13   0  212.68   13.10
  -1  13   0  251.57   13.40
   1  13   0  212.68   12.70
   1  13   0  224.88   13.10
  -1  13   0  210.48   12.80
   1  13   0  208.68   12.90
   1  13   0  220.18   12.30
  -1  13   0  209.38   12.10
  -1  13   0  212.28   11.90
  -1  13   0  223.18   12.90
  -2 -13   0  247.68   11.90
   2 -13   0  257.57    9.50
  -2 -13   0  261.97   15.20
  -2 -13   0  260.77   14.10
   2 -13   0  248.18   12.00
   2 -13   0  242.28   12.40
  -2  13   0  253.07   13.60
  -2  13   0  235.58   13.30
  -2  13   0  247.78   14.40
  -2  13   0  263.47   13.60
   2  13   0  268.27   15.30
   2  13   0  259.77   13.80
  -2  13   0  262.97   13.40
   2  13   0  254.67   14.70
  -3 -13   0  645.14   26.80
  -3 -13   0  645.04   28.10
   3 -13   0  651.73   23.70
  -3 -13   0  648.24   24.80
  -3  13   0  729.83   26.30
  -3  13   0  709.13   31.30
   3  13   0  660.93   28.10
  -3  13   0  650.53   26.20
  -3  13   0  679.23   27.40
   3  13   0  655.13   26.20
   3  13   0  624.24   26.20
   3  13   0  672.43   27.90
  -3  13   0  658.23   26.20
   4 -13   0   76.79    4.90
  -4 -13   0   74.49    8.50
  -4 -13   0   70.09    7.10
  -4 -13   0   71.59    7.80
   4 -13   0   69.09    4.70
  -4  13   0   73.79    8.10
  -4  13   0   69.19    8.10
   4  13   0   80.99    8.80
   4  13   0   57.19    7.00
  -4  13   0   80.49    7.60
   4  13   0   82.79    8.50
  -4  13   0   69.59    3.60
  -4  13   0   73.79    7.20
  -5 -13   0   10.20    6.50
  -5 -13   0    9.70    3.80
  -5 -13   0    4.30    3.10
   5  13   0    5.30    3.30
  -5  13   0    5.80    1.40
   5  13   0    8.00    3.60
  -5  13   0    5.60    3.70
  -5  13   0    4.10    2.50
  -6 -13   0   87.19   10.20
  -6 -13   0   99.19    9.60
  -6 -13   0  112.49   10.00
  -6  13   0   94.09    5.10
   6  13   0   95.59   10.00
   6  13   0   94.99    8.40
  -6  13   0   80.79    9.60
  -6  13   0   92.89    8.60
  -6  13   0   90.69    8.10
  -7 -13   0   18.20    5.50
  -7 -13   0   52.59    8.50
  -7 -13   0   18.60    5.40
  -7  13   0   23.00    5.90
  -7  13   0   40.30    6.20
   7  13   0   43.40    8.50
  -7  13   0   36.10    4.00
   7  13   0   34.00    7.00
  -7  13   0   27.50    5.60
  -8 -13   0   60.69    9.40
  -8 -13   0   76.89   10.30
  -8 -13   0   60.39    9.90
  -8  13   0   61.29    7.10
  -8  13   0   61.29    5.90
  -8  13   0   61.89   10.10
   8  13   0   44.20    8.50
  -9 -13   0    3.60    5.50
  -9 -13   0   -0.90    5.60
  -9  13   0    2.50    5.90
  -9  13   0    0.00    3.50
  -9  13   0   -0.90    3.70
   0 -14   0    6.80    3.20
   0 -14   0    6.70    3.10
   0 -14   0    4.20    2.00
   0  14   0    7.30    3.70
   0  14   0    3.50    2.90
   0  14   0    4.10    2.90
   0  14   0    7.10    3.80
   0  14   0    6.80    4.00
   1 -14   0   61.09    4.40
  -1 -14   0   51.59    7.40
  -1 -14   0   48.50    6.60
   1 -14   0   56.79    6.30
  -1 -14   0   55.79    5.20
   1 -14   0   57.19    6.30
  -1  14   0   66.49    6.60
  -1  14   0   61.89    7.40
   1  14   0   60.69    6.60
  -1  14   0   68.89    7.70
  -1  14   0   63.39    7.20
   1  14   0   51.19    6.90
  -1  14   0   56.59    7.10
   1  14   0   50.29    7.30
   1  14   0   61.79    7.30
  -2 -14   0  116.89   10.30
   2 -14   0  118.29    8.60
   2 -14   0  124.99    5.60
  -2 -14   0  111.19    9.20
  -2 -14   0  122.19    7.90
   2 -14   0  116.69    8.10
  -2  14   0  121.39    9.70
  -2  14   0  122.29    9.70
  -2  14   0  115.49    9.50
   2  14   0  112.79   10.20
   2  14   0  113.39    9.20
   2  14   0  122.39   10.20
  -2  14   0  122.79   10.10
   2  14   0  122.79   10.30
  -3 -14   0   96.09    8.80
   3 -14   0   88.59    6.80
  -3 -14   0   92.09    9.20
   3 -14   0   91.79    6.60
  -3 -14   0   88.09    7.20
   3  14   0   92.69    9.20
   3  14   0   79.09    8.20
  -3  14   0   85.69    8.00
  -3  14   0   78.79    8.00
   3  14   0   85.09    8.70
  -3  14   0   77.79    8.30
  -3  14   0   95.29    8.30
  -3  14   0   81.49    8.30
   3  14   0   93.09    8.30
   4 -14   0   11.20    2.40
  -4 -14   0   11.00    3.40
  -4 -14   0   18.60    5.20
   4 -14   0   17.60    3.40
  -4 -14   0   19.40    6.00
   4  14   0    9.50    4.20
   4  14   0    7.10    4.00
  -4  14   0   31.60    8.00
  -4  14   0   11.40    4.10
  -4  14   0    7.30    3.60
   4  14   0    8.40    4.50
  -4  14   0   12.60    4.40
  -5 -14   0  452.75   21.00
  -5 -14   0  461.85   22.30
  -5 -14   0  470.35   23.30
   5  14   0  425.66   20.20
  -5  14   0  435.06   20.40
   5  14   0  467.25   22.60
  -5  14   0  455.35   22.80
  -5  14   0  460.55   20.40
  -5  14   0  454.55   20.50
  -6 -14   0   65.29    9.10
  -6 -14   0   77.79    9.10
  -6 -14   0   82.39    9.70
   6  14   0   78.79    8.60
  -6  14   0   76.89    8.10
   6  14   0   79.89    9.90
  -6  14   0   73.79    3.80
  -6  14   0   87.99    8.10
  -6  14   0   89.99   10.10
  -7 -14   0    1.90    4.20
  -7 -14   0   -1.40    3.80
  -7 -14   0   -4.70    3.60
  -7  14   0   -2.20    3.00
   7  14   0    2.20    4.40
  -7  14   0   -3.70    2.60
  -7  14   0   -2.90    1.50
  -7  14   0   -1.90    3.80
   7  14   0    1.50    4.20
  -8 -14   0    8.80    6.30
  -8 -14   0    2.80    4.60
  -8 -14   0    5.10    5.30
   8  14   0   11.30    7.00
  -8  14   0   11.60   10.50
   8  14   0    1.10    5.40
  -8  14   0    8.30    3.60
   0 -15   0    1.30    2.50
   0 -15   0   -1.00    1.60
   0 -15   0   -1.80    3.10
   0  15   0    2.90    3.20
   0  15   0   -1.40    2.50
   0  15   0    1.60    2.60
   0  15   0   -0.70    2.60
  -1 -15   0    8.50    2.50
  -1 -15   0    4.50    3.40
  -1 -15   0    2.10    4.10
   1 -15   0    5.20    2.80
   1 -15   0    4.60    1.80
   1 -15   0    1.80    2.70
  -1  15   0    3.70    3.80
   1  15   0   -0.80    4.00
   1  15   0    4.20    2.90
   1  15   0    3.80    2.90
   1  15   0    5.70    3.60
  -1  15   0    6.90    3.30
  -1  15   0    6.80    4.10
  -1  15   0    5.30    3.00
  -2 -15   0    4.00    3.10
   2 -15   0    0.40    2.60
  -2 -15   0    2.20    1.90
   2 -15   0    5.50    3.00
  -2 -15   0    3.90    3.50
  -2  15   0   -0.70    2.80
  -2  15   0    3.50    2.70
  -2  15   0    6.40    4.40
  -2  15   0    0.60    3.30
   2  15   0    6.60    3.50
   2  15   0    1.30    2.80
   2  15   0    5.60    3.90
   3 -15   0  553.04   21.20
  -3 -15   0  530.75   24.30
  -3 -15   0  509.75   25.70
   3 -15   0  535.35   20.50
  -3 -15   0  562.74   22.10
   3  15   0  544.05   24.00
   3  15   0  530.55   25.70
  -3  15   0  505.75   30.80
  -3  15   0  542.25   32.20
  -3  15   0  517.15   23.70
   3  15   0  598.14   26.00
  -4 -15   0  325.27   19.30
  -4 -15   0  356.46   16.90
   4 -15   0  352.26   13.40
   4 -15   0  333.87   16.80
  -4 -15   0  340.27   18.50
  -4  15   0  332.87   17.50
  -4  15   0  343.77   19.30
   4  15   0  335.17   18.60
   4  15   0  356.66   18.00
  -4  15   0  330.57   17.50
  -5 -15   0   38.20    7.30
  -5 -15   0   38.40    7.70
  -5 -15   0   27.40    6.20
   5  15   0   27.60    6.10
   5  15   0   37.80    8.40
  -5  15   0   34.20    7.40
  -5  15   0   42.80    6.20
  -5  15   0   17.20    5.40
  -6 -15   0   32.00    8.30
  -6 -15   0   33.70    7.60
  -6 -15   0   31.10    7.30
  -6  15   0   27.00    6.60
  -6  15   0   32.50    6.10
  -6  15   0   36.40    7.80
   6  15   0   18.90    5.90
   6  15   0   35.90    7.00
  -7 -15   0   -6.10    4.10
  -7 -15   0    3.50    4.90
  -7 -15   0   -3.90    4.10
   7  15   0   10.90    5.30
  -7  15   0    0.50    3.30
   7  15   0  -10.70    6.00
  -7  15   0    0.00    3.70
  -7  15   0   -0.10    4.40
  -8 -15   0   54.39   10.30
  -8 -15   0   62.79   10.60
  -8 -15   0   75.69   11.70
  -8  15   0   46.90    7.80
  -8  15   0   47.30   10.00
  -8  15   0   62.79   15.00
   0 -16   0  223.88   11.80
   0 -16   0  231.78   13.70
   0  16   0  226.98   14.60
   0  16   0  227.28   14.90
   1 -16   0   89.09    5.60
   1 -16   0   60.39    9.00
  -1 -16   0   83.19    6.60
   1 -16   0   98.49    8.70
  -1 -16   0   97.29   10.10
  -1  16   0   87.99    8.70
   1  16   0  116.49   10.70
   1  16   0   93.89    9.70
  -1  16   0   79.99   10.30
  -2 -16   0  255.77   17.00
   2 -16   0  268.37   13.90
  -2 -16   0  286.67   16.10
   2 -16   0  288.37   14.60
  -2 -16   0  277.67   13.40
  -2  16   0  291.67   16.80
   2  16   0  277.57   17.50
   2  16   0  279.77   16.90
  -2  16   0  268.77   17.60
  -3 -16   0    4.40    2.70
   3 -16   0    3.00    3.10
  -3 -16   0    3.40    3.60
   3 -16   0    1.00    3.00
  -3 -16   0    3.70    4.30
   3  16   0    4.60    3.40
   3  16   0    5.70    4.00
  -3  16   0    5.90    3.90
   3  16   0    9.70    4.40
  -3  16   0    6.60    4.50
  -3  16   0    5.20    3.40
   4 -16   0   53.29    5.50
  -4 -16   0   45.60    7.60
  -4 -16   0   38.80    5.90
  -4 -16   0   55.19    8.70
  -4  16   0   39.70    7.70
   4  16   0   46.40    7.80
  -4  16   0   55.89    7.40
  -4  16   0   55.59    7.90
  -5 -16   0    5.60    4.70
  -5 -16   0    7.40    4.40
  -5 -16   0   10.90    4.00
  -5  16   0    9.00    4.60
  -5  16   0    9.30    4.70
  -5  16   0    9.20    3.80
   5  16   0   14.40    4.80
  -6 -16   0    7.20    5.70
  -6 -16   0    4.00    4.20
  -6 -16   0    0.60    3.70
  -6  16   0    6.60    3.80
   6  16   0    0.70    4.70
  -6  16   0    0.00    3.80
  -6  16   0    0.70    4.70
  -7 -16   0  163.48   13.70
  -7 -16   0  169.38   15.70
  -7  16   0  178.88   15.70
  -7  16   0  154.18   12.80
  -7  16   0  172.58   17.40
   0  17   0    2.80    4.00
   0  17   0    0.00    3.90
   1 -17   0  249.28   10.30
   1 -17   0  256.87   14.40
  -1 -17   0  233.68   11.60
  -1 -17   0  241.58   14.60
  -1  17   0  226.88   15.00
   1  17   0  249.48   16.00
  -1  17   0  243.08   15.50
   1  17   0  233.48   16.00
  -2 -17   0   86.49   10.40
   2 -17   0   81.09    8.40
  -2 -17   0   87.19    9.50
   2 -17   0   77.49   14.10
  -2 -17   0   84.89    7.10
  -2  17   0   95.99    9.80
   2  17   0   71.99    9.70
   2  17   0   73.29   10.90
  -2  17   0   82.39   10.20
   3 -17   0    0.50    3.20
  -3 -17   0   -1.10    3.60
  -3 -17   0    5.70    5.00
   3 -17   0   -3.80    3.50
  -3 -17   0    2.90    3.10
  -3  17   0   11.70    4.60
   3  17   0    0.90    3.70
  -3  17   0   -2.90    2.30
  -3  17   0   -1.10    3.10
   4 -17   0   -1.70    3.20
  -4 -17   0   -3.80    3.80
  -4 -17   0    1.80    4.90
  -4 -17   0    1.20    3.70
  -4  17   0    2.50    4.10
  -4  17   0   -0.50    2.90
   4  17   0   -5.40    3.60
  -4  17   0   -3.20    3.60
  -5 -17   0  153.98   13.70
  -5 -17   0  161.08   14.50
  -5 -17   0  136.49   11.40
  -5  17   0  153.28   12.60
  -5  17   0  161.58   13.70
   5  17   0  174.18   14.60
  -5  17   0  137.59   11.60
  -6 -17   0    2.60    3.70
  -6 -17   0    6.30    9.30
  -6  17   0    9.10    4.60
   6  17   0   -0.70    5.50
   0 -18   0    6.20    2.60
   0 -18   0    8.20    4.20
   0  18   0    6.20    4.70
   0  18   0    8.20    3.90
  -1 -18   0  262.17   16.40
   1 -18   0  293.57   11.50
  -1 -18   0  267.97   13.20
   1 -18   0  298.37   18.60
  -1  18   0  281.77   17.70
   1  18   0  343.17   21.30
  -1  18   0  298.47   18.70
   2 -18   0   -3.40    4.50
  -2 -18   0   23.50    5.20
   2 -18   0   16.70    4.30
  -2 -18   0   17.20    5.70
  -2 -18   0   14.30    6.00
   2  18   0    9.70    4.20
  -2  18   0   18.50    5.20
  -2  18   0    9.70    4.10
  -2  18   0    9.30    4.90
   2  18   0   12.20    6.70
  -3 -18   0    4.40    4.70
   3 -18   0    4.90    4.50
   3 -18   0   14.10    4.60
  -3 -18   0   16.60    4.30
  -3 -18   0   10.10    5.70
  -3  18   0    6.60    3.70
   3  18   0    7.10    4.20
  -3  18   0    9.90    5.10
  -3  18   0    8.60    5.50
  -4 -18   0   17.00    5.10
  -4 -18   0   35.80    6.40
  -4 -18   0   30.70    7.50
  -4  18   0   23.50    6.00
  -4  18   0   36.40    7.40
   4  18   0   22.00    6.20
  -4  18   0   28.40    6.70
  -5 -18   0   22.30   12.00
  -5 -18   0    7.50    3.90
  -5  18   0   10.00    6.50
  -5  18   0    5.00    4.80
   5  18   0    9.10    5.60
  -5  18   0    4.60    5.50
  -6 -18   0   22.70    6.40
  -6 -18   0   15.90    7.00
  -6 -18   0   11.60    6.70
  -6  18   0   22.80    6.70
  -6  18   0   20.30    5.90
   6  18   0    8.50    7.20
   0 -19   0    1.10    2.60
   0 -19   0   -1.80    3.70
   0  19   0   -1.00    3.20
   0  19   0    2.10    5.80
   1 -19   0   76.99    9.40
   1 -19   0   63.49    4.70
  -1 -19   0   70.39    9.50
  -1 -19   0   52.29    6.40
   1  19   0   66.09   11.90
  -1  19   0   46.10   11.00
   1  19   0   67.69    9.40
  -1  19   0   56.99    8.90
  -2 -19   0    1.00    3.80
  -2 -19   0    1.30    2.80
  -2  19   0    7.00    5.30
   2  19   0    0.30    4.40
  -2  19   0    6.30    4.30
  -2  19   0   -2.80    2.80
   3 -19   0   -2.90    5.30
  -3 -19   0   -5.70    3.80
  -3 -19   0   -0.90    3.00
   3 -19   0    0.50    4.10
  -3 -19   0   -6.10    4.60
   3  19   0   -0.50    4.00
  -3  19   0    1.10    4.20
  -3  19   0    5.30    5.40
  -3  19   0   -1.60    3.40
   4 -19   0  198.58   10.80
  -4 -19   0  191.48   13.00
  -4  19   0  252.97   23.00
  -5 -19   0   42.30   10.50
  -5 -19   0   38.10    8.20
  -5 -19   0   32.50    7.90
   5  19   0   36.00    8.50
  -5  19   0   16.70    5.50
  -5  19   0   26.20    7.60
   0 -20   0    9.90    4.90
   0 -20   0    8.50    3.70
   0  20   0    3.80    6.90
   0  20   0    3.80    4.70
  -1 -20   0   -0.30    3.00
   1 -20   0   -5.70    4.10
  -1 -20   0    1.30    5.00
  -1  20   0    3.20    4.10
  -1  20   0   -0.60    6.10
  -1  20   0   -3.30    4.30
   1  20   0   -1.50    4.60
   2 -20   0  188.08   13.40
  -2 -20   0  186.28   14.90
  -2 -20   0  167.08   11.10
  -2  20   0  181.48   21.90
   2  20   0  189.98   15.60
  -2  20   0  178.68   14.70
  -2  20   0  197.28   15.60
  -3 -20   0   38.60    7.20
  -3 -20   0   17.90    8.50
   3 -20   0   53.29    8.90
  -3 -20   0   28.80    8.70
   3  20   0   48.50   11.00
  -4 -20   0  127.79   13.40
  -4 -20   0   75.69    9.70
  -4 -20   0   98.79   13.60
   4  20   0  104.69   13.10
  -4  20   0  104.29   12.80
  -4  20   0   97.59   11.60
   0 -21   0   -1.40    4.70
   0  21   0    2.00    4.30
  -1 -21   0   93.59   12.50
  -1 -21   0   75.49    8.10
   1 -21   0   88.09   11.20
  -1  21   0   91.99   18.50
   1  21   0   95.29   11.80
  -1  21   0   86.19   11.30
  -2 -21   0   31.80    7.90
  -2 -21   0   34.40    7.30
   2 -21   0   28.30    6.90
  -2  21   0   17.80    6.00
  -2  21   0   24.70    7.70
   2  21   0   27.90    8.20
 -11   0   1   94.79   15.80
 -11   0   1   49.70   10.40
 -11   0   1   60.19    9.60
 -10   0   1   -1.30    4.20
 -10   0   1    2.50    3.30
 -10   0   1    2.40    3.10
  -9   0   1   10.60    3.10
  -9   0   1    9.70    4.10
  -9   0   1   10.20    4.20
  -9   0   1    6.70    2.70
  -8   0   1    2.30    3.10
  -8   0   1    1.10    1.50
  -8   0   1    3.80    2.70
  -8   0   1   -2.60    1.50
  -7   0   1  670.73   26.80
  -7   0   1  700.33   24.80
  -7   0   1  674.93   22.70
  -7   0   1  641.64   22.30
  -6   0   1   -0.10    1.00
   6   0  -1    0.90    0.70
   6   0  -1    1.20    0.70
  -6   0   1   -0.10    1.70
  -6   0   1   -1.50    2.10
  -6   0   1   -0.70    1.00
   5   0  -1    0.50    0.60
  -5   0   1    0.80    0.80
   5   0  -1   -1.60    0.70
  -5   0   1    1.50    1.00
   5   0  -1    0.60    0.70
  -5   0   1    1.00    1.10
   4   0  -1    0.10    0.60
  -4   0   1   -2.20    1.30
  -4   0   1    1.00    0.90
  -4   0   1    1.50    1.20
   4   0  -1    1.90    1.10
   4   0  -1    0.90    0.60
  -4   0   1    0.60    0.60
  -3   0   1 1388.36   43.80
   3   0  -1 1456.25   41.50
  -3   0   1 1437.86   42.80
   3   0  -1 1396.36   41.40
   3   0  -1 1455.95   42.70
  -3   0   1 1529.25   42.00
  -2   0   1    0.60    0.40
  -2   0   1   -0.20    0.60
  -2   0   1    1.90    0.70
   2   0  -1    0.20    0.20
   2   0  -1    0.10    0.60
   2   0  -1    0.80    0.30
  -1   0   1 1190.28   44.10
   1   0   1   72.19    3.30
   1   0   1   78.49    3.50
   1   0   1   79.89    3.20
  -1   0  -1   83.49    3.50
  -1   0  -1   76.29    3.40
   2   0   1    0.90    0.60
  -2   0  -1   -0.70    0.80
  -2   0  -1    0.30    0.50
  -2   0  -1    1.00    0.70
   2   0   1    1.30    0.90
   2   0   1    0.20    0.50
  -2   0  -1    0.40    0.70
   3   0   1 1380.06   41.10
   3   0   1 1298.67   40.20
  -3   0  -1 1291.87   39.80
  -3   0  -1 1356.36   40.70
  -3   0  -1 1415.96   41.30
   3   0   1 1367.36   39.20
  -3   0  -1 1321.27   41.80
  -4   0  -1    0.60    1.10
  -4   0  -1    0.60    1.10
   4   0   1    1.10    1.00
   4   0   1   -0.30    1.00
  -4   0  -1    0.80    1.70
  -4   0  -1    0.20    0.90
   4   0   1    1.20    0.60
   5   0   1  204.18    9.90
   5   0   1  189.88    8.50
  -5   0  -1  198.78    8.70
  -5   0  -1  198.88   10.00
  -5   0  -1  199.18    9.50
  -5   0  -1  198.28   11.10
  -6   0  -1    1.40    2.00
  -6   0  -1    1.00    1.60
   6   0   1    1.20    1.20
  -6   0  -1    1.00    1.40
   6   0   1    5.30    2.00
  -6   0  -1    2.90    2.50
  -7   0  -1  799.62   27.60
   7   0   1  767.22   28.20
  -7   0  -1  727.53   26.30
  -7   0  -1  802.12   28.80
  -7   0  -1  784.52   30.60
   7   0   1  766.32   25.40
  -8   0  -1    1.10    3.10
  -8   0  -1    0.40    2.20
   8   0   1    0.20    1.40
  -8   0  -1    1.70    1.90
   8   0   1   -3.00    2.90
  -8   0  -1   -1.20    2.20
   9   0   1    3.60    1.80
  -9   0  -1   -0.90    3.70
  -9   0  -1    4.60    3.00
   9   0   1    3.80    3.40
  -9   0  -1   -3.20    2.50
  -9   0  -1    2.00    2.20
 -10   0  -1   -3.50    4.50
 -10   0  -1   -1.70    2.30
 -10   0  -1   -3.60    3.40
 -11   0  -1   39.60    9.00
 -11   0  -1   33.30   13.50
 -11   0  -1   49.40    9.00
 -11  -1   1   15.20    5.90
 -11  -1   1   -0.40    4.60
 -11  -1   1    3.70    4.50
 -11   1   1   -3.30    3.90
 -11   1   1    1.00    5.60
 -11   1   1   -1.10    4.20
 -10  -1   1    5.90    4.60
 -10  -1   1    7.20    3.40
 -10  -1   1   -0.20    3.70
 -10  -1   1    6.20    4.10
 -10   1   1    6.50    4.30
 -10   1   1   -0.60    3.10
 -10   1   1   11.40    4.90
  -9  -1   1  492.55   23.20
  -9  -1   1  479.65   19.90
  -9  -1   1  425.96   18.20
  -9   1   1  451.05   17.90
  -9   1   1  476.15   20.40
  -9   1   1  505.95   25.80
  -9   1   1  423.66   17.40
  -8  -1   1    2.00    1.90
  -8  -1   1    3.00    2.70
  -8  -1   1    4.70    3.50
  -8  -1   1    0.50    1.80
  -8   1   1    4.10    1.60
  -8   1   1    0.80    2.60
  -8   1   1    5.00    3.80
  -7  -1   1    2.70    1.70
  -7  -1   1    1.90    1.70
  -7  -1   1    7.60    2.90
  -7  -1   1    4.90    2.90
  -7   1   1    2.70    1.60
  -7   1   1    3.00    1.50
  -7   1   1    7.90    3.10
   7   1  -1    3.70    1.90
   7   1  -1    3.30    1.20
  -7   1   1    6.20    3.10
   7   1  -1    1.90    1.20
  -6  -1   1  128.19    8.90
  -6  -1   1  114.29    6.10
  -6  -1   1  132.19    6.70
  -6  -1   1  118.99    7.20
  -6   1   1  128.39    6.10
  -6   1   1  113.29    8.50
  -6   1   1  106.29    5.40
   6   1  -1  118.29    5.40
  -6   1   1  120.29    7.70
   6   1  -1  124.79    5.50
   6   1  -1  121.79    6.90
  -5  -1   1   16.10    2.40
  -5  -1   1   10.20    2.40
  -5  -1   1   15.00    3.40
  -5  -1   1   13.40    1.90
  -5   1   1   12.60    1.60
   5   1  -1   12.80    1.80
  -5   1   1   12.00    2.70
   5   1  -1   13.90    1.80
   5   1  -1   10.10    2.30
  -4  -1   1 1121.09   34.90
  -4  -1   1 1195.38   37.20
  -4  -1   1 1148.29   34.30
  -4  -1   1 1114.29   35.20
  -4   1   1 1157.18   36.00
  -4   1   1 1125.79   33.20
   4   1  -1 1106.89   36.80
  -4   1   1 1175.18   34.10
   4   1  -1 1172.98   35.10
   4   1  -1 1163.58   34.50
   4   1  -1 1161.28   34.30
  -4   1   1 1214.98   37.20
  -3  -1   1 1482.55   46.70
  -3  -1   1 1517.85   47.30
  -3  -1   1 1690.03   47.50
  -3  -1   1 1705.63   49.10
   3   1  -1 1622.44   48.90
   3   1  -1 1609.84   47.30
  -3   1   1 1695.23   48.90
   3   1  -1 1674.63   47.30
  -3   1   1 1671.43   46.40
  -3   1   1 1622.84   48.10
   3   1  -1 1518.85   46.90
  -2  -1   1 1116.99   33.30
  -2  -1   1 1161.08   34.60
  -2  -1   1 1198.98   33.80
  -2   1   1 1142.49   34.10
   2   1  -1 1170.98   33.70
   2   1  -1 1126.29   33.50
   2   1  -1 1108.99   33.30
   2   1  -1 1190.78   34.70
  -1  -1   1 1279.97   38.00
  -1  -1   1 1404.46   38.40
  -1  -1   1 1337.17   38.50
  -1  -1   1 1301.77   38.10
   1   1  -1 1283.67   38.30
   1   1  -1 1331.67   38.50
   0  -1  -1  187.88    5.90
   0  -1  -1  160.08    5.80
   0  -1   1  210.28    7.50
   0  -1  -1  195.48    6.10
   0  -1   1  187.38    6.40
   0  -1  -1  193.48    6.40
   0   1  -1  187.68    6.20
   0   1  -1  194.88    6.40
  -1  -1  -1  472.65   14.40
   1  -1   1  445.86   14.10
  -1  -1  -1  441.06   14.10
  -1  -1  -1  473.45   14.50
   1  -1   1  433.66   14.30
   1  -1   1  489.85   13.90
  -1  -1  -1  442.16   14.50
   1   1   1  434.66   14.20
   1   1   1  478.85   14.10
  -1   1  -1  428.96   14.00
   1   1   1  444.96   14.40
  -1   1  -1  468.05   13.90
  -1   1  -1  466.95   14.20
   1   1   1  458.05   14.40
  -1   1  -1  447.76   14.40
   2  -1   1  439.16   14.70
   2  -1   1  435.26   14.00
  -2  -1  -1  416.16   14.00
  -2  -1  -1  424.26   14.60
  -2  -1  -1  445.16   15.10
   2  -1   1  421.26   13.40
  -2  -1  -1  440.26   14.50
  -2   1  -1  460.65   14.30
   2   1   1  457.65   14.60
  -2   1  -1  434.76   13.70
   2   1   1  418.66   14.90
  -2   1  -1  435.36   14.70
   2   1   1  429.66   14.50
   2   1   1  443.76   13.90
   3  -1   1  218.68    8.20
  -3  -1  -1  223.68    8.30
   3  -1   1  217.48    7.20
   3  -1   1  211.78    9.00
  -3  -1  -1  230.68    9.10
  -3  -1  -1  211.08    8.90
  -3  -1  -1  202.68    9.50
   3   1   1  209.98    8.80
   3   1   1  220.98    9.50
   3   1   1  213.88    7.80
  -3   1  -1  212.38    9.10
  -3   1  -1  215.28    7.90
  -3   1  -1  222.38    8.60
   3   1   1  225.78    8.80
   4  -1   1  100.29    5.00
  -4  -1  -1   96.19    5.80
  -4  -1  -1  106.19    6.00
   4  -1   1   96.29    5.90
  -4  -1  -1  102.99    6.80
  -4  -1  -1  100.19    5.20
   4   1   1   91.39    5.30
  -4   1  -1  100.39    4.90
  -4   1  -1   94.89    5.40
  -4   1  -1   97.39    6.50
   4   1   1  102.79    4.40
   4   1   1  103.19    5.80
  -4   1  -1  110.49    6.40
  -5  -1  -1 1827.42   55.89
  -5  -1  -1 1747.53   54.59
  -5  -1  -1 1834.82   57.89
   5  -1   1 1797.72   54.09
  -5  -1  -1 1769.62   55.99
   5   1   1 1850.01   56.09
   5   1   1 1804.12   54.89
  -5   1  -1 1858.81   55.39
  -5   1  -1 1844.42   56.69
  -5   1  -1 1783.22   54.19
  -5   1  -1 1910.91   58.19
  -6  -1  -1   12.60    3.70
   6  -1   1   10.10    2.30
  -6  -1  -1    5.00    3.20
   6  -1   1   13.40    3.50
  -6  -1  -1   17.10    3.90
  -6  -1  -1   12.50    3.20
   6   1   1   11.90    3.10
  -6   1  -1    9.30    2.60
  -6   1  -1   16.10    3.70
  -6   1  -1   10.10    3.60
  -6   1  -1   11.60    2.50
   6   1   1   11.50    2.40
  -7  -1  -1   57.79    7.20
  -7  -1  -1   58.49    5.40
   7  -1   1   59.69    4.40
   7  -1   1   70.59    6.70
  -7  -1  -1   59.69    5.80
  -7  -1  -1   66.09    6.50
  -7   1  -1   57.19    7.20
   7   1   1   67.19    5.10
  -7   1  -1   56.89    6.50
   7   1   1   77.69    6.40
  -7   1  -1   51.89    4.90
  -7   1  -1   66.39    5.70
  -8  -1  -1   99.39    9.30
  -8  -1  -1   79.69    7.90
  -8  -1  -1   81.49    6.80
  -8  -1  -1   85.59    7.30
   8  -1   1   88.39    7.90
  -8   1  -1   78.59    6.70
   8   1   1  100.39    8.00
  -8   1  -1  102.29    8.50
  -8   1  -1   95.99    9.30
  -8   1  -1   86.49    6.70
  -9  -1  -1   -0.50    2.10
  -9  -1  -1    6.30    3.00
  -9  -1  -1    1.60    2.90
  -9  -1  -1   -0.40    3.90
  -9   1  -1   -3.40    2.70
  -9   1  -1    0.40    3.80
   9   1   1    3.30    2.10
  -9   1  -1    1.00    2.10
   9   1   1    1.40    3.20
  -9   1  -1    0.90    2.60
 -10  -1  -1   65.29   10.40
 -10  -1  -1   58.69   10.00
 -10  -1  -1   71.39    7.00
 -10  -1  -1   81.59    8.70
 -10   1  -1   87.69    7.10
 -10   1  -1   77.69   10.60
 -10   1  -1   96.49    9.70
 -10   1  -1   85.99    8.30
 -11  -1  -1   68.09    9.70
 -11  -1  -1   71.39   12.40
 -11   1  -1   54.59    9.50
 -11   1  -1   59.29    6.70
 -11   1  -1   41.00   11.90
 -11  -2   1    0.70    6.10
 -11  -2   1   13.00    6.70
 -11  -2   1   21.50    5.40
 -11   2   1   10.40    7.10
 -11   2   1   11.00    5.60
 -11   2   1    3.80    4.10
 -10  -2   1   38.00    8.40
 -10  -2   1   47.10    8.20
 -10  -2   1   47.60    6.60
 -10  -2   1   43.40    9.40
 -10   2   1   43.30    7.40
 -10   2   1   44.00    5.90
 -10   2   1   44.00    8.50
  -9  -2   1    5.30    3.10
  -9  -2   1   11.40    3.40
  -9  -2   1    8.50    3.80
  -9   2   1   10.00    2.50
  -9   2   1    6.50    3.60
  -9   2   1   13.10    5.40
  -8  -2   1  121.49    7.60
  -8  -2   1  107.29    7.50
  -8  -2   1  129.09    8.50
  -8  -2   1  150.48   10.90
  -8   2   1  115.29    6.10
   8   2  -1  122.39    5.70
  -8   2   1  111.79    6.60
  -8   2   1  116.49   10.00
  -8   2   1  122.69    9.30
  -7  -2   1  242.68   12.40
  -7  -2   1  302.47   15.50
  -7  -2   1  277.67   13.40
  -7  -2   1  303.47   12.50
  -7   2   1  267.97   10.80
   7   2  -1  304.77   14.00
  -7   2   1  289.07   11.00
   7   2  -1  291.47   10.90
  -7   2   1  300.47   14.10
  -7   2   1  291.97   15.40
   7   2  -1  287.97   11.10
  -6  -2   1 1118.79   35.20
  -6  -2   1 1051.59   34.30
  -6  -2   1 1109.99   38.10
  -6  -2   1 1107.09   35.10
   6   2  -1 1101.89   34.00
  -6   2   1  937.11   32.60
  -6   2   1 1129.79   36.70
  -6   2   1 1117.29   33.40
   6   2  -1 1105.29   34.90
  -6   2   1 1194.38   38.50
   6   2  -1 1079.59   33.70
  -5  -2   1  722.43   24.20
  -5  -2   1  719.63   23.60
  -5  -2   1  759.92   26.70
  -5  -2   1  791.22   24.30
   5   2  -1  709.23   23.30
  -5   2   1  770.12   25.60
  -5   2   1  687.63   22.00
   5   2  -1  725.73   26.30
   5   2  -1  721.73   23.70
   5   2  -1  737.43   23.90
  -4  -2   1   32.20    3.80
  -4  -2   1   34.80    2.90
  -4  -2   1   27.60    2.70
  -4  -2   1   31.70    2.60
  -4   2   1   26.10    2.10
   4   2  -1   29.70    2.70
  -4   2   1   29.80    3.20
   4   2  -1   31.60    3.60
   4   2  -1   30.10    2.60
   4   2  -1   34.60    2.70
  -3  -2   1   12.60    1.50
  -3  -2   1   16.70    2.40
  -3  -2   1   14.70    2.00
  -3  -2   1   14.00    1.60
   3   2  -1   15.50    2.30
   3   2  -1   14.70    1.60
   3   2  -1   16.10    1.80
  -3   2   1   17.30    1.30
  -3   2   1   18.70    2.30
   3   2  -1   20.90    2.10
  -2  -2   1   31.50    1.70
  -2  -2   1   32.10    2.10
  -2  -2   1   29.40    2.20
  -2  -2   1   35.60    2.80
   2   2  -1   30.10    2.20
   2   2  -1   29.70    2.60
   2   2  -1   30.60    1.70
  -2   2   1   32.20    1.50
  -1  -2   1  903.41   27.60
  -1  -2   1  915.71   27.80
  -1  -2   1  919.51   27.70
  -1  -2   1  968.40   27.80
   1   2  -1  968.40   27.70
   1   2  -1  909.91   27.80
  -1   2   1  889.11   26.70
  -1   2   1  892.61   27.00
   1   2  -1  929.21   27.90
  -1   2   1  936.71   26.70
  -1   2   1  895.31   26.50
   1   2  -1 1027.70   27.90
   0  -2  -1    3.50    0.80
   0  -2   1    4.60    0.80
   0  -2   1    3.70    0.70
   0  -2  -1    5.50    0.90
   0  -2   1    3.60    0.70
   0  -2  -1    3.50    0.70
   0  -2  -1    4.10    0.80
   0   2  -1    4.10    0.80
   0   2   1    4.80    0.70
   0   2  -1    4.00    0.70
   0   2  -1    2.00    0.50
   0   2  -1    3.40    0.70
   0   2   1    3.70    0.70
   0   2  -1    3.50    0.90
   1  -2   1 1670.93   47.30
   1  -2   1 1688.53   47.70
  -1  -2  -1 1518.55   47.60
  -1  -2  -1 1690.13   48.10
  -1  -2  -1 1591.34   47.90
   1  -2   1 1557.64   47.90
  -1  -2  -1 1792.12   48.50
   1   2   1 1556.54   48.20
   1   2   1 1559.94   48.00
   1   2   1 1697.13   47.80
  -1   2  -1 1732.23   47.80
  -1   2  -1 1630.94   48.00
   2  -2   1 4968.10  187.58
  -2  -2  -1 4928.51  144.59
   2  -2   1 4727.33  141.59
   2   2   1 4623.14  190.08
  -2   2  -1 4443.56  188.38
  -3  -2  -1  216.78    9.70
  -3  -2  -1  210.58    8.50
  -3  -2  -1  229.18    9.40
  -3  -2  -1  209.58    8.80
   3  -2   1  217.38    7.00
   3  -2   1  215.38    9.20
   3  -2   1  217.08    8.10
  -3   2  -1  210.98    9.30
  -3   2  -1  213.38    8.50
   3   2   1  224.28    9.20
   3   2   1  218.48    9.70
   3   2   1  225.98    9.00
  -3   2  -1  215.98    7.90
   3   2   1  220.88    8.30
  -4  -2  -1  314.07   12.00
   4  -2   1  285.27   10.40
   4  -2   1  282.57   12.10
  -4  -2  -1  272.47   11.00
  -4  -2  -1  287.27   12.00
  -4  -2  -1  287.87   12.80
   4   2   1  277.17   12.40
   4   2   1  288.07   12.90
   4   2   1  304.57   11.80
  -4   2  -1  287.87   12.30
  -4   2  -1  276.17   10.30
   4   2   1  292.37   10.30
  -4   2  -1  299.17   11.20
  -5  -2  -1   67.89    5.40
   5  -2   1   72.19    5.60
   5  -2   1   65.09    4.30
  -5  -2  -1   77.69    5.70
  -5  -2  -1   69.89    4.90
  -5  -2  -1   78.19    6.50
  -5   2  -1   64.09    5.10
   5   2   1   73.39    3.70
   5   2   1   84.49    5.70
  -5   2  -1   73.09    7.00
  -5   2  -1   71.89    4.50
   5   2   1   73.69    5.20
  -5   2  -1   75.39    6.20
   6  -2   1  137.59    6.60
   6  -2   1  156.38    9.00
  -6  -2  -1  144.29    8.60
  -6  -2  -1  145.19    9.80
  -6  -2  -1  137.79    8.50
  -6  -2  -1  148.19    8.00
   6   2   1  147.09    8.00
  -6   2  -1  144.79    8.00
  -6   2  -1  143.69    7.20
   6   2   1  139.79    8.40
  -6   2  -1  159.78   10.40
  -6   2  -1  162.38    9.60
  -7  -2  -1  155.78    9.80
  -7  -2  -1  150.78    8.80
  -7  -2  -1  176.98    9.80
   7  -2   1  161.08    7.20
  -7  -2  -1  170.18   11.70
   7  -2   1  163.38   10.00
  -7   2  -1  143.39    8.10
   7   2   1  157.08    9.50
  -7   2  -1  170.28   10.70
  -7   2  -1  166.98    9.00
  -7   2  -1  157.08   11.30
   7   2   1  166.78    8.90
  -8  -2  -1  540.55   21.50
  -8  -2  -1  487.35   21.60
  -8  -2  -1  499.05   20.50
  -8  -2  -1  565.54   25.10
  -8   2  -1  487.45   19.50
  -8   2  -1  530.55   24.70
  -8   2  -1  549.35   23.10
  -8   2  -1  560.04   20.70
   8   2   1  560.34   21.90
  -9  -2  -1   72.89    7.80
  -9  -2  -1   91.39   10.00
  -9  -2  -1   73.39    7.00
   9   2   1   80.19    6.10
  -9   2  -1   94.39   10.10
  -9   2  -1   78.29    8.30
  -9   2  -1   76.49    6.90
  -9   2  -1   83.29    6.70
 -10  -2  -1   14.40    4.50
 -10  -2  -1    6.30    3.30
 -10  -2  -1    6.30    5.00
 -10   2  -1    5.60    5.40
 -10   2  -1    9.00    4.70
 -10   2  -1    7.60    2.90
 -10   2  -1   12.70    4.30
 -11  -2  -1   -1.50    5.00
 -11  -2  -1    9.80    6.50
 -11  -2  -1    7.70    3.60
 -11   2  -1    4.30    7.40
 -11   2  -1    0.60    2.60
 -11   2  -1   -1.50    5.00
 -11  -3   1   76.49   14.20
 -11  -3   1   77.39    8.80
 -11  -3   1   71.49    9.20
 -11   3   1   77.79   10.50
 -11   3   1   63.99   11.00
 -11   3   1   68.19   10.00
 -10  -3   1   41.90    8.00
 -10  -3   1   50.79    8.50
 -10  -3   1   41.50    6.90
 -10  -3   1   33.20    8.20
 -10   3   1   60.39   14.20
 -10   3   1   44.60    6.00
 -10   3   1   57.99    9.30
  -9  -3   1    1.00    2.70
  -9  -3   1   -0.70    2.60
  -9  -3   1   -1.70    3.50
   9   3  -1   -2.20    1.50
  -9   3   1   -1.10    2.90
  -9   3   1   -0.50    1.20
  -9   3   1    1.10    2.70
  -9   3   1    0.60    1.90
  -8  -3   1  150.38    8.60
  -8  -3   1  133.59    8.50
  -8  -3   1  146.19   11.30
  -8  -3   1  137.19    8.60
  -8   3   1  130.49    6.90
   8   3  -1  143.79    8.10
  -8   3   1  145.89   11.20
  -8   3   1  133.19    6.60
  -8   3   1  156.18   10.30
  -7  -3   1  290.67   15.00
  -7  -3   1  253.67   11.80
  -7  -3   1  242.98   11.50
  -7  -3   1  284.37   12.30
  -7   3   1  270.67   13.60
   7   3  -1  263.27   11.70
  -7   3   1  252.97   10.10
  -7   3   1  245.88   10.00
  -7   3   1  294.27   15.30
   7   3  -1  250.27   11.00
   7   3  -1  260.57   10.70
  -6  -3   1  138.89    7.70
  -6  -3   1  129.39    7.30
  -6  -3   1  143.89    7.50
  -6  -3   1  140.39    9.60
  -6   3   1  142.09    9.50
   6   3  -1  136.89    7.00
  -6   3   1  120.69    5.70
   6   3  -1  143.09    7.40
   6   3  -1  142.49    9.50
  -6   3   1  142.79    6.30
   6   3  -1  145.79    7.30
  -6   3   1  143.39    8.80
  -5  -3   1  504.55   18.10
  -5  -3   1  557.04   20.90
  -5  -3   1  534.25   18.20
  -5  -3   1  507.75   18.70
   5   3  -1  540.65   18.70
  -5   3   1  523.85   17.10
  -5   3   1  543.85   20.00
   5   3  -1  541.85   20.80
   5   3  -1  541.15   18.30
  -5   3   1  493.05   16.20
   5   3  -1  514.05   17.90
  -4  -3   1 1064.99   34.10
  -4  -3   1 1134.29   35.80
  -4  -3   1 1048.60   33.50
  -4  -3   1 1104.79   33.20
  -4   3   1 1033.10   31.30
   4   3  -1 1101.69   33.80
   4   3  -1 1169.38   36.10
  -4   3   1 1058.89   34.90
   4   3  -1 1096.59   33.10
   4   3  -1 1065.29   34.40
  -4   3   1 1111.79   32.20
  -3  -3   1  204.18    8.20
  -3  -3   1  251.17    9.70
  -3  -3   1  240.78   10.30
  -3  -3   1  232.58    9.00
  -3   3   1  243.58    8.00
   3   3  -1  238.98   10.30
  -3   3   1  251.17   10.10
   3   3  -1  247.18    8.50
   3   3  -1  252.67    9.70
  -2  -3   1   28.00    2.40
  -2  -3   1   26.70    2.70
  -2  -3   1   26.40    2.20
  -2  -3   1   31.80    2.80
   2   3  -1   22.30    2.30
  -2   3   1   29.70    1.80
  -2   3   1   27.30    1.50
   2   3  -1   30.10    2.80
  -2   3   1   29.80    1.50
   2   3  -1   29.20    2.40
   2   3  -1   25.60    1.70
  -1  -3   1   79.69    4.00
  -1  -3   1   75.99    3.90
  -1  -3   1   79.29    3.80
  -1  -3   1   73.59    3.70
   1  -3  -1   78.69    3.10
   1  -3  -1   77.89    3.10
  -1  -3   1   79.59    4.20
  -1   3   1   75.99    3.30
   1   3  -1   74.99    4.10
   1   3  -1   81.29    4.00
   1   3  -1   74.39    3.80
   1   3  -1   75.49    3.90
  -1   3   1   76.49    3.30
  -1   3   1   72.29    3.50
   0  -3   1  682.43   20.20
   0  -3  -1  639.54   20.40
   0  -3  -1  633.34   20.10
   0  -3   1  632.14   19.80
   0  -3   1  652.43   20.40
   0  -3   1  655.23   20.20
   0  -3  -1  664.13   20.00
   0  -3  -1  647.44   20.40
   0  -3   1  644.64   20.70
   0   3  -1  637.34   20.20
   0   3   1  635.34   20.00
   0   3   1  664.03   20.50
   0   3  -1  668.33   20.80
   0   3  -1  687.83   20.50
   0   3   1  645.44   20.30
   0   3   1  675.13   20.30
   0   3  -1  657.33   19.80
   1  -3   1   36.90    2.30
   1  -3   1   34.60    2.40
  -1  -3  -1   34.60    2.50
  -1  -3  -1   37.40    2.80
  -1  -3  -1   39.20    2.90
   1  -3   1   34.20    2.20
   1  -3   1   35.20    2.30
   1   3   1   40.50    2.80
   1   3   1   35.90    2.60
   1   3   1   36.50    2.80
  -1   3  -1   38.50    2.80
  -1   3  -1   33.30    2.40
  -1   3  -1   33.80    2.10
   1   3   1   32.80    2.70
  -1   3  -1   38.80    2.40
   2  -3   1 1468.05   41.80
  -2  -3  -1 1451.75   43.10
   2  -3   1 1397.46   43.30
   2  -3   1 1418.66   42.40
   2  -3   1 1505.15   41.80
  -2  -3  -1 1481.15   43.80
  -2  -3  -1 1411.56   42.90
  -2  -3  -1 1474.35   43.80
  -2   3  -1 1419.36   42.60
  -2   3  -1 1476.95   43.60
   2   3   1 1369.66   43.60
  -2   3  -1 1427.06   42.40
   2   3   1 1454.65   42.80
  -2   3  -1 1356.56   41.90
   2   3   1 1421.56   43.00
   2   3   1 1427.56   43.70
  -3  -3  -1 2206.48   66.19
   3  -3   1 2259.37   67.09
   3  -3   1 2308.07   65.49
   3  -3   1 2177.08   64.09
  -3  -3  -1 2297.07   67.69
  -3  -3  -1 2370.06   66.59
   3  -3   1 2216.18   63.99
  -3  -3  -1 2285.27   67.29
   3   3   1 2152.58   66.19
   3   3   1 2269.37   65.89
   3   3   1 2262.27   67.79
   3   3   1 2091.69   66.89
  -3   3  -1 2288.77   67.39
  -3   3  -1 2346.77   65.99
  -3   3  -1 2196.68   65.09
  -4  -3  -1  301.07   12.10
   4  -3   1  295.67   12.80
   4  -3   1  303.07   11.30
  -4  -3  -1  327.77   14.70
  -4  -3  -1  334.87   12.60
  -4  -3  -1  342.37   15.40
   4   3   1  312.17   11.50
   4   3   1  311.27   12.30
  -4   3  -1  310.57   11.10
   4   3   1  299.57   13.60
   4   3   1  286.37   14.90
  -4   3  -1  322.87   13.40
  -4   3  -1  312.17   11.90
   5  -3   1    3.60    1.90
  -5  -3  -1    6.60    2.70
  -5  -3  -1    4.00    1.90
  -5  -3  -1    3.60    1.80
  -5  -3  -1    5.80    2.20
   5  -3   1    2.30    1.30
   5   3   1    5.20    1.60
  -5   3  -1    5.80    1.60
  -5   3  -1    2.70    1.50
   5   3   1    7.10    2.10
   5   3   1    4.40    1.90
   5   3   1    5.10    2.40
  -5   3  -1    3.70    2.10
  -6  -3  -1  123.79    7.90
   6  -3   1  110.49    7.70
  -6  -3  -1  127.99    8.20
   6  -3   1  118.69    5.70
  -6  -3  -1  113.89    7.20
  -6  -3  -1  128.89    9.50
   6   3   1  116.19    7.30
  -6   3  -1  118.99    9.20
   6   3   1  119.59    7.60
  -6   3  -1  113.89    6.30
  -6   3  -1  110.99    8.20
  -6   3  -1  127.89    7.30
  -7  -3  -1  290.07   14.10
  -7  -3  -1  314.97   16.30
   7  -3   1  273.07   10.60
  -7  -3  -1  255.97   12.90
  -7  -3  -1  321.67   14.50
  -7   3  -1  275.47   14.80
   7   3   1  290.77   13.70
  -7   3  -1  282.27   12.10
   7   3   1  298.47   16.70
  -7   3  -1  310.57   16.30
  -7   3  -1  313.97   13.10
  -8  -3  -1    4.20    3.50
  -8  -3  -1    0.70    3.20
  -8  -3  -1    6.70    2.60
  -8  -3  -1    8.70    3.20
  -8   3  -1   13.00    4.30
   8   3   1    8.60    2.60
  -8   3  -1    3.20    2.60
  -8   3  -1    4.70    2.60
   8   3   1    2.30    3.00
  -8   3  -1   13.00    4.40
  -9  -3  -1   70.79    7.70
  -9  -3  -1   79.09    9.60
  -9  -3  -1   83.69    8.00
  -9  -3  -1   74.09    7.60
  -9   3  -1   77.49    8.80
  -9   3  -1   84.29    6.40
   9   3   1   62.99    7.70
  -9   3  -1   83.29    9.80
  -9   3  -1   74.89    6.90
 -10  -3  -1  133.69   10.60
 -10  -3  -1  114.89    9.20
 -10  -3  -1  163.38   14.00
 -10   3  -1  122.69   12.50
 -10   3  -1  123.49   11.50
  10   3   1  105.59    7.70
 -10   3  -1  104.69    9.70
 -10   3  -1  118.19    8.00
 -11  -3  -1    6.10    5.00
 -11  -3  -1  -11.40    5.70
 -11   3  -1    0.40    2.50
 -11   3  -1   -0.70    6.10
 -11   3  -1   12.90    6.10
 -11  -4   1    5.30    5.00
 -11  -4   1    3.10    4.70
 -11  -4   1    1.90    4.50
 -11   4   1    6.00    5.50
 -11   4   1    3.20    5.60
 -11   4   1    0.90    4.00
 -10  -4   1   14.00    6.10
 -10  -4   1   25.50    6.40
 -10  -4   1   31.70    6.80
 -10  -4   1   15.00    5.10
 -10   4   1   38.10    8.10
 -10   4   1   29.30    6.10
 -10   4   1   15.90    3.90
  -9  -4   1    0.00    3.00
  -9  -4   1    3.30    2.80
  -9  -4   1    3.90    4.50
  -9  -4   1   -4.90    4.60
  -9   4   1    1.70    1.30
  -9   4   1    2.00    3.30
  -9   4   1    0.20    1.90
   9   4  -1   -3.70    1.80
  -9   4   1    5.00    3.90
  -8  -4   1   43.20    5.40
  -8  -4   1   30.60    6.40
  -8  -4   1   43.60    5.10
  -8   4   1   38.80    6.60
  -8   4   1   42.90    6.30
   8   4  -1   41.40    4.40
  -8   4   1   39.00    3.90
  -8   4   1   36.30    3.40
   8   4  -1   41.70    4.70
  -7  -4   1    3.80    2.00
  -7  -4   1    3.20    2.80
  -7  -4   1    1.50    2.10
  -7  -4   1    3.80    2.10
  -7   4   1    1.10    1.40
  -7   4   1    1.90    1.40
   7   4  -1    3.80    2.10
   7   4  -1    3.70    1.60
  -7   4   1    4.20    2.50
   7   4  -1    5.40    3.50
   7   4  -1    4.10    1.90
  -7   4   1    8.00    3.60
  -6  -4   1  130.19    9.20
  -6  -4   1  104.69    7.00
  -6  -4   1  130.49    7.70
  -6  -4   1  123.39    6.90
   6   4  -1  118.39    8.90
  -6   4   1  121.39    5.80
  -6   4   1  125.89    8.70
  -6   4   1  115.49    5.30
   6   4  -1  120.69    7.00
   6   4  -1  114.29    6.50
   6   4  -1  116.99    7.30
  -6   4   1  122.09    8.90
  -5  -4   1  578.34   20.90
  -5  -4   1  592.74   22.60
  -5  -4   1  552.44   20.10
  -5  -4   1  581.74   19.60
  -5   4   1  601.34   18.60
  -5   4   1  597.64   22.00
   5   4  -1  576.04   20.80
  -5   4   1  559.44   17.90
   5   4  -1  584.84   22.70
   5   4  -1  578.74   20.30
   5   4  -1  585.24   19.50
  -4  -4   1  478.85   16.60
  -4  -4   1  435.46   15.00
  -4  -4   1  452.35   17.60
  -4  -4   1  408.26   15.70
   4   4  -1  453.95   15.00
  -4   4   1  473.35   17.30
  -4   4   1  443.56   13.70
  -4   4   1  455.85   14.50
  -4   4   1  407.86   13.70
   4   4  -1  441.86   16.50
  -3  -4   1  829.92   27.00
  -3  -4   1  877.21   27.90
  -3  -4   1  826.12   26.50
  -3  -4   1  835.82   27.60
  -3   4   1  859.01   25.30
  -3   4   1  882.31   27.60
  -3   4   1  715.63   24.50
   3   4  -1  858.51   27.00
   3   4  -1  828.82   27.10
  -3   4   1  816.52   24.50
   3   4  -1  836.42   25.40
   3   4  -1  848.02   28.00
  -2  -4   1   20.30    2.50
  -2  -4   1   18.90    2.20
  -2  -4   1   24.60    2.70
  -2  -4   1   21.10    2.50
  -2   4   1   15.40    1.60
  -2   4   1   19.90    1.90
   2   4  -1   17.60    2.30
   2   4  -1   22.30    1.90
   2   4  -1   19.80    2.50
   2   4  -1   18.20    2.30
  -2   4   1   16.00    1.50
  -1  -4   1 1362.26   39.30
  -1  -4   1 1307.17   38.20
   1  -4  -1 1202.18   37.50
  -1  -4   1 1277.37   38.90
   1  -4  -1 1293.17   37.50
  -1  -4   1 1173.08   38.20
  -1  -4   1 1328.57   38.70
  -1   4   1 1274.77   38.30
  -1   4   1 1265.57   38.50
   1   4  -1 1277.07   38.30
   1   4  -1 1277.97   38.70
  -1   4   1 1366.86   38.40
   1   4  -1 1263.37   38.80
  -1   4   1 1280.67   37.80
   1   4  -1 1301.67   39.20
  -1   4   1 1231.28   37.70
   0  -4   1 2416.06   70.59
   0  -4  -1 2460.55   70.99
   0  -4  -1 2501.95   70.49
   0  -4   1 2438.26   71.49
   0  -4   1 2404.86   70.99
   0   4   1 2326.17   70.69
   0   4   1 2356.56   70.99
   0   4  -1 2407.46   71.39
   0   4   1 2583.34   70.69
   1  -4   1 2554.44   74.19
  -1  -4  -1 2543.25   74.69
   1  -4   1 2456.95   73.69
  -1  -4  -1 2418.06   74.09
  -1  -4  -1 2734.53   74.99
  -1  -4  -1 2599.64   74.99
   1   4   1 2493.45   74.89
   1   4   1 2696.03   74.49
   1   4   1 2486.25   74.59
  -2  -4  -1  599.94   20.40
   2  -4   1  617.24   18.50
  -2  -4  -1  563.94   19.50
  -2  -4  -1  636.34   20.50
   2  -4   1  563.54   19.00
   2  -4   1  588.04   18.40
   2   4   1  585.14   20.30
   2   4   1  585.24   20.30
  -2   4  -1  580.04   18.70
  -2   4  -1  579.74   18.60
   2   4   1  599.44   19.70
   2   4   1  593.14   19.50
  -2   4  -1  587.54   19.30
  -2   4  -1  594.04   20.10
   3  -4   1  150.38    5.50
  -3  -4  -1  149.99    8.00
   3  -4   1  145.99    6.50
  -3  -4  -1  152.48    7.30
  -3  -4  -1  157.18    7.40
   3  -4   1  152.08    5.50
  -3  -4  -1  150.78    7.90
   3   4   1  139.29    7.90
  -3   4  -1  154.28    6.90
  -3   4  -1  163.78    8.10
   3   4   1  150.18    7.00
  -3   4  -1  148.39    6.70
   3   4   1  149.09    7.10
   3   4   1  145.39    7.70
  -3   4  -1  158.58    6.40
  -4  -4  -1  114.89    6.50
  -4  -4  -1  117.39    7.30
   4  -4   1  104.49    5.50
  -4  -4  -1  107.19    7.40
  -4  -4  -1  112.09    6.50
   4   4   1  115.09    7.00
   4   4   1  112.79    6.30
  -4   4  -1  111.79    8.30
   4   4   1  115.49    7.60
   4   4   1  118.49    6.10
  -4   4  -1  124.29    8.70
  -4   4  -1  119.49    5.50
  -5  -4  -1    8.80    2.60
  -5  -4  -1    9.80    2.60
  -5  -4  -1    8.60    3.20
  -5  -4  -1   11.80    2.70
   5  -4   1   13.00    2.00
  -5   4  -1    6.80    2.00
  -5   4  -1   10.20    3.10
   5   4   1   11.40    2.30
  -5   4  -1    9.80    2.10
   5   4   1    8.20    2.30
   5   4   1   10.30    2.40
   5   4   1    6.10    2.80
  -6  -4  -1  262.17   14.00
   6  -4   1  259.97    9.90
  -6  -4  -1  246.88   11.90
  -6  -4  -1  262.17   13.00
  -6  -4  -1  279.97   14.30
   6   4   1  239.08   13.70
  -6   4  -1  262.87   10.70
  -6   4  -1  278.07   13.80
   6   4   1  252.47   12.40
   6   4   1  265.27   12.20
  -6   4  -1  275.07   11.70
  -7  -4  -1    8.80    3.40
  -7  -4  -1    2.30    2.50
  -7  -4  -1    6.30    2.70
  -7  -4  -1    7.20    2.90
   7  -4   1    4.10    1.40
   7   4   1    1.00    2.00
  -7   4  -1    7.40    3.50
  -7   4  -1    2.90    2.40
  -7   4  -1    5.60    2.20
   7   4   1    6.80    2.60
  -7   4  -1    2.70    1.90
  -8  -4  -1  196.08   11.50
  -8  -4  -1  268.67   23.10
  -8  -4  -1  200.78   11.80
  -8   4  -1  206.28   10.10
  -8   4  -1  222.58   14.50
   8   4   1  204.88   11.60
  -8   4  -1  210.58   13.20
   8   4   1  199.08   10.70
  -8   4  -1  216.48   10.80
  -9  -4  -1  158.88   12.90
  -9  -4  -1  134.69   10.40
  -9  -4  -1  146.69   10.30
  -9  -4  -1  131.39    9.90
   9   4   1  149.09   10.20
  -9   4  -1  137.99   12.40
  -9   4  -1  124.09    8.60
   9   4   1  139.39    9.00
  -9   4  -1  145.49    8.50
 -10  -4  -1   19.40    5.30
 -10  -4  -1   32.80    5.60
 -10  -4  -1    1.00    5.10
  10   4   1   27.70    6.40
 -10   4  -1   12.70    3.30
 -10   4  -1   30.50    7.30
 -10   4  -1   13.60    4.60
 -10   4  -1   16.80    6.80
 -11  -4  -1   53.59   11.30
 -11  -4  -1   44.20    9.00
 -11   4  -1   48.90    5.20
 -11   4  -1   49.90   10.50
 -11   4  -1   72.59   12.40
 -11  -5   1   26.00    6.70
 -11  -5   1   54.09   11.30
 -11  -5   1   54.59    8.00
 -11  -5   1   56.39    9.60
 -11   5   1   38.70    9.50
 -11   5   1   32.20    6.80
 -11   5   1   66.69   12.60
 -10  -5   1  126.09    9.70
 -10  -5   1  147.19   11.20
 -10  -5   1  128.49   12.50
 -10  -5   1  133.19   11.90
 -10   5   1  150.08   12.00
  10   5  -1  128.69   10.30
 -10   5   1  124.99    8.30
 -10   5   1  122.79   12.50
  -9  -5   1   29.10    5.70
  -9  -5   1   37.70    7.30
  -9  -5   1   43.60    8.00
  -9  -5   1   31.80    5.50
  -9  -5   1   48.80    6.60
  -9   5   1   37.70    4.50
  -9   5   1   47.10    7.50
  -9   5   1   26.10    6.40
  -9   5   1   38.10    2.90
   9   5  -1   27.40    7.20
   9   5  -1   34.50    5.00
  -8  -5   1  154.38   10.20
  -8  -5   1  139.89    9.30
  -8  -5   1  162.08   10.30
  -8  -5   1  154.48   11.70
   8   5  -1  155.18    8.70
  -8   5   1  155.18    7.00
  -8   5   1  168.88    7.80
   8   5  -1  156.68    8.60
  -8   5   1  172.88   12.20
  -8   5   1  170.98   11.60
  -7  -5   1   62.39    6.10
  -7  -5   1   71.19    5.70
  -7  -5   1   75.59    7.70
  -7  -5   1   70.79    6.60
   7   5  -1   69.79    5.20
  -7   5   1   68.49    4.40
   7   5  -1   69.79    8.90
  -7   5   1   74.79    7.60
  -7   5   1   76.39    4.50
   7   5  -1   68.59    5.60
  -7   5   1   86.09    8.10
  -6  -5   1    8.60    2.50
  -6  -5   1   14.60    4.30
  -6  -5   1   12.60    3.00
  -6  -5   1    8.40    3.00
  -6  -5   1   10.40    2.70
   6   5  -1   10.40    3.40
  -6   5   1   14.40    2.10
   6   5  -1   10.00    2.30
  -6   5   1   15.30    2.30
   6   5  -1   13.40    3.00
  -6   5   1   11.10    3.80
   6   5  -1    9.70    2.60
  -5  -5   1   56.49    4.80
  -5  -5   1   62.29    5.40
  -5  -5   1   69.79    6.40
  -5  -5   1   58.19    4.50
  -5  -5   1   68.39    5.60
   5   5  -1   57.59    4.10
   5   5  -1   63.49    5.50
   5   5  -1   66.39    6.40
  -5   5   1   72.09    4.20
  -5   5   1   65.99    6.10
  -5   5   1   68.29    3.60
  -4  -5   1    3.10    1.80
  -4  -5   1    6.40    2.20
  -4  -5   1    4.60    1.70
  -4   5   1    9.60    3.10
  -4   5   1    3.00    1.30
  -4   5   1    4.50    1.00
  -4   5   1    8.10    1.40
   4   5  -1    6.00    1.80
   4   5  -1    2.60    1.90
   4   5  -1    4.70    1.30
   4   5  -1    3.20    1.80
  -3  -5   1   21.40    2.80
  -3  -5   1   25.80    3.50
  -3  -5   1   18.80    3.30
  -3  -5   1   22.80    3.10
  -3   5   1   25.50    2.10
  -3   5   1   22.10    2.20
   3   5  -1   25.80    3.10
   3   5  -1   26.20    2.30
   3   5  -1   27.40    3.50
  -3   5   1   22.40    1.90
   3   5  -1   21.00    3.10
   2   5  -1 6125.09  176.28
  -1  -5   1   37.40    3.10
  -1  -5   1   37.90    2.80
   1  -5  -1   36.10    2.70
  -1  -5   1   33.40    3.00
  -1  -5   1   35.50    3.40
  -1  -5   1   33.30    3.00
   1  -5  -1   34.30    2.50
   1  -5  -1   35.30    1.40
   1   5  -1   38.60    2.90
  -1   5   1   39.20    2.90
  -1   5   1   35.20    2.90
  -1   5   1   35.60    2.70
   1   5  -1   38.50    3.20
   1   5  -1   33.80    3.30
   1   5  -1   39.50    3.30
   1   5  -1   34.50    2.90
  -1   5   1   36.60    3.10
  -1   5   1   36.90    2.70
   0  -5  -1   85.89    3.60
   0  -5   1   92.39    5.40
   0  -5  -1   77.49    4.40
   0  -5  -1   80.49    4.60
   0  -5   1   93.79    4.80
   0  -5   1   85.89    4.10
   0  -5  -1   79.09    4.90
   0  -5   1   87.29    4.60
   0  -5   1   82.09    4.80
   0   5   1   74.69    4.60
   0   5  -1   79.49    4.60
   0   5   1   83.09    4.60
   0   5   1   82.79    4.80
   0   5  -1   88.79    4.90
   0   5  -1   84.19    4.00
   0   5  -1   85.99    4.70
   0   5   1   85.59    4.70
   0   5  -1   86.09    5.20
  -1  -5  -1  217.78    9.20
   1  -5   1  212.98    7.90
   1  -5   1  205.78    8.70
  -1  -5  -1  215.18    9.10
   1  -5   1  221.58    8.40
  -1  -5  -1  224.38    9.40
   1  -5   1  209.48    8.30
  -1  -5  -1  214.78    8.80
  -1   5  -1  217.48    8.90
   1   5   1  220.88    8.90
  -1   5  -1  217.28    8.50
   1   5   1  202.38    9.20
   1   5   1  203.48    9.00
  -1   5  -1  201.88    7.60
  -2  -5  -1    2.10    1.30
   2  -5   1    1.70    0.80
  -2  -5  -1    2.20    1.10
  -2  -5  -1    0.40    0.90
   2  -5   1    4.00    1.10
  -2  -5  -1    2.30    1.30
   2  -5   1    2.60    0.90
  -2   5  -1    4.50    1.40
   2   5   1    4.50    1.70
  -2   5  -1    3.70    1.50
  -2   5  -1    1.80    0.70
   2   5   1    1.00    1.20
   2   5   1    3.20    1.30
  -2   5  -1    3.60    1.10
   2   5   1    2.70    1.20
   3  -5   1  412.66   13.60
   3  -5   1  429.26   13.60
  -3  -5  -1  430.86   15.80
  -3  -5  -1  413.26   16.60
  -3  -5  -1  411.76   15.70
   3  -5   1  414.66   14.80
  -3  -5  -1  443.06   16.80
  -3   5  -1  416.76   14.60
   3   5   1  425.26   15.60
  -3   5  -1  427.26   15.30
   3   5   1  429.56   16.60
   3   5   1  437.66   15.60
  -3   5  -1  435.66   14.60
  -3   5  -1  443.46   16.70
   3   5   1  402.46   16.60
  -4  -5  -1 1591.24   51.39
  -4  -5  -1 1673.53   51.59
  -4  -5  -1 1717.43   51.39
  -4  -5  -1 1689.53   49.99
   4  -5   1 1555.54   48.10
   4   5   1 1662.43   49.30
  -4   5  -1 1639.44   49.10
  -4   5  -1 1606.74   51.09
   4   5   1 1493.25   51.19
   4   5   1 1554.74   49.40
  -4   5  -1 1601.04   48.80
   4   5   1 1526.85   50.69
  -4   5  -1 1593.84   48.10
  -5  -5  -1  217.28   11.40
   5  -5   1  214.58    8.80
  -5  -5  -1  219.28   10.50
  -5  -5  -1  220.18   12.10
  -5  -5  -1  222.78   10.60
  -5   5  -1  216.78    9.90
   5   5   1  213.58   11.20
  -5   5  -1  222.98   11.80
  -5   5  -1  221.28    9.20
   5   5   1  211.58    9.70
   5   5   1  233.38   10.60
  -5   5  -1  206.58   11.60
   5   5   1  223.98   12.20
  -6  -5  -1  534.45   22.20
   6  -5   1  484.75   16.90
  -6  -5  -1  472.05   19.40
  -6  -5  -1  521.65   20.30
  -6  -5  -1  507.85   20.80
   6   5   1  505.75   20.40
  -6   5  -1  491.05   17.80
   6   5   1  501.75   19.50
  -6   5  -1  520.95   21.60
   6   5   1  519.75   22.30
  -6   5  -1  506.25   18.80
  -7  -5  -1  175.28   10.30
  -7  -5  -1  163.38   11.80
  -7  -5  -1  156.78   10.10
  -7  -5  -1  169.48   10.60
   7  -5   1  166.68    7.00
  -7   5  -1  161.78   11.30
   7   5   1  163.58    9.70
   7   5   1  169.08    9.70
  -7   5  -1  161.48   11.80
  -7   5  -1  175.68    9.20
  -7   5  -1  163.18    8.40
  -8  -5  -1   33.10    7.60
  -8  -5  -1   33.60    5.30
  -8  -5  -1   42.20   10.20
  -8  -5  -1   49.60    6.10
   8   5   1   37.10    5.30
   8   5   1   46.40    5.80
  -8   5  -1   39.90    6.50
  -8   5  -1   38.00    4.70
  -8   5  -1   41.30    4.90
  -8   5  -1   43.90    7.80
  -9  -5  -1    7.20    4.20
  -9  -5  -1    4.10    3.20
  -9  -5  -1    5.00    3.70
  -9   5  -1    2.20    2.30
  -9   5  -1    1.40    4.30
   9   5   1    2.30    3.60
  -9   5  -1    6.90    4.00
  -9   5  -1    3.80    3.00
   9   5   1    7.40    3.10
 -10  -5  -1    1.80    2.90
 -10  -5  -1    0.00    4.70
 -10  -5  -1   -2.70    3.60
 -10   5  -1   -0.70    4.10
  10   5   1    4.70    4.00
 -10   5  -1    2.70    2.50
 -10   5  -1    8.30    3.70
 -10   5  -1    4.80    5.30
 -10  -6   1  124.59   12.30
 -10  -6   1   88.69   10.40
 -10   6   1   89.99   11.40
 -10   6   1   97.79   10.60
 -10   6   1  103.49    7.70
  10   6  -1   88.29    7.90
  -9  -6   1    9.10    3.60
  -9  -6   1    7.50    4.60
  -9  -6   1   10.40    3.80
  -9  -6   1   16.80    5.90
  -9  -6   1   10.20    5.20
  -9   6   1   22.40    4.40
   9   6  -1   10.50    3.70
   9   6  -1   15.60    3.60
  -9   6   1   18.10    5.50
  -9   6   1   13.10    5.60
  -8  -6   1  400.96   20.10
  -8  -6   1  373.16   18.00
  -8   6   1  390.06   14.10
   8   6  -1  406.26   15.90
  -8   6   1  383.46   19.30
  -8   6   1  421.66   20.50
   8   6  -1  383.56   16.30
  -7  -6   1    1.10    2.30
  -7  -6   1    4.60    2.20
  -7  -6   1    3.70    2.80
  -7  -6   1    5.20    3.00
  -7  -6   1    2.50    3.80
  -7   6   1    6.60    1.90
  -7   6   1    4.60    2.80
   7   6  -1   -5.00    2.60
   7   6  -1    6.30    2.10
  -7   6   1    5.20    1.80
   7   6  -1    2.60    2.10
  -6  -6   1   22.70    4.50
  -6  -6   1   24.00    4.10
  -6  -6   1   29.30    4.90
  -6  -6   1   30.90    5.30
   6   6  -1   25.20    4.40
  -6   6   1   27.00    4.80
  -6   6   1   28.90    3.10
  -6   6   1   30.90    2.90
   6   6  -1   25.70    5.30
   6   6  -1   24.00    3.10
   6   6  -1   21.20    3.40
  -5  -6   1   28.00    4.60
  -5  -6   1   31.20    5.00
  -5  -6   1   27.50    3.80
  -5  -6   1   27.70    4.40
   5   6  -1   22.30    4.40
  -5   6   1   31.70    2.80
  -5   6   1   24.40    4.50
   5   6  -1   25.60    4.10
  -5   6   1   30.60    3.10
   5   6  -1   30.60    3.10
  -4  -6   1 1347.07   40.60
  -4  -6   1 1259.27   40.80
  -4  -6   1 1206.18   39.40
  -4  -6   1 1249.18   41.10
  -4   6   1 1162.08   37.20
   4   6  -1 1167.48   39.60
   4   6  -1 1187.08   40.20
  -4   6   1 1243.88   37.20
   4   6  -1 1249.28   37.90
  -4   6   1 1278.87   38.00
   4   6  -1 1246.98   41.50
  -4   6   1 1270.97   40.90
  -3  -6   1   17.60    2.90
  -3  -6   1   12.70    2.60
  -3  -6   1   13.00    3.00
  -3  -6   1   13.60    2.90
   3   6  -1   15.50    2.20
  -3   6   1   16.80    2.10
  -3   6   1   17.30    2.30
   3   6  -1   10.60    2.40
  -3   6   1   14.80    1.50
   3   6  -1   21.50    5.00
   3   6  -1   17.50    3.00
  -3   6   1   16.90    2.10
   2  -6  -1  257.17    8.70
  -2  -6   1  239.68   11.00
  -2  -6   1  252.57   10.30
  -2  -6   1  237.28   10.20
   2  -6  -1  247.38    8.70
  -2  -6   1  240.78   10.50
   2   6  -1  258.37   10.80
   2   6  -1  245.68   11.20
  -2   6   1  248.38    9.50
   2   6  -1  234.08   10.90
  -2   6   1  227.98    9.20
   2   6  -1  252.77   10.90
  -2   6   1  249.88    9.90
  -2   6   1  221.78    7.50
   2   6  -1  254.57   10.80
  -1  -6   1  283.77   11.20
   1  -6  -1  280.07   10.10
  -1  -6   1  260.57   11.20
   1  -6  -1  266.37   10.20
  -1  -6   1  281.77   10.40
  -1  -6   1  293.27   12.00
   1  -6  -1  269.77    8.40
  -1  -6   1  251.47   10.60
   1   6  -1  260.17   10.30
  -1   6   1  266.77   10.80
  -1   6   1  281.17   11.20
   1   6  -1  247.68   11.40
   1   6  -1  277.17   10.90
   1   6  -1  274.97   11.20
  -1   6   1  251.37   10.40
  -1   6   1  283.27   10.60
  -1   6   1  303.37   11.30
   1   6  -1  285.47   11.50
   0  -6   1 2619.34   84.49
   0  -6  -1 2856.41   82.39
   0  -6  -1 2861.41   84.19
   0  -6   1 3014.40   84.49
   0  -6  -1 2811.32   83.89
   0  -6   1 2852.41   83.19
   0  -6   1 2904.11   85.59
   0  -6  -1 2767.82   85.09
   0  -6   1 2781.42   83.99
   0   6  -1 2973.60   84.29
   0   6  -1 3094.39   85.09
   0   6  -1 2887.31   85.39
   0   6  -1 2839.72   83.09
   0   6  -1 2940.71   84.49
   0   6   1 2835.82   84.39
   0   6   1 2962.70   84.99
   0   6   1 2872.01   84.89
   0   6   1 2829.92   84.79
   0   6   1 2996.90   84.39
  -1  -6  -1  100.89    6.10
   1  -6   1  112.19    5.60
  -1  -6  -1  108.69    5.80
   1  -6   1  102.79    5.40
  -1  -6  -1  104.89    6.00
   1  -6   1  103.99    5.80
   1  -6   1  107.59    4.90
  -1  -6  -1  117.19    6.50
  -1   6  -1  104.89    6.20
  -1   6  -1  102.49    5.50
  -1   6  -1  102.59    4.70
   1   6   1  101.39    6.20
   1   6   1  107.99    6.00
   1   6   1  105.59    6.10
  -1   6  -1  112.39    6.00
   1   6   1  107.19    6.20
   2  -6   1   51.79    3.50
  -2  -6  -1   49.80    4.10
   2  -6   1   56.29    4.00
  -2  -6  -1   59.79    4.80
   2  -6   1   48.20    3.30
   2  -6   1   56.79    3.40
  -2  -6  -1   49.40    4.40
  -2  -6  -1   49.40    4.30
   2   6   1   49.80    4.10
   2   6   1   51.39    4.20
  -2   6  -1   47.60    3.50
  -2   6  -1   48.20    3.90
   2   6   1   54.09    4.60
  -2   6  -1   56.39    4.50
   2   6   1   48.70    4.30
  -2   6  -1   48.80    3.00
  -3  -6  -1    0.30    1.60
   3  -6   1    4.90    1.30
   3  -6   1    2.70    1.30
  -3  -6  -1    3.00    1.80
   3  -6   1    2.30    1.00
  -3   6  -1    3.60    1.30
   3   6   1    4.50    1.90
   3   6   1    5.70    2.30
  -3   6  -1    1.50    3.10
   3   6   1   -0.20    1.30
  -3   6  -1    1.50    1.20
   3   6   1    0.60    1.40
  -4  -6  -1  970.80   33.30
  -4  -6  -1 1036.50   34.40
  -4  -6  -1 1018.00   34.90
   4  -6   1  994.50   31.70
  -4  -6  -1 1081.49   34.90
   4   6   1 1016.10   33.00
   4   6   1 1010.00   32.80
  -4   6  -1 1025.70   34.70
   4   6   1  981.80   34.90
  -4   6  -1  981.00   31.80
  -4   6  -1 1000.00   31.60
   4   6   1 1024.90   34.70
  -4   6  -1  986.30   32.50
  -5  -6  -1    0.60    2.20
  -5  -6  -1   -1.20    1.70
   5  -6   1    8.00    1.90
  -5  -6  -1    1.30    1.70
  -5  -6  -1    4.10    2.80
  -5   6  -1   -0.70    2.40
  -5   6  -1    3.60    1.60
   5   6   1    1.20    1.90
   5   6   1    5.40    2.50
  -5   6  -1    2.20    1.50
  -5   6  -1    3.60    1.70
   5   6   1    3.90    1.70
   5   6   1    1.80    2.10
  -6  -6  -1 1076.39   36.10
  -6  -6  -1 1088.09   38.60
  -6  -6  -1 1068.39   37.30
   6  -6   1 1035.70   32.80
  -6  -6  -1 1011.00   35.60
  -6   6  -1 1072.29   38.00
   6   6   1 1045.80   38.70
   6   6   1 1068.39   34.20
   6   6   1 1064.09   35.40
   6   6   1 1018.60   36.80
  -6   6  -1 1039.70   35.00
  -6   6  -1 1079.19   34.90
  -7  -6  -1   14.70    3.90
  -7  -6  -1   14.60    4.10
   7  -6   1   12.50    2.50
  -7  -6  -1   13.40    3.60
  -7  -6  -1   25.40    6.10
  -7   6  -1   18.10    4.30
   7   6   1   18.30    4.20
  -7   6  -1   21.10    3.60
  -7   6  -1   22.60    5.30
  -7   6  -1   15.20    3.70
  -8  -6  -1    1.60    2.70
  -8  -6  -1    6.40    3.50
  -8  -6  -1    9.80    4.40
  -8  -6  -1    2.20    2.90
   8   6   1    2.20    2.20
  -8   6  -1    4.50    3.90
  -8   6  -1    1.50    3.60
  -8   6  -1   -0.40    2.20
  -8   6  -1    7.80    5.70
   8   6   1   -2.20    3.00
  -9  -6  -1   14.30    4.50
  -9  -6  -1    7.90    4.50
  -9  -6  -1   11.50    3.70
  -9   6  -1   13.30    3.80
  -9   6  -1   17.20    4.30
  -9   6  -1   17.80    6.20
   9   6   1    7.10    3.50
  -9   6  -1   10.80    4.80
   9   6   1    9.50    4.50
 -10  -6  -1   88.19   11.60
 -10  -6  -1   94.69    9.40
 -10  -6  -1  104.39   10.50
  10   6   1   58.69   12.50
 -10   6  -1   85.09    9.20
  10   6   1  104.39   12.70
 -10   6  -1   96.09   11.40
 -10   6  -1   93.89   11.50
 -10   6  -1   99.99    7.10
 -10  -7   1   44.80    9.20
 -10  -7   1   23.20    7.30
 -10  -7   1   35.60    7.70
 -10   7   1   45.40    6.60
 -10   7   1   48.80    9.30
 -10   7   1   41.40    8.70
  -9  -7   1    7.80    4.30
  -9  -7   1   19.00    6.00
  -9  -7   1   18.50    5.30
  -9   7   1   17.90    2.70
  -9   7   1   15.50    5.70
  -9   7   1   13.60    4.30
  -9   7   1   16.70    5.40
   9   7  -1    7.30    3.40
   9   7  -1   17.30    3.80
  -9   7   1   19.80    4.50
  -8  -7   1  177.38   11.40
  -8  -7   1  187.48   13.10
  -8  -7   1  211.18   14.00
  -8  -7   1  187.88   12.00
  -8   7   1  191.68   13.10
  -8   7   1  193.18    9.00
  -8   7   1  189.68    8.40
   8   7  -1  158.68   11.70
   8   7  -1  193.08   10.60
  -8   7   1  181.78   13.10
  -7  -7   1  284.77   14.80
  -7  -7   1  259.97   13.70
  -7  -7   1  292.57   15.80
  -7  -7   1  287.97   15.70
  -7   7   1  280.37   11.30
  -7   7   1  269.67   11.10
   7   7  -1  288.07   12.00
   7   7  -1  287.67   13.50
  -7   7   1  272.37   15.40
  -6  -7   1   -2.10    2.10
  -6  -7   1    4.10    2.80
  -6  -7   1    1.60    2.40
  -6  -7   1    0.90    2.80
  -6   7   1    4.10    3.00
   6   7  -1    4.30    1.60
   6   7  -1   -0.20    2.70
  -6   7   1    2.80    1.40
  -6   7   1    2.00    1.30
  -6   7   1    5.20    1.90
   6   7  -1    4.00    3.50
  -5  -7   1  446.26   18.00
  -5  -7   1  395.46   16.70
  -5  -7   1  439.86   18.80
  -5  -7   1  407.06   18.10
  -5   7   1  406.76   15.10
   5   7  -1  391.06   17.50
  -5   7   1  396.46   14.40
  -5   7   1  398.56   14.70
   5   7  -1  418.26   17.20
   5   7  -1  422.96   19.00
  -5   7   1  418.46   18.30
   5   7  -1  407.06   15.00
  -4  -7   1   13.30    3.00
  -4  -7   1   16.20    3.80
  -4  -7   1    9.20    2.80
  -4  -7   1   16.70    3.70
  -4   7   1    8.70    2.10
  -4   7   1   12.60    2.50
  -4   7   1   10.70    2.10
   4   7  -1   15.80    3.70
  -4   7   1   10.60    1.80
  -4   7   1    7.70    2.70
   4   7  -1   10.30    2.30
   4   7  -1    9.00    2.60
   4   7  -1    9.90    2.70
  -3  -7   1   71.49    5.80
  -3  -7   1   68.89    5.30
   3  -7  -1   66.19    3.50
   3   7  -1   68.69    5.60
   3   7  -1   75.59    4.80
  -3   7   1   70.99    4.40
  -3   7   1   71.19    3.20
  -3   7   1   70.89    4.40
   3   7  -1   67.49    6.00
  -3   7   1   74.09    4.80
   3   7  -1   74.59    5.80
  -2  -7   1 1602.84   50.89
   2  -7  -1 1626.94   48.90
  -2  -7   1 1603.44   51.79
  -2  -7   1 1723.63   50.69
  -2  -7   1 1533.65   50.89
   2  -7  -1 1709.53   48.80
   2   7  -1 1561.94   51.79
   2   7  -1 1748.72   51.69
  -2   7   1 1604.74   47.00
   2   7  -1 1653.83   51.69
  -2   7   1 1674.93   50.39
  -2   7   1 1681.63   49.90
  -2   7   1 1682.73   51.19
   2   7  -1 1732.63   51.79
   2   7  -1 1679.53   50.69
  -2   7   1 1600.54   49.70
  -1  -7   1  206.28    8.50
  -1  -7   1  193.18    9.10
   1  -7  -1  197.58    8.60
  -1  -7   1  204.98    9.40
  -1  -7   1  213.18   10.30
   1  -7  -1  195.48    6.70
   1  -7  -1  199.58    8.40
   1   7  -1  189.08    9.50
   1   7  -1  186.88    9.40
   1   7  -1  208.98   10.10
  -1   7   1  201.38    9.20
  -1   7   1  196.48    8.90
  -1   7   1  207.28    9.60
   1   7  -1  191.88    9.30
  -1   7   1  224.38    9.60
   1   7  -1  199.58    9.20
  -1   7   1  206.08    8.90
   0  -7   1   51.69    3.50
   0  -7  -1   59.59    4.70
   0  -7   1   53.99    4.30
   0  -7   1   60.79    4.20
   0  -7  -1   52.29    3.90
   0  -7   1   57.29    4.50
   0  -7  -1   61.59    5.60
   0  -7   1   62.39    5.30
   0  -7  -1   55.49    3.00
   0   7   1   48.30    4.20
   0   7   1   56.99    4.50
   0   7  -1   61.99    4.70
   0   7  -1   57.19    4.40
   0   7  -1   56.39    3.50
   0   7  -1   59.09    4.30
   0   7   1   57.79    4.40
   0   7   1   56.29    4.50
   0   7  -1   48.90    4.60
   0   7   1   56.09    4.30
   1  -7   1  324.57   13.00
  -1  -7  -1  318.57   12.70
   1  -7   1  331.97   12.40
  -1  -7  -1  321.27   11.80
   1  -7   1  315.17   11.50
   1  -7   1  313.07   12.40
  -1  -7  -1  333.97   13.70
  -1  -7  -1  317.97   13.10
  -1   7  -1  317.37   13.50
  -1   7  -1  313.27   11.10
   1   7   1  329.07   13.70
   1   7   1  331.07   13.00
   1   7   1  314.17   13.20
   1   7   1  321.57   13.50
   1   7   1  335.17   13.60
  -1   7  -1  333.97   13.20
  -1   7  -1  313.27   12.50
   2  -7   1   52.09    3.80
  -2  -7  -1   55.99    5.00
   2  -7   1   47.70    4.70
   2  -7   1   51.79    3.50
   2  -7   1   50.09    3.70
  -2  -7  -1   52.29    4.80
  -2  -7  -1   46.70    4.80
  -2   7  -1   46.10    3.90
   2   7   1   46.50    4.60
  -2   7  -1   53.99    4.40
   2   7   1   58.29    4.80
   2   7   1   51.69    4.80
  -2   7  -1   46.90    3.10
  -2   7  -1   52.09    4.60
   2   7   1   52.99    4.40
   3  -7   1  849.12   29.10
   3  -7   1  885.81   27.90
   3  -7   1  922.71   27.90
  -3  -7  -1  999.70   32.30
  -3  -7  -1  880.01   30.20
  -3  -7  -1  919.11   31.50
  -3  -7  -1  857.71   30.80
  -3   7  -1  927.61   31.30
  -3   7  -1  907.71   29.80
   3   7   1  860.21   31.30
  -3   7  -1  883.81   28.00
   3   7   1  936.71   30.40
   3   7   1  926.71   31.80
  -3   7  -1  866.51   28.80
  -4  -7  -1  776.92   28.40
  -4  -7  -1  741.23   27.20
   4  -7   1  747.23   23.00
   4  -7   1  770.02   23.10
  -4  -7  -1  799.82   28.40
   4  -7   1  736.33   25.60
  -4  -7  -1  805.12   28.80
  -4   7  -1  795.32   25.40
  -4   7  -1  823.52   26.80
  -4   7  -1  762.72   25.60
   4   7   1  802.22   27.00
   4   7   1  766.52   28.90
   4   7   1  816.92   27.20
   4   7   1  764.52   28.50
  -4   7  -1  816.22   28.70
  -5  -7  -1  327.57   15.40
  -5  -7  -1  303.67   14.30
   5  -7   1  319.87   12.50
  -5  -7  -1  317.97   15.80
  -5  -7  -1  330.47   15.70
   5   7   1  322.17   16.10
   5   7   1  321.27   13.80
   5   7   1  322.67   15.60
  -5   7  -1  328.37   15.90
  -5   7  -1  316.87   13.00
  -5   7  -1  329.27   13.70
  -6  -7  -1  296.37   15.20
  -6  -7  -1  317.67   16.20
   6  -7   1  279.97   11.60
  -6  -7  -1  292.37   15.10
  -6  -7  -1  297.17   14.30
  -6   7  -1  295.27   13.10
  -6   7  -1  306.17   15.80
   6   7   1  300.67   13.70
  -6   7  -1  336.17   13.80
   6   7   1  330.17   13.40
  -6   7  -1  284.27   12.30
   6   7   1  292.17   22.90
   6   7   1  284.77   14.30
  -7  -7  -1  100.49    8.70
  -7  -7  -1  106.89    8.90
  -7  -7  -1  103.39    8.10
  -7  -7  -1  101.99    9.50
  -7  -7  -1  103.99    9.40
  -7   7  -1   99.19    7.40
  -7   7  -1  112.09    7.40
   7   7   1  115.09    7.70
  -7   7  -1  111.79    7.00
  -7   7  -1  107.29    9.40
  -8  -7  -1    8.70    3.20
  -8  -7  -1    6.70    4.20
  -8  -7  -1    8.50    3.60
  -8  -7  -1    4.00    2.70
   8   7   1    5.70    3.20
  -8   7  -1    5.90    2.80
   8   7   1    5.60    3.00
  -8   7  -1    5.60    2.40
  -8   7  -1    6.00    3.20
  -8   7  -1    5.30    3.70
  -8   7  -1   -3.50    3.10
  -9  -7  -1   79.09    8.80
  -9  -7  -1   76.39    7.90
  -9  -7  -1   83.09   10.40
  -9  -7  -1   97.39   11.90
   9   7   1   74.59    8.10
  -9   7  -1   78.89    7.50
  -9   7  -1   90.79   10.50
  -9   7  -1   78.09    6.60
   9   7   1   71.69    8.40
  -9   7  -1   74.89    9.70
 -10  -7  -1   10.10    8.70
 -10  -7  -1   20.60    7.80
 -10  -7  -1   11.30    4.90
  10   7   1    4.90    6.10
 -10   7  -1   19.60    5.10
 -10   7  -1   18.40    6.00
  10   7   1   13.70    7.00
 -10   7  -1   17.90    4.60
 -10   7  -1   10.30    6.30
 -10  -8   1    1.90    4.60
 -10  -8   1   -0.30    4.20
 -10   8   1    0.60    3.90
 -10   8   1    0.80    4.90
 -10   8   1    3.60    6.40
  10   8  -1    1.80    4.70
  -9  -8   1    0.00    3.80
  -9  -8   1    0.70    4.30
  -9   8   1    3.90    2.90
  -9   8   1   -3.60    3.90
  -9   8   1    0.60    1.40
   9   8  -1    2.90    2.60
  -9   8   1    4.20    4.30
   9   8  -1   -6.90    3.00
  -8  -8   1    5.10    3.50
  -8  -8   1    6.70    4.00
  -8  -8   1    3.90    3.30
   8   8  -1    6.80    3.10
  -8   8   1    7.60    3.00
  -8   8   1    3.50    2.30
  -8   8   1    5.60    1.90
  -7  -8   1   -0.20    2.50
  -7  -8   1    5.30    3.30
  -7  -8   1    6.00    3.30
  -7  -8   1    4.70    3.30
  -7   8   1   -0.40    2.50
  -7   8   1    1.10    1.50
  -7   8   1    6.00    2.10
   7   8  -1    4.10    2.20
  -6  -8   1  490.25   21.90
  -6  -8   1  512.85   21.80
  -6  -8   1  473.15   20.60
  -6  -8   1  454.75   19.60
  -6   8   1  456.55   17.10
  -6   8   1  485.95   21.50
   6   8  -1  535.25   25.60
  -6   8   1  454.95   17.20
   6   8  -1  496.45   20.10
   6   8  -1  479.55   17.50
  -6   8   1  454.35   17.40
  -5  -8   1 1146.59   38.70
  -5  -8   1 1107.39   38.10
  -5  -8   1 1156.38   39.40
  -5  -8   1 1063.09   37.10
   5   8  -1 1050.39   39.40
  -5   8   1 1088.69   34.60
  -5   8   1 1078.29   33.90
  -5   8   1 1121.39   39.00
  -5   8   1 1115.79   35.40
   5   8  -1 1112.69   35.00
   5   8  -1 1071.09   38.30
   5   8  -1 1111.69   37.70
  -4  -8   1   44.40    5.30
  -4  -8   1   51.79    5.10
  -4  -8   1   46.80    5.50
  -4  -8   1   51.19    5.40
  -4   8   1   46.50    4.30
  -4   8   1   44.20    3.00
  -4   8   1   52.29    4.20
   4   8  -1   44.20    5.10
   4   8  -1   53.99    4.30
  -4   8   1   53.79    4.10
   4   8  -1   53.49    5.50
   4   8  -1   51.49    5.80
  -4   8   1   51.79    5.80
   3  -8  -1  330.47   11.10
   3  -8  -1  348.17   11.20
  -3  -8   1  348.17   14.40
  -3  -8   1  350.16   14.40
  -3  -8   1  351.26   15.50
  -3  -8   1  339.57   14.70
   3   8  -1  350.56   15.20
  -3   8   1  324.67   13.00
   3   8  -1  341.67   14.80
   3   8  -1  340.07   15.70
  -3   8   1  346.97   13.60
  -3   8   1  324.57   12.90
   3   8  -1  316.77   13.30
  -3   8   1  316.67   10.60
   2  -8  -1    2.40    1.40
  -2  -8   1    6.10    2.30
  -2  -8   1    3.50    1.70
  -2  -8   1    7.10    2.60
   2  -8  -1    3.30    1.30
  -2  -8   1    2.30    1.80
  -2   8   1    3.40    1.60
   2   8  -1    8.60    2.70
  -2   8   1    2.30    1.40
   2   8  -1    5.70    2.20
   2   8  -1    4.20    2.10
   2   8  -1    4.30    2.40
  -2   8   1    7.50    2.50
  -2   8   1    4.90    0.70
  -2   8   1    1.80    1.50
   2   8  -1    2.60    2.00
  -2   8   1    1.80    1.60
   1  -8  -1  301.47   10.10
  -1  -8   1  306.77   14.20
  -1  -8   1  292.67   11.80
   1  -8  -1  303.97   12.30
   1  -8  -1  307.27   12.00
  -1  -8   1  311.67   13.30
  -1   8   1  320.17   12.70
   1   8  -1  298.37   12.90
  -1   8   1  311.87   13.10
  -1   8   1  318.97   13.10
   1   8  -1  324.67   13.60
  -1   8   1  308.37   12.70
   1   8  -1  307.97   13.50
  -1   8   1  331.37   13.60
   0  -8   1  365.26   16.00
   0  -8  -1  392.16   16.30
   0  -8   1  352.26   15.10
   0  -8   1  387.46   15.00
   0  -8   1  374.76   14.70
   0  -8  -1  379.46   12.80
   0  -8   1  390.96   13.70
   0  -8  -1  376.86   14.60
   0  -8  -1  387.86   15.00
   0   8   1  383.26   15.50
   0   8   1  425.06   16.10
   0   8  -1  375.86   16.80
   0   8  -1  385.66   13.60
   0   8   1  370.76   14.80
   0   8   1  369.36   15.30
   0   8  -1  421.26   15.90
   0   8  -1  386.96   16.30
   0   8  -1  375.46   14.80
   0   8   1  359.36   14.90
   1  -8   1 3256.27   95.29
  -1  -8  -1 3193.18   97.09
   1  -8   1 3234.78   96.39
  -1  -8  -1 3388.56   96.79
   1  -8   1 3184.48   93.79
  -1  -8  -1 3214.28   94.19
   1  -8   1 3212.58   94.99
   1   8   1 3357.36   97.09
  -1   8  -1 3331.77   95.79
   1   8   1 3217.98   98.79
   1   8   1 3302.77   96.29
   1   8   1 3248.07   96.99
  -1   8  -1 3228.28   96.19
  -1   8  -1 3064.79   93.29
   1   8   1 3191.48   98.69
   2  -8   1  414.96   15.30
   2  -8   1  418.16   15.50
   2  -8   1  416.96   16.30
   2  -8   1  429.76   14.70
  -2  -8  -1  442.46   16.20
  -2  -8  -1  445.86   17.80
  -2  -8  -1  406.86   17.00
  -2  -8  -1  399.76   16.40
   2   8   1  419.46   16.60
   2   8   1  458.55   17.80
  -2   8  -1  418.16   17.20
   2   8   1  418.96   17.60
   2   8   1  424.76   17.50
  -2   8  -1  454.25   16.90
   2   8   1  421.56   17.10
  -2   8  -1  406.36   14.20
  -2   8  -1  441.96   17.20
  -2   8  -1  429.46   16.20
   3  -8   1   10.10    2.20
   3  -8   1   10.80    2.20
   3  -8   1    5.60    1.80
  -3  -8  -1    7.40    2.50
  -3  -8  -1    5.60    2.50
  -3  -8  -1    5.60    2.70
  -3  -8  -1   10.10    2.70
  -3   8  -1   12.30    3.30
  -3   8  -1   12.40    2.00
   3   8   1    5.10    2.20
  -3   8  -1   10.90    2.70
   3   8   1    8.20    2.60
  -3   8  -1    8.10    3.30
   3   8   1    5.80    2.30
   3   8   1    3.70    1.90
   3   8   1    8.00    2.60
   4  -8   1    4.40    1.10
   4  -8   1    4.80    1.20
   4  -8   1    4.90    1.70
  -4  -8  -1    5.40    2.50
  -4  -8  -1    4.70    2.60
  -4  -8  -1    7.20    2.50
  -4  -8  -1    5.10    3.00
   4   8   1    6.20    3.00
   4   8   1    3.00    1.80
  -4   8  -1    4.20    2.70
  -4   8  -1    4.50    1.50
   4   8   1    4.20    2.10
  -4   8  -1    4.50    2.10
  -4   8  -1    5.80    2.20
   4   8   1    2.40    1.60
   4   8   1    5.80    2.50
  -5  -8  -1  197.28   11.80
  -5  -8  -1  202.88   12.10
  -5  -8  -1  199.98   11.80
   5  -8   1  187.88    9.10
  -5  -8  -1  194.78   11.00
   5   8   1  211.48   10.70
  -5   8  -1  212.28   12.30
   5   8   1  197.18   11.20
  -5   8  -1  190.18    9.00
   5   8   1  198.38   12.20
   5   8   1  198.68   10.50
  -5   8  -1  204.08   10.30
  -5   8  -1  186.78    9.30
   5   8   1  193.68   11.70
   6  -8   1    4.70    1.80
  -6  -8  -1    8.70    3.90
  -6  -8  -1    2.90    2.70
  -6  -8  -1    2.30    2.90
  -6  -8  -1    3.80    3.10
   6   8   1    3.00    3.10
   6   8   1    9.30    2.90
  -6   8  -1    8.30    3.70
   6   8   1    7.80    2.90
   6   8   1    2.70    2.30
  -6   8  -1    6.40    2.20
  -6   8  -1    8.20    2.60
  -6   8  -1    5.60    2.10
  -7  -8  -1   27.40    6.20
  -7  -8  -1   17.90    6.20
  -7  -8  -1   14.80    4.70
  -7  -8  -1   31.00    6.10
  -7   8  -1   25.90    5.70
  -7   8  -1   28.00    4.50
  -7   8  -1   26.30    4.50
   7   8   1   37.90    5.10
  -7   8  -1   24.40    4.30
   7   8   1   15.50    4.00
  -8  -8  -1  153.78   12.50
  -8  -8  -1  143.79   11.20
  -8  -8  -1  156.58   11.70
  -8   8  -1  142.69    9.00
  -8   8  -1  156.88    9.30
  -8   8  -1  150.08   11.90
   8   8   1  126.19    9.30
  -8   8  -1  132.09    9.40
  -9  -8  -1  166.38   14.10
  -9  -8  -1  153.58   12.30
  -9  -8  -1  152.88   13.20
  -9   8  -1  134.09   11.10
   9   8   1  145.49   10.90
   9   8   1  162.58   11.30
  -9   8  -1  154.18   13.70
  -9   8  -1  166.38    9.70
  -9   8  -1  159.98   13.20
 -10  -8  -1    9.00    5.50
 -10  -8  -1    7.50    9.50
 -10  -8  -1    2.80    4.90
 -10   8  -1    5.80    2.80
 -10   8  -1    8.50    5.70
  10   8   1    4.30    6.90
 -10   8  -1    1.90    5.50
 -10  -9   1    4.80    4.90
 -10  -9   1    0.80    4.70
 -10   9   1    8.00    3.80
 -10   9   1   15.20    5.70
 -10   9   1    8.80    6.50
  -9  -9   1   13.70    5.50
  -9  -9   1    5.90    4.60
  -9  -9   1    8.70    5.00
   9   9  -1    6.30    4.20
  -9   9   1    2.90    3.10
   9   9  -1   11.50    3.20
  -9   9   1    2.50    4.50
  -9   9   1    8.70    1.90
  -9   9   1    7.60    3.80
  -9   9   1    4.70    4.80
  -9   9   1    8.30    2.10
  -8  -9   1    2.30    3.70
  -8  -9   1   10.20    5.00
  -8  -9   1    1.70    4.10
   8   9  -1    3.10    3.10
  -8   9   1    4.90    3.70
  -8   9   1    4.80    2.00
  -8   9   1   -0.30    2.50
  -8   9   1    5.30    2.70
  -7  -9   1  101.09   11.50
  -7  -9   1  118.59   10.00
  -7  -9   1  117.99    9.90
  -7   9   1  119.89   10.20
   7   9  -1  119.29    7.10
  -7   9   1  122.39    7.20
  -7   9   1  113.09    7.20
  -7   9   1  130.59    7.40
  -6  -9   1   48.90    6.70
  -6  -9   1   57.39    7.20
  -6  -9   1   55.49    6.50
  -6   9   1   51.99    6.90
   6   9  -1   56.29    4.60
  -6   9   1   59.29    5.20
   6   9  -1   53.79    6.10
  -6   9   1   55.39    4.90
  -6   9   1   52.49    4.40
  -5  -9   1  135.19    9.40
  -5  -9   1  137.29    9.00
  -5  -9   1  132.39    9.80
  -5  -9   1  146.99    9.90
   5   9  -1  129.69    7.30
   5   9  -1  144.89    9.80
  -5   9   1  132.39    6.10
  -5   9   1  142.39   10.10
   5   9  -1  142.69   10.80
  -5   9   1  129.19    8.00
  -5   9   1  138.29    7.90
   5   9  -1  132.59    9.10
  -4  -9   1  635.54   24.00
  -4  -9   1  636.14   24.70
  -4  -9   1  670.33   24.60
  -4  -9   1  632.94   25.30
   4   9  -1  663.33   25.40
   4   9  -1  640.64   22.60
   4   9  -1  650.83   26.00
  -4   9   1  656.63   25.30
  -4   9   1  579.74   19.60
   4   9  -1  648.04   24.70
  -4   9   1  663.73   23.00
  -4   9   1  607.44   22.10
  -3  -9   1  474.95   20.20
  -3  -9   1  482.25   19.60
   3  -9  -1  469.15   15.80
  -3  -9   1  496.65   19.30
   3  -9  -1  487.85   15.90
  -3  -9   1  492.45   18.90
  -3   9   1  481.75   17.90
  -3   9   1  498.35   19.50
   3   9  -1  488.95   20.20
  -3   9   1  457.15   14.50
   3   9  -1  489.05   18.50
  -3   9   1  501.15   18.50
   3   9  -1  461.55   20.30
   3   9  -1  477.85   19.70
   2  -9  -1  214.58    9.50
  -2  -9   1  205.48   10.50
  -2  -9   1  198.38   10.60
   2  -9  -1  212.08    9.10
  -2  -9   1  211.58   11.70
  -2  -9   1  219.78   10.00
  -2   9   1  202.98   10.20
  -2   9   1  216.68   10.10
   2   9  -1  223.78   11.80
  -2   9   1  218.38   11.00
   2   9  -1  214.18   10.60
   2   9  -1  209.08   11.20
  -2   9   1  224.18   10.60
  -2   9   1  237.58   14.60
   2   9  -1  226.48   11.40
  -1  -9   1  366.06   13.50
   1  -9  -1  356.56   14.10
  -1  -9   1  346.87   14.70
  -1  -9   1  329.17   14.30
   1  -9  -1  349.57   11.50
  -1  -9   1  336.57   15.70
   1  -9  -1  352.36   13.60
   1   9  -1  342.87   14.50
   1   9  -1  325.27   15.20
   1   9  -1  347.97   15.30
   1   9  -1  374.56   15.50
  -1   9   1  374.36   14.70
  -1   9   1  358.56   15.00
   1   9  -1  330.77   14.80
  -1   9   1  355.86   14.90
  -1   9   1  345.17   15.00
  -1   9   1  367.16   14.60
   0  -9  -1 1207.28   36.30
   0  -9   1 1188.68   37.20
   0  -9   1 1187.28   40.70
   0  -9  -1 1224.88   43.00
   0  -9   1 1199.18   38.70
   0  -9   1 1202.38   39.10
   0   9  -1 1189.58   39.20
   0   9   1 1183.38   39.00
   0   9   1 1253.77   39.60
   0   9  -1 1180.98   39.60
   0   9  -1 1187.28   38.90
   0   9   1 1167.18   39.60
   0   9  -1 1168.58   40.00
   0   9  -1 1206.58   37.20
   0   9   1 1220.98   39.80
   0   9   1 1304.77   40.40
  -1  -9  -1  293.77   14.10
  -1  -9  -1  315.37   13.50
   1  -9   1  271.37   12.80
   1  -9   1  289.17   11.30
  -1  -9  -1  301.97   12.90
   1  -9   1  291.57   12.50
  -1  -9  -1  286.97   11.40
   1  -9   1  295.57   12.30
   1   9   1  298.87   13.70
   1   9   1  306.97   14.00
   1   9   1  299.17   13.80
  -1   9  -1  297.07   12.90
   1   9   1  306.47   13.60
   1   9   1  311.17   13.30
  -1   9  -1  281.27   10.80
  -1   9  -1  313.57   13.80
  -1   9  -1  286.27   13.50
  -2  -9  -1  311.97   13.70
   2  -9   1  312.87   11.60
   2  -9   1  323.27   12.70
   2  -9   1  303.07   12.70
  -2  -9  -1  322.07   13.10
   2  -9   1  297.87   13.40
  -2  -9  -1  331.17   14.60
  -2  -9  -1  316.87   14.80
  -2   9  -1  316.37   13.90
   2   9   1  321.87   14.80
   2   9   1  309.47   13.80
   2   9   1  288.87   14.40
  -2   9  -1  337.57   14.40
   2   9   1  325.67   14.80
  -2   9  -1  301.37   11.20
  -2   9  -1  325.07   14.50
   2   9   1  326.57   14.60
  -2   9  -1  312.27   13.20
   3  -9   1 1131.19   34.90
  -3  -9  -1 1137.99   37.00
   3  -9   1 1103.19   34.60
  -3  -9  -1 1092.09   37.20
  -3  -9  -1 1131.99   38.20
   3  -9   1 1091.59   36.30
  -3  -9  -1 1154.58   38.60
  -3   9  -1 1090.49   33.90
   3   9   1 1113.89   38.70
  -3   9  -1 1151.88   38.40
   3   9   1 1103.69   38.20
  -3   9  -1 1165.18   37.20
   3   9   1 1113.19   37.20
   3   9   1 1090.99   38.60
  -3   9  -1  998.90   35.60
  -4  -9  -1   43.60    5.60
  -4  -9  -1   50.59    6.10
  -4  -9  -1   46.70    6.00
   4  -9   1   52.89    4.70
  -4  -9  -1   56.19    5.80
   4  -9   1   49.70    3.30
   4  -9   1   51.29    3.40
  -4   9  -1   39.90    4.50
   4   9   1   54.49    5.40
   4   9   1   48.30    5.60
  -4   9  -1   49.60    5.00
   4   9   1   55.79    5.50
   4   9   1   52.49    6.20
  -4   9  -1   49.80    6.10
   4   9   1   56.39    6.40
  -4   9  -1   43.40    3.70
  -5  -9  -1   49.20    6.30
   5  -9   1   45.00    4.50
  -5  -9  -1   51.09    5.70
  -5  -9  -1   46.90    6.30
  -5  -9  -1   48.80    6.50
  -5   9  -1   59.49    6.60
  -5   9  -1   52.89    5.20
   5   9   1   50.09    5.70
   5   9   1   45.60    6.40
  -5   9  -1   42.90    4.10
   5   9   1   47.70    5.90
  -5   9  -1   48.50    4.90
   5   9   1   37.30    5.10
   5   9   1   32.40    7.10
  -6  -9  -1   89.19    8.70
  -6  -9  -1   68.19    7.80
  -6  -9  -1   67.59    7.30
  -6  -9  -1   72.19    7.70
  -6   9  -1   79.09    6.00
   6   9   1   79.99    7.50
   6   9   1   70.49    7.80
  -6   9  -1   82.99    6.70
   6   9   1   68.89    6.60
  -6   9  -1   76.59    8.20
  -6   9  -1   63.49    5.30
   6   9   1   63.09    6.20
  -7  -9  -1   42.20    7.20
  -7  -9  -1   57.79    7.80
  -7  -9  -1   54.19    7.60
   7   9   1   59.79    7.30
  -7   9  -1   57.49    5.40
   7   9   1   57.89    6.40
  -7   9  -1   49.90    6.00
  -8  -9  -1   49.60    8.30
  -8  -9  -1   56.89    8.80
  -8  -9  -1   57.19    8.30
   8   9   1   53.39    6.90
  -8   9  -1   38.80    6.50
  -8   9  -1   45.40    6.50
  -8   9  -1   57.59    8.50
  -8   9  -1   45.80    5.90
  -9  -9  -1   90.09   10.10
  -9  -9  -1   78.19   10.40
  -9  -9  -1   75.59   10.70
  -9   9  -1   71.39    8.40
  -9   9  -1   87.99   10.70
   9   9   1   63.19    8.60
  -9   9  -1   83.69    7.20
  -9   9  -1   80.69   10.90
  -9   9  -1   73.99    9.00
   9   9   1   49.50    8.60
 -10  -9  -1   55.39   11.10
 -10  -9  -1   62.19   10.80
 -10  -9  -1   75.79   10.90
 -10   9  -1   58.69    6.20
 -10   9  -1   73.49   12.00
 -10 -10   1   81.29   11.90
 -10 -10   1   57.59   10.90
 -10 -10   1   61.59   10.20
 -10  10   1   66.99    7.80
 -10  10   1  108.59   14.10
 -10  10   1   61.79   10.70
  -9 -10   1   11.70    4.70
  -9 -10   1    9.50    5.30
  -9 -10   1   13.30    5.10
  -9  10   1   12.50    4.10
  -9  10   1   -0.50    4.70
  -9  10   1    9.50    2.20
  -9  10   1    6.10    3.50
  -9  10   1    5.00    4.80
   9  10  -1   15.60    3.60
  -9  10   1    9.50    2.40
   9  10  -1    3.30    4.20
  -8 -10   1   32.50    7.60
  -8 -10   1   37.50    7.20
  -8 -10   1   37.10    8.00
  -8  10   1   36.20    7.80
  -8  10   1   28.10    5.00
   8  10  -1   35.20    6.70
  -8  10   1   25.00    4.10
  -8  10   1   37.80    5.90
  -7 -10   1  273.17   16.30
  -7 -10   1  270.17   15.80
  -7 -10   1  273.07   15.30
  -7  10   1  256.77   12.20
   7  10  -1  268.07   14.70
   7  10  -1  233.18   15.00
  -7  10   1  264.37   17.80
  -6 -10   1  243.28   14.30
  -6 -10   1  243.68   14.00
  -6 -10   1  252.17   14.90
  -6 -10   1  230.18   13.30
   6  10  -1  261.67   13.80
  -6  10   1  225.78    9.60
  -6  10   1  237.98   11.60
   6  10  -1  236.98   11.00
  -6  10   1  238.98   11.30
   6  10  -1  247.18   20.00
  -6  10   1  242.78   14.50
  -5 -10   1  147.69   11.10
  -5 -10   1  145.39   10.70
  -5 -10   1  161.88   10.40
  -5 -10   1  147.99   10.30
   5  10  -1  151.78    8.30
  -5  10   1  147.69    6.20
  -5  10   1  153.98    8.40
  -5  10   1  145.89   10.60
   5  10  -1  134.89   11.80
   5  10  -1  143.49    9.90
  -5  10   1  148.49    8.60
  -4 -10   1   57.59    6.60
  -4 -10   1   60.69    6.20
  -4 -10   1   58.89    6.10
  -4 -10   1   59.79    6.40
  -4  10   1   61.99    5.30
  -4  10   1   59.29    2.90
  -4  10   1   49.80    7.20
  -4  10   1   56.39    5.00
   4  10  -1   55.89    6.30
  -4  10   1   67.29    6.70
   4  10  -1   67.89    7.50
   4  10  -1   49.80    5.10
   4  10  -1   61.09    6.70
   3 -10  -1  136.39    6.80
  -3 -10   1  169.98    9.20
  -3 -10   1  145.29    9.50
   3 -10  -1  149.69    6.80
  -3 -10   1  164.08   10.50
  -3 -10   1  145.59    9.00
   3  10  -1  142.39    8.60
  -3  10   1  155.18    9.20
  -3  10   1  164.68    8.60
   3  10  -1  145.79    9.80
  -3  10   1  141.19    5.00
   3  10  -1  153.28   10.40
  -3  10   1  160.48    9.70
  -3  10   1  173.18    9.20
   3  10  -1  148.79    9.60
   2 -10  -1    3.10    1.60
  -2 -10   1    2.40    1.80
  -2 -10   1    2.10    2.00
  -2 -10   1   -0.40    1.30
  -2 -10   1    0.90    2.20
   2 -10  -1    1.30    1.60
   2  10  -1    1.50    1.70
   2  10  -1    0.10    1.50
  -2  10   1    2.00    2.00
  -2  10   1    2.00    1.70
   2  10  -1   -1.10    1.40
   2  10  -1   -0.90    1.90
  -2  10   1    1.00    1.60
   2  10  -1    1.20    1.80
  -2  10   1    0.70    1.60
  -2  10   1    0.90    1.50
  -1 -10   1  612.94   24.20
   1 -10  -1  572.64   22.50
   1 -10  -1  568.94   18.80
  -1 -10   1  606.14   22.70
  -1 -10   1  599.34   21.00
  -1 -10   1  610.24   22.40
   1  10  -1  643.94   22.80
  -1  10   1  613.74   22.30
   1  10  -1  611.54   23.10
   1  10  -1  573.74   23.10
   1  10  -1  612.34   23.80
  -1  10   1  555.04   22.00
  -1  10   1  602.34   22.90
   1  10  -1  625.64   23.50
  -1  10   1  612.24   23.10
  -1  10   1  625.14   23.10
   0 -10  -1   43.20    5.30
   0 -10   1   45.30    4.60
   0 -10  -1   50.99    3.50
   0 -10   1   50.19    4.00
   0 -10   1   44.40    4.80
   0 -10  -1   38.50    4.30
   0 -10  -1   39.80    4.70
   0  10   1   45.30    5.30
   0  10   1   51.09    5.50
   0  10   1   42.90    4.80
   0  10  -1   44.60    5.20
   0  10   1   45.30    5.00
   0  10  -1   40.80    4.70
   0  10  -1   40.40    4.70
   0  10   1   49.70    5.00
   0  10  -1   45.80    5.20
   0  10  -1   49.40    3.80
   1 -10   1  212.38   10.80
  -1 -10  -1  213.38   11.80
   1 -10   1  195.38   10.10
   1 -10   1  196.48    9.80
  -1 -10  -1  221.68   11.10
  -1 -10  -1  211.88   10.60
   1 -10   1  195.28    8.80
  -1 -10  -1  200.18    8.90
  -1  10  -1  206.78   10.50
  -1  10  -1  198.38   11.20
   1  10   1  217.38   13.30
   1  10   1  200.18   11.00
  -1  10  -1  208.18   10.90
   1  10   1  212.58   10.90
   1  10   1  215.38   11.40
  -1  10  -1  192.88    8.40
   1  10   1  207.48   11.30
   2 -10   1  863.51   26.60
  -2 -10  -1  800.62   29.20
   2 -10   1  826.52   29.10
  -2 -10  -1  828.72   30.70
  -2 -10  -1  800.22   29.80
   2 -10   1  833.72   27.90
  -2 -10  -1  846.32   28.20
  -2  10  -1  786.02   25.90
  -2  10  -1  863.11   29.80
  -2  10  -1  818.32   28.90
   2  10   1  842.22   30.70
  -2  10  -1  865.51   30.60
   2  10   1  839.32   29.60
   2  10   1  847.62   30.60
   2  10   1  812.42   30.70
  -2  10  -1  856.01   30.00
   3 -10   1  203.98    9.60
  -3 -10  -1  225.28   11.20
  -3 -10  -1  218.18   12.40
   3 -10   1  204.68    9.40
  -3 -10  -1  211.18   11.30
   3 -10   1  215.68   10.70
  -3 -10  -1  209.98   11.90
   3  10   1  203.48   12.20
  -3  10  -1  208.98   10.60
  -3  10  -1  208.18    8.50
  -3  10  -1  233.98   12.30
  -3  10  -1  218.88   12.10
   3  10   1  207.48   11.30
  -3  10  -1  232.78   11.60
   3  10   1  223.68   12.40
   3  10   1  221.48   12.30
   3  10   1  211.68   11.60
   4 -10   1  282.27   10.50
  -4 -10  -1  299.27   14.90
   4 -10   1  252.27   12.30
   4 -10   1  285.27   10.60
  -4 -10  -1  299.27   14.30
  -4 -10  -1  267.57   14.70
  -4 -10  -1  279.37   14.00
   4  10   1  310.57   15.70
  -4  10  -1  265.67   13.10
   4  10   1  278.37   13.80
   4  10   1  279.07   15.30
   4  10   1  293.97   15.00
  -4  10  -1  285.97   12.90
   4  10   1  283.27   13.80
  -4  10  -1  305.27   15.10
  -4  10  -1  264.07   10.80
  -5 -10  -1   29.70    6.10
  -5 -10  -1   27.20    5.20
  -5 -10  -1   30.70    5.30
   5 -10   1   26.40    3.80
  -5 -10  -1   26.80    5.10
   5  10   1   27.30    4.70
   5  10   1   23.10    5.00
  -5  10  -1   26.70    4.50
  -5  10  -1   26.40    4.20
  -5  10  -1   29.40    3.50
   5  10   1   33.80    5.80
  -5  10  -1   28.40    5.30
  -6 -10  -1   99.39    9.20
  -6 -10  -1  108.39    9.40
  -6 -10  -1  111.29    9.70
  -6 -10  -1   90.09    8.70
  -6  10  -1   90.59    7.40
  -6  10  -1  111.59    9.80
  -6  10  -1   92.89    6.30
   6  10   1  110.09    9.40
   6  10   1  106.29    7.70
  -6  10  -1   95.69    7.20
  -7 -10  -1  159.58   16.70
  -7 -10  -1  168.38   13.00
  -7 -10  -1  174.48   12.90
  -7  10  -1  187.58    9.80
  -7  10  -1  166.38   10.10
   7  10   1  174.98   11.90
  -7  10  -1  176.18   13.20
   7  10   1  184.28   10.80
  -7  10  -1  176.58   10.50
  -8 -10  -1  213.68   14.60
  -8 -10  -1  209.58   14.90
  -8 -10  -1  211.68   15.30
  -8  10  -1  201.88   11.30
   8  10   1  188.58   12.20
   8  10   1  214.88   13.60
  -8  10  -1  192.68   14.50
  -8  10  -1  193.18   11.40
  -9 -10  -1    8.90    5.70
  -9 -10  -1   10.40    4.90
  -9 -10  -1    3.60    5.10
  -9  10  -1    3.10    5.50
  -9  10  -1    7.90    4.40
   9  10   1    0.40    4.50
   9  10   1    7.00    6.00
  -9  10  -1    5.60    3.00
 -10  10  -1    6.90    6.90
  -9 -11   1  328.47   19.70
  -9 -11   1  316.57   19.70
  -9 -11   1  328.67   18.70
   9  11  -1  271.97   14.80
  -9  11   1  310.97   12.50
  -9  11   1  285.47   13.80
  -9  11   1  288.47   19.40
  -9  11   1  297.57   15.40
  -9  11   1  342.27   14.80
  -9  11   1  302.57   12.70
  -8 -11   1   12.70    5.70
  -8 -11   1   16.00    5.70
  -8 -11   1    5.20    4.20
  -8  11   1   15.00    5.00
  -8  11   1   13.60    2.90
  -8  11   1   14.90    3.90
  -8  11   1   12.10    3.20
   8  11  -1   20.50    4.80
  -8  11   1   12.80    3.10
   8  11  -1    8.10    5.30
  -7 -11   1   13.20    4.50
  -7 -11   1    8.20    4.70
  -7 -11   1   26.90    6.70
   7  11  -1   24.70    5.50
  -7  11   1   13.00    3.30
  -7  11   1   11.10    3.40
   7  11  -1   19.40    4.90
  -7  11   1   15.70    4.10
  -7  11   1   17.20    5.20
  -6 -11   1    5.50    3.60
  -6 -11   1    5.60    3.80
  -6 -11   1    9.40    6.00
  -6  11   1    9.60    2.00
  -6  11   1    5.80    2.70
  -6  11   1    6.60    4.10
   6  11  -1    4.00    3.70
  -6  11   1    8.50    3.00
  -5 -11   1   25.70    5.30
  -5 -11   1   18.20    4.40
  -5 -11   1   26.00    5.90
  -5 -11   1   25.30    5.10
   5  11  -1   25.60    6.30
  -5  11   1   30.60    4.40
  -5  11   1   24.50    4.20
   5  11  -1   23.50    5.50
  -5  11   1   27.40    2.20
  -5  11   1   33.20    6.10
   5  11  -1   28.20    5.90
  -4 -11   1   82.49    7.30
  -4 -11   1   77.39    7.60
  -4 -11   1   76.69    7.80
  -4 -11   1   80.19    7.90
  -4  11   1   78.39    6.30
   4  11  -1   87.29    7.60
  -4  11   1   85.59    7.60
   4  11  -1   73.09   10.50
  -4  11   1   81.89    7.70
   4  11  -1   66.49    7.20
  -4  11   1   79.49    3.10
  -4  11   1   83.09    6.60
  -4  11   1   95.29    6.90
   4  11  -1   82.59    7.40
  -4  11   1   83.89    6.60
  -3 -11   1  463.55   19.80
  -3 -11   1  454.25   18.50
   3 -11  -1  465.25   16.20
  -3 -11   1  458.65   19.30
   3 -11  -1  429.36   16.20
  -3 -11   1  459.35   20.80
  -3  11   1  468.25   18.40
   3  11  -1  469.65   21.10
   3  11  -1  451.45   20.40
  -3  11   1  458.55   18.30
  -3  11   1  456.75   18.80
  -3  11   1  459.35   18.90
  -3  11   1  456.45   19.70
   3  11  -1  477.25   20.50
  -2 -11   1  182.98    9.50
   2 -11  -1  183.68   10.60
  -2 -11   1  170.48   11.30
   2 -11  -1  181.18    9.00
  -2 -11   1  189.58   10.70
  -2 -11   1  179.08   10.80
   2  11  -1  183.38   11.50
  -2  11   1  179.68   10.50
   2  11  -1  178.78   11.00
   2  11  -1  197.78   11.40
  -2  11   1  186.68   10.30
  -2  11   1  200.68   10.70
   2  11  -1  182.78   11.30
  -2  11   1  182.08   10.80
  -2  11   1  188.48   10.20
  -1 -11   1  489.15   21.60
   1 -11  -1  509.85   19.50
  -1 -11   1  506.15   20.00
   1 -11  -1  492.25   18.90
   1 -11  -1  484.75   16.30
  -1 -11   1  505.35   18.50
  -1 -11   1  523.25   20.50
  -1  11   1  529.95   21.00
  -1  11   1  547.25   20.50
   1  11  -1  523.85   21.30
  -1  11   1  508.95   20.80
   1  11  -1  490.85   20.60
   1  11  -1  476.95   21.10
   1  11  -1  477.25   27.00
  -1  11   1  497.05   20.60
  -1  11   1  523.25   20.20
   0 -11  -1   79.59    6.20
   0 -11   1   79.99    5.40
   0 -11   1   83.49    6.80
   0 -11  -1   87.59    4.90
   0 -11  -1   86.19    7.80
   0 -11   1   85.19    6.40
   0 -11  -1   86.99    6.70
   0  11   1   85.09    6.80
   0  11  -1   86.89    6.70
   0  11   1   82.49    7.00
   0  11   1   84.39    6.90
   0  11  -1   91.29    7.30
   0  11  -1   90.69    7.30
   0  11  -1   78.89    7.00
   0  11   1   83.09    7.20
   0  11   1   75.79    6.50
  -1 -11  -1  359.76   15.40
  -1 -11  -1  353.06   17.00
   1 -11   1  352.46   13.40
   1 -11   1  349.67   14.80
  -1 -11  -1  345.17   13.40
   1 -11   1  345.77   15.10
  -1 -11  -1  352.66   15.80
   1  11   1  319.67   15.70
   1  11   1  329.07   16.40
  -1  11  -1  334.77   15.40
   1  11   1  355.76   15.80
  -1  11  -1  354.76   16.00
  -1  11  -1  366.96   16.80
   1  11   1  374.86   16.70
  -1  11  -1  336.77   12.90
   1  11   1  387.36   17.00
  -2 -11  -1   49.99    5.90
  -2 -11  -1   39.60    5.20
  -2 -11  -1   41.70    5.70
   2 -11   1   32.40    4.10
  -2 -11  -1   33.40    5.00
   2 -11   1   38.60    4.90
   2 -11   1   40.50    3.50
   2  11   1   40.70    6.60
  -2  11  -1   42.90    5.50
  -2  11  -1   39.00    4.90
  -2  11  -1   34.50    5.10
  -2  11  -1   31.80    4.90
   2  11   1   39.50    5.50
   2  11   1   38.70    5.20
  -2  11  -1   37.10    3.10
   2  11   1   38.40    5.40
  -3 -11  -1   -2.80    1.70
   3 -11   1    2.90    1.70
  -3 -11  -1    4.60    2.20
   3 -11   1   -1.00    1.50
  -3 -11  -1    2.20    2.20
  -3 -11  -1    4.90    3.00
   3 -11   1    3.60    2.20
  -3  11  -1    5.30    2.40
  -3  11  -1    2.70    2.80
  -3  11  -1    3.60    1.20
  -3  11  -1    5.50    2.70
   3  11   1   -2.80    2.20
   3  11   1    3.10    2.60
   3  11   1    2.20    2.20
  -3  11  -1    2.50    2.00
   3  11   1    0.80    2.10
   3  11   1    3.30    2.30
  -4 -11  -1   22.40    4.70
   4 -11   1   16.30    2.80
  -4 -11  -1   22.00    5.10
  -4 -11  -1   20.10    4.80
   4 -11   1   26.50    3.20
  -4  11  -1   28.10    5.10
   4  11   1   26.30    5.20
  -4  11  -1   24.50    4.30
   4  11   1   25.40    4.80
  -4  11  -1   26.00    2.80
   4  11   1   26.40    5.50
  -4  11  -1   18.20    4.00
   4  11   1   25.50    5.40
  -5 -11  -1 1101.99   41.40
  -5 -11  -1 1245.28   43.10
  -5 -11  -1 1185.98   43.40
  -5 -11  -1 1210.68   42.20
   5  11   1 1245.88   43.30
  -5  11  -1 1213.38   41.00
   5  11   1 1227.98   41.20
  -5  11  -1 1187.68   39.90
  -5  11  -1 1157.48   37.20
   5  11   1 1164.48   43.50
   5  11   1 1190.08   41.10
  -5  11  -1 1192.08   43.40
  -6 -11  -1   -4.20    2.30
  -6 -11  -1    1.20    2.90
  -6 -11  -1    2.60    2.90
  -6  11  -1   -1.50    3.90
   6  11   1    6.00    3.30
   6  11   1    1.20    2.90
  -6  11  -1    1.50    1.90
  -6  11  -1   -1.90    2.40
  -7 -11  -1   39.00    7.40
  -7 -11  -1   40.70    6.90
  -7 -11  -1   26.70    6.90
   7  11   1   27.50    7.00
  -7  11  -1   41.70    5.80
  -7  11  -1   44.80    7.60
  -7  11  -1   35.40    5.00
   7  11   1   39.80    6.40
  -8 -11  -1   20.60    5.50
  -8 -11  -1   36.10    8.20
  -8 -11  -1   21.70    6.10
   8  11   1   25.60    5.70
   8  11   1   14.10    5.10
  -8  11  -1   34.30    7.80
  -8  11  -1   24.20    5.40
  -8  11  -1   15.40    6.50
  -8  11  -1   14.60    4.10
  -9 -11  -1    0.40    9.00
  -9 -11  -1   -3.10    4.60
  -9  11  -1    7.40    5.10
  -9  11  -1   -4.30    4.10
  -9  11  -1    0.20    3.00
  -9 -12   1   -2.20    4.90
  -9 -12   1    6.90    5.20
  -9 -12   1    2.10    6.90
  -9  12   1   -0.30    4.80
  -9  12   1    3.70    2.50
   9  12  -1   -4.80    6.00
  -9  12   1   -0.80    2.50
  -9  12   1    7.00    3.00
  -8 -12   1    5.20    4.90
  -8 -12   1    4.90    4.20
  -8 -12   1   12.70    4.50
  -8  12   1    6.40    4.40
  -8  12   1    5.90    3.10
  -8  12   1    8.60    3.10
   8  12  -1    8.70    3.60
  -8  12   1   10.80    5.90
   8  12  -1    0.40    3.80
  -7 -12   1  405.96   20.80
  -7 -12   1  431.36   22.30
  -7 -12   1  413.56   20.90
  -7  12   1  378.76   17.60
  -7  12   1  400.26   14.40
   7  12  -1  400.06   20.10
  -7  12   1  408.36   17.70
   7  12  -1  411.16   16.60
  -7  12   1  435.26   22.50
  -7  12   1  425.46   17.60
  -6 -12   1   80.59   11.20
  -6 -12   1   88.59    9.50
   6  12  -1   96.39    7.30
  -6  12   1   89.89    7.40
  -6  12   1   88.99    7.40
  -6  12   1   91.69    9.70
  -6  12   1   96.29    7.50
  -6  12   1   88.29    4.40
   6  12  -1   90.19    9.10
  -5 -12   1   -4.10    2.20
  -5 -12   1    0.40    2.30
  -5 -12   1    0.50    2.60
   5  12  -1   -3.60    2.50
  -5  12   1   -2.60    2.00
  -5  12   1   -1.10    2.80
  -5  12   1   -0.60    1.70
  -5  12   1    1.30    0.60
   5  12  -1   -0.30    2.30
  -5  12   1    2.10    2.20
   5  12  -1   -0.50    3.30
  -5  12   1   -0.80    3.40
  -4 -12   1    0.70    2.30
  -4 -12   1   -2.30    2.70
   4 -12  -1    0.40    1.00
  -4 -12   1    4.50    3.10
  -4 -12   1   -0.80    2.40
   4  12  -1   -1.30    2.40
  -4  12   1   -1.80    1.90
  -4  12   1   -1.40    2.30
  -4  12   1   -1.80    1.60
   4  12  -1   -1.50    2.50
  -4  12   1   -2.50    2.20
  -4  12   1    3.00    2.20
  -4  12   1    1.70    2.60
   4  12  -1   -2.70    1.90
   3 -12  -1  369.76   14.00
  -3 -12   1  393.86   17.90
  -3 -12   1  362.16   18.50
  -3 -12   1  357.16   16.00
   3 -12  -1  344.17   14.20
   3  12  -1  365.66   17.90
  -3  12   1  404.46   17.90
  -3  12   1  374.86   16.80
  -3  12   1  389.46   16.90
  -3  12   1  401.66   16.60
   3  12  -1  343.27   21.30
   3  12  -1  351.86   18.00
  -3  12   1  345.27   16.00
   3  12  -1  356.66   16.60
   2 -12  -1    2.40    2.30
  -2 -12   1    7.90    2.70
   2 -12  -1    5.20    2.30
  -2 -12   1    4.90    2.30
  -2 -12   1    7.50    2.70
  -2 -12   1    6.40    2.40
   2  12  -1    7.80    3.30
  -2  12   1    4.10    2.80
  -2  12   1    5.90    2.50
   2  12  -1    6.20    2.80
  -2  12   1    5.90    2.50
  -2  12   1    4.50    2.60
   2  12  -1    5.10    2.60
   2  12  -1    5.20    2.60
  -2  12   1    1.80    2.20
   1 -12  -1 1506.45   45.80
   1 -12  -1 1542.55   49.70
  -1 -12   1 1521.65   50.59
  -1 -12   1 1548.35   50.39
   1 -12  -1 1495.85   49.00
  -1 -12   1 1614.74   53.19
   1  12  -1 1479.15   51.69
  -1  12   1 1579.74   51.49
   1  12  -1 1576.94   51.89
  -1  12   1 1580.84   50.89
  -1  12   1 1596.64   50.59
   1  12  -1 1473.75   51.09
  -1  12   1 1523.85   51.29
   1  12  -1 1564.54   52.29
  -1  12   1 1601.44   51.49
   0 -12  -1   46.40    3.70
   0 -12  -1   47.00    5.20
   0 -12  -1   43.80    5.50
   0 -12   1   38.20    5.30
   0 -12  -1   49.50    6.30
   0 -12   1   48.60    5.20
   0 -12   1   49.60    4.50
   0  12   1   45.80    5.90
   0  12  -1   58.09    6.80
   0  12   1   51.99    5.90
   0  12   1   58.59    6.30
   0  12  -1   42.80    6.20
   0  12  -1   51.59    5.90
   0  12   1   49.50    6.00
   0  12  -1   47.00    5.70
   0  12   1   37.90    5.50
  -1 -12  -1   -3.30    1.70
   1 -12   1    3.40    1.70
   1 -12   1   -1.70    1.80
   1 -12   1    0.50    1.90
  -1 -12  -1   -0.60    2.20
  -1 -12  -1    1.90    2.50
  -1 -12  -1    0.20    1.30
  -1  12  -1   -2.90    1.70
  -1  12  -1    1.00    2.40
  -1  12  -1    2.80    1.40
  -1  12  -1   -2.00    1.50
   1  12   1   -0.70    1.70
   1  12   1   -0.90    2.10
   1  12   1   -0.70    2.10
   1  12   1   -5.20    1.90
   2 -12   1  190.38    9.90
  -2 -12  -1  176.18   10.80
  -2 -12  -1  182.78   12.10
   2 -12   1  183.58   10.20
   2 -12   1  191.88    8.50
  -2 -12  -1  192.28    9.70
  -2 -12  -1  194.78   11.60
   2  12   1  173.78   11.80
   2  12   1  187.38   11.70
  -2  12  -1  188.18   11.50
   2  12   1  181.48   11.10
  -2  12  -1  183.38   10.80
  -2  12  -1  180.28   11.20
  -2  12  -1  187.28    8.00
   2  12   1  189.58   12.00
  -2  12  -1  172.08   11.00
   3 -12   1  376.86   15.50
  -3 -12  -1  362.96   18.50
  -3 -12  -1  388.56   16.60
  -3 -12  -1  370.26   17.90
  -3  12  -1  400.86   17.70
   3  12   1  386.86   17.60
   3  12   1  388.36   18.70
   3  12   1  373.46   18.90
  -3  12  -1  369.46   13.40
  -3  12  -1  386.86   18.50
  -3  12  -1  367.76   16.70
   3  12   1  386.86   18.10
   3  12   1  374.86   21.30
  -3  12  -1  390.86   18.30
   4 -12   1   29.30    3.50
  -4 -12  -1   30.40    5.30
  -4 -12  -1   27.20    6.20
   4 -12   1   27.50    3.70
  -4 -12  -1   26.70    6.00
  -4  12  -1   27.60    5.70
   4  12   1   25.60    5.70
  -4  12  -1   28.70    4.80
   4  12   1   27.10    5.00
   4  12   1   37.30    6.00
   4  12   1   25.30    5.30
  -4  12  -1   28.40    4.80
  -4  12  -1   30.80    3.10
  -4  12  -1   37.20    6.30
  -5 -12  -1   50.09    7.10
  -5 -12  -1   44.10    7.10
  -5 -12  -1   55.59    6.80
  -5  12  -1   46.90    6.20
  -5  12  -1   51.99    6.90
   5  12   1   49.60    6.20
  -5  12  -1   51.69    5.90
  -5  12  -1   52.39    4.10
   5  12   1   67.09    6.90
   5  12   1   51.99    7.00
   5  12   1   57.39    7.70
  -6 -12  -1    0.60    3.00
  -6 -12  -1    6.40    4.00
  -6 -12  -1    3.60    4.50
  -6  12  -1    4.00    2.90
  -6  12  -1    3.30    2.20
   6  12   1    9.10    4.30
   6  12   1    0.60    3.70
  -7 -12  -1  171.68   13.20
  -7 -12  -1  195.78   14.20
  -7 -12  -1  180.78   13.20
  -7  12  -1  191.08   11.90
   7  12   1  186.98   12.20
  -7  12  -1  180.88   13.80
  -7  12  -1  188.98   11.60
   7  12   1  182.78   13.50
  -7  12  -1  171.88    9.30
  -8 -12  -1   33.40    8.10
  -8 -12  -1   23.10    6.20
  -8 -12  -1   19.80    5.50
  -8  12  -1   40.60    6.10
  -8  12  -1   38.00    6.20
   8  12   1   13.90    5.20
   8  12   1   29.70    6.20
  -8  12  -1   25.20    6.70
  -9 -12  -1    0.50    5.30
  -9 -12  -1   -8.00    4.20
  -9 -12  -1    0.50    4.70
   9  12   1   -6.10    6.70
  -9  12  -1    1.50    7.80
  -9 -13   1   98.69   12.00
  -9 -13   1   94.09   12.20
  -9 -13   1   86.79   15.70
  -9  13   1  103.89    8.60
  -9  13   1   76.59   12.70
  -9  13   1  103.29    7.70
  -8 -13   1    8.10    4.60
  -8 -13   1    6.00    4.90
  -8 -13   1   10.50    5.40
  -8  13   1   13.60    3.40
  -8  13   1    4.60    2.80
  -8  13   1   10.80    2.40
  -8  13   1    7.10    3.70
  -8  13   1    5.80    4.30
   8  13  -1    9.60    3.70
   8  13  -1    5.10    4.60
  -7 -13   1    4.10    3.60
  -7 -13   1    6.50    4.60
  -7 -13   1    2.80    4.00
  -7  13   1    4.60    3.90
  -7  13   1    4.20    1.50
  -7  13   1    3.60    3.40
   7  13  -1    2.90    3.60
  -7  13   1    6.50    4.00
  -7  13   1    1.40    2.50
   7  13  -1    4.60    3.20
  -7  13   1    3.60    1.40
  -6 -13   1  125.59   10.90
  -6 -13   1  115.09   11.30
  -6 -13   1  127.69   10.20
   6  13  -1  116.89    8.50
  -6  13   1  120.59    9.00
  -6  13   1  130.19   11.40
  -6  13   1  117.89    8.80
   6  13  -1  124.29   10.80
  -5 -13   1   35.50    6.10
  -5 -13   1   29.70    6.20
  -5  13   1   36.50    6.50
   5  13  -1   33.80    6.60
   5  13  -1   30.50    5.40
  -5  13   1   29.90    5.60
  -5  13   1   22.40    5.30
  -5  13   1   27.80    6.70
   4 -13  -1  493.05   15.60
   4 -13  -1  485.05   15.60
  -4 -13   1  498.05   22.20
  -4 -13   1  492.15   20.70
  -4 -13   1  494.95   23.30
  -4  13   1  490.15   22.00
   4  13  -1  473.05   25.30
  -4  13   1  488.85   20.70
   4  13  -1  470.25   20.40
   4  13  -1  477.25   22.70
  -4  13   1  461.95   22.00
  -4  13   1  467.95   20.10
  -3 -13   1  255.37   14.00
  -3 -13   1  240.18   14.80
  -3 -13   1  232.88   12.40
   3 -13  -1  257.27   10.90
  -3  13   1  242.68   13.20
   3  13  -1  247.78   14.50
  -3  13   1  235.38   13.00
   3  13  -1  229.18   13.00
  -3  13   1  244.08   13.90
  -3  13   1  241.18   12.80
   3  13  -1  239.68   14.60
  -3  13   1  253.37   13.50
  -2 -13   1   58.69    6.50
  -2 -13   1   56.49    5.50
  -2 -13   1   58.09    7.40
   2 -13  -1   53.99    6.00
   2 -13  -1   66.99    5.50
  -2  13   1   60.79    6.60
  -2  13   1   53.99    6.30
   2  13  -1   57.59    7.10
   2  13  -1   59.59    7.40
  -2  13   1   54.39    6.50
  -2  13   1   64.19    6.60
  -2  13   1   62.49    6.60
   1 -13  -1  147.99    6.30
  -1 -13   1  153.88    8.40
  -1 -13   1  147.09   11.00
   1 -13  -1  134.89    9.10
  -1 -13   1  127.89    9.30
   1 -13  -1  141.59    8.80
  -1 -13   1  128.89    9.40
  -1  13   1  140.89    9.70
   1  13  -1  122.09    9.80
   1  13  -1  159.58   10.70
  -1  13   1  142.79    9.70
   1  13  -1  143.89   10.50
   1  13  -1  136.59   10.10
  -1  13   1  136.79    9.90
  -1  13   1  157.08   10.50
  -1  13   1  128.39    9.70
   0 -13   1  595.34   23.80
   0 -13   1  584.24   23.30
   0 -13  -1  595.74   23.30
   0 -13  -1  600.64   20.50
   0 -13  -1  600.94   23.70
   0 -13   1  609.34   21.60
   0  13   1  636.44   24.50
   0  13   1  611.24   25.30
   0  13   1  645.74   25.60
   0  13  -1  584.14   25.10
   0  13  -1  617.74   28.20
   0  13  -1  578.44   24.30
   0  13   1  606.44   24.90
   0  13  -1  618.64   25.20
   0  13   1  571.84   24.40
   1 -13   1   11.10    3.40
   1 -13   1   15.00    3.00
   1 -13   1   10.40    3.10
  -1 -13  -1   13.20    3.80
  -1 -13  -1   18.80    4.40
  -1 -13  -1   10.50    2.50
  -1 -13  -1   12.90    4.20
  -1  13  -1   22.20    4.80
   1  13   1    8.70    3.40
  -1  13  -1   10.30    3.30
   1  13   1   10.50    4.00
   1  13   1   10.60    4.20
  -1  13  -1   10.20    3.60
  -1  13  -1   23.60    4.80
   1  13   1   10.60    3.70
   1  13   1   14.80    4.10
   2 -13   1  358.56   16.10
  -2 -13  -1  350.56   18.30
  -2 -13  -1  353.86   17.40
   2 -13   1  378.06   15.80
  -2 -13  -1  359.56   15.20
   2 -13   1  376.66   13.80
  -2  13  -1  376.26   17.80
  -2  13  -1  390.36   17.90
   2  13   1  371.66   18.40
  -2  13  -1  341.07   13.30
   2  13   1  362.46   18.70
  -2  13  -1  365.16   17.10
   2  13   1  373.06   17.40
   3 -13   1   31.50    4.30
  -3 -13  -1   30.80    5.00
  -3 -13  -1   32.80    5.50
  -3 -13  -1   35.00    6.50
   3 -13   1   24.20    4.70
   3  13   1   23.50    5.80
  -3  13  -1   32.50    5.30
   3  13   1   31.10    5.70
  -3  13  -1   28.20    3.00
   3  13   1   36.90    6.70
  -3  13  -1   30.50    6.00
  -3  13  -1   43.30    6.20
   3  13   1   28.40    5.10
  -3  13  -1   37.50    5.60
   3  13   1   29.00    6.40
  -4 -13  -1    3.10    3.00
  -4 -13  -1    5.10    2.80
   4 -13   1    8.50    2.50
   4 -13   1    9.10    2.50
  -4 -13  -1    8.00    3.60
   4  13   1    4.00    3.40
   4  13   1    5.90    3.60
   4  13   1    6.20    3.20
  -4  13  -1    9.30    1.90
   4  13   1    7.20    3.50
  -4  13  -1    9.20    3.10
  -4  13  -1    4.90    3.20
  -4  13  -1    6.90    4.00
  -5 -13  -1  361.86   18.90
  -5 -13  -1  336.17   19.20
  -5 -13  -1  379.76   18.10
  -5  13  -1  351.66   17.20
   5  13   1  327.67   17.20
  -5  13  -1  352.96   13.10
  -5  13  -1  369.86   19.30
   5  13   1  376.96   17.80
   5  13   1  369.46   27.50
  -5  13  -1  347.77   16.60
  -6 -13  -1   -3.30    3.20
  -6 -13  -1    7.40    4.10
  -6 -13  -1    1.40    2.90
  -6  13  -1    4.20    2.00
  -6  13  -1    1.50    3.60
  -6  13  -1    4.70    2.90
   6  13   1    3.30    4.00
   6  13   1   -3.20    3.80
  -6  13  -1    3.50    3.20
  -7 -13  -1    0.30    3.70
  -7 -13  -1    0.20    4.10
  -7 -13  -1    1.50    3.50
   7  13   1    9.70    4.80
  -7  13  -1    4.60    2.40
  -7  13  -1    1.20    2.80
  -7  13  -1    0.60    3.90
   7  13   1    1.10    3.90
  -8 -13  -1    2.40    4.40
  -8 -13  -1    3.20    5.20
  -8 -13  -1    9.10    4.90
  -8  13  -1   -0.90    4.30
  -8  13  -1    5.50    3.40
  -8  13  -1    2.50    2.90
   8  13   1   -3.10    4.80
  -8 -14   1   26.60    7.20
  -8 -14   1   28.60    7.20
   8  14  -1   39.60    8.10
  -8  14   1   35.70    9.90
  -8  14   1   44.40    6.60
  -8  14   1   61.69    7.30
  -7 -14   1   -4.70    3.60
  -7 -14   1   -1.80    4.70
  -7 -14   1   -4.60    3.70
  -7  14   1    1.50    3.00
  -7  14   1    9.10    4.10
   7  14  -1   -3.70    3.80
  -7  14   1   -0.50    3.10
   7  14  -1   -6.60    3.80
  -6 -14   1  395.26   19.80
  -6 -14   1  380.36   20.20
  -6 -14   1  373.96   21.10
  -6  14   1  391.26   17.90
  -6  14   1  345.07   17.50
  -6  14   1  366.46   17.90
   6  14  -1  384.66   17.10
  -6  14   1  383.66   21.00
   6  14  -1  378.66   20.10
  -5 -14   1   73.79    8.50
  -5 -14   1   71.89    9.10
  -5 -14   1   77.59    8.10
  -5  14   1   79.89    7.90
  -5  14   1   70.29    8.50
   5  14  -1   64.89    9.60
  -5  14   1   59.79    6.90
   5  14  -1   65.69    7.60
  -5  14   1   68.89    7.80
   4 -14  -1   17.90    2.80
   4 -14  -1   17.70    2.70
  -4 -14   1   20.10    7.30
  -4 -14   1   16.90    5.50
  -4 -14   1   19.20    4.80
   4  14  -1   19.30    5.40
  -4  14   1   12.40    4.20
  -4  14   1    9.50    4.70
  -4  14   1   14.90    5.00
   4  14  -1   15.40    4.40
  -4  14   1   12.30    5.10
  -4  14   1   19.10    4.70
   4  14  -1   10.60    4.30
  -3 -14   1   63.69    7.70
  -3 -14   1   64.99    6.30
   3 -14  -1   56.19    5.50
  -3 -14   1   62.59    6.80
  -3  14   1   62.19    6.70
  -3  14   1   47.10    7.40
  -3  14   1   65.99    6.50
   3  14  -1   64.19    7.20
   3  14  -1   68.39    7.90
   3  14  -1   60.49    8.10
  -3  14   1   61.59    7.00
  -3  14   1   82.49    8.00
   2 -14  -1    1.30    2.40
   2 -14  -1    7.60    2.60
  -2 -14   1    2.10    1.90
  -2 -14   1    1.60    3.20
  -2 -14   1    9.30    3.70
   2  14  -1    3.40    3.40
   2  14  -1    2.10    2.70
  -2  14   1    2.00    2.20
  -2  14   1    5.90    3.60
   2  14  -1    1.80    4.10
  -2  14   1    4.40    2.90
  -2  14   1    1.10    2.10
  -2  14   1   -0.50    2.40
  -1 -14   1    4.90    2.90
  -1 -14   1    3.70    2.80
  -1 -14   1    0.60    2.00
   1 -14  -1    0.10    2.40
  -1 -14   1    2.30    3.50
   1 -14  -1    4.70    1.40
   1 -14  -1    0.90    2.40
   1  14  -1    0.60    4.20
  -1  14   1    1.40    2.30
   1  14  -1    1.90    2.50
  -1  14   1    1.00    2.00
   1  14  -1   -0.80    2.50
  -1  14   1    4.10    2.80
  -1  14   1    4.40    2.60
   0 -14  -1   50.79    6.10
   0 -14   1   49.20    6.20
   0 -14   1   48.20    5.50
   0 -14   1   56.79    6.60
   0 -14  -1   42.80    6.00
   0 -14  -1   58.09    4.40
   0  14   1   52.99    8.20
   0  14  -1   45.90    7.10
   0  14   1   47.20    5.90
   0  14  -1   55.59    7.10
   0  14   1   51.09    7.10
   0  14   1   58.09    6.90
   0  14  -1   51.39    6.50
  -1 -14  -1  397.26   20.00
  -1 -14  -1  391.66   18.20
  -1 -14  -1  384.06   20.10
   1 -14   1  384.46   17.40
   1 -14   1  379.56   17.10
   1 -14   1  385.56   15.00
   1  14   1  383.86   18.20
  -1  14  -1  378.36   18.20
   1  14   1  374.66   18.90
   1  14   1  395.16   19.50
  -1  14  -1  370.56   18.70
  -1  14  -1  365.46   18.50
   1  14   1  355.46   19.00
  -1  14  -1  391.16   18.80
  -2 -14  -1  573.14   26.10
  -2 -14  -1  599.54   25.10
   2 -14   1  548.55   22.30
   2 -14   1  613.94   20.40
  -2 -14  -1  570.04   21.80
   2 -14   1  607.34   23.40
  -2  14  -1  577.94   25.60
  -2  14  -1  626.44   25.40
  -2  14  -1  594.74   24.50
   2  14   1  526.45   25.30
   2  14   1  564.34   25.60
  -2  14  -1  600.44   25.20
  -2  14  -1  593.04   25.10
   2  14   1  628.04   26.40
   2  14   1  608.84   24.80
  -3 -14  -1    6.50    4.00
   3 -14   1    4.10    2.90
  -3 -14  -1    5.20    2.70
  -3 -14  -1    5.30    3.30
   3 -14   1    4.30    2.40
   3  14   1    6.00    3.50
   3  14   1    3.30    2.70
  -3  14  -1    5.60    1.50
  -3  14  -1    7.40    3.50
   3  14   1    6.20    3.30
  -3  14  -1   13.60    4.80
  -3  14  -1    4.60    3.20
  -3  14  -1   10.10    3.60
   3  14   1    5.40    3.10
   4 -14   1  240.98   10.40
  -4 -14  -1  222.68   12.70
  -4 -14  -1  203.28   13.90
  -4 -14  -1  219.28   15.40
   4  14   1  206.78   14.70
  -4  14  -1  223.48   15.20
   4  14   1  220.78   14.50
  -4  14  -1  223.58   13.60
   4  14   1  225.88   13.80
  -4  14  -1  207.08    8.70
  -4  14  -1  218.58   13.20
   4  14   1  228.28   13.60
  -5 -14  -1    6.60    4.40
  -5 -14  -1   13.50    4.90
  -5 -14  -1    9.90    3.80
  -5  14  -1   12.00    2.20
   5  14   1    4.60    4.00
  -5  14  -1   15.70    5.00
  -5  14  -1    9.10    3.30
   5  14   1    3.60    5.00
  -5  14  -1   11.90    6.30
   5  14   1    5.90    4.60
  -6 -14  -1   16.80    5.70
  -6 -14  -1   21.80    5.70
  -6 -14  -1   33.70    6.80
   6  14   1   32.40    7.10
   6  14   1   23.10    6.10
  -6  14  -1   19.60    3.40
  -6  14  -1   12.00    3.80
  -6  14  -1   23.70    6.60
  -7 -14  -1    7.10    4.00
  -7 -14  -1    4.90    4.70
  -7 -14  -1   10.90    4.90
  -7  14  -1    2.60    2.90
   7  14   1    4.00    4.50
  -7  14  -1    5.60    4.90
  -8 -14  -1  210.68   16.80
  -8 -14  -1  202.68   18.20
  -8 -14  -1  225.78   21.50
  -8  14  -1  171.18   19.80
  -8 -15   1    5.40    5.00
  -8 -15   1   12.00    6.70
  -8 -15   1    2.90    5.80
  -8  15   1    6.00    4.30
   8  15  -1    5.20    7.00
  -8  15   1    4.90    3.70
  -8  15   1    3.50    5.90
  -7 -15   1   64.99   10.70
  -7 -15   1   90.59   10.90
  -7 -15   1   83.89   10.40
  -7  15   1   95.19   10.70
   7  15  -1   79.29    9.00
  -7  15   1   92.59    8.70
   7  15  -1   63.79   11.00
  -7  15   1   96.79    9.30
  -6 -15   1   25.10    7.30
  -6 -15   1   21.00    6.00
  -6 -15   1   27.30    6.80
   6  15  -1   33.10    7.50
  -6  15   1   38.90    6.30
  -6  15   1   34.30    6.80
  -6  15   1   27.90    7.30
   6  15  -1   24.80    5.50
  -5 -15   1  145.29   12.80
  -5 -15   1  144.59   12.20
  -5 -15   1  150.88   11.30
  -5  15   1  155.18   10.90
   5  15  -1  158.98   12.90
   5  15  -1  158.58   11.20
  -5  15   1  156.08   11.20
  -5  15   1  159.58   12.80
  -4 -15   1  258.47   14.00
   4 -15  -1  262.47    9.90
  -4 -15   1  250.57   16.40
   4 -15  -1  245.38    9.80
  -4 -15   1  244.88   15.20
  -4  15   1  232.48   14.00
  -4  15   1  243.08   15.50
  -4  15   1  251.87   14.30
   4  15  -1  243.58   15.30
   4  15  -1  223.98   14.00
  -4  15   1  274.17   21.60
   3 -15  -1    0.20    2.40
  -3 -15   1   -0.50    2.20
   3 -15  -1   -3.00    2.10
  -3 -15   1    2.70    2.90
  -3 -15   1    2.10    2.90
  -3  15   1   -0.20    3.10
  -3  15   1    0.90    2.70
   3  15  -1   -2.00    3.00
   3  15  -1    5.30    3.70
  -3  15   1   -1.40    3.00
   3  15  -1    4.40    3.80
  -2 -15   1   58.19    8.20
  -2 -15   1   60.79    7.60
   2 -15  -1   56.19    6.50
   2 -15  -1   59.59    6.30
  -2 -15   1   68.89    6.40
  -2  15   1   60.29    7.80
  -2  15   1   65.09    7.50
  -2  15   1   62.19    7.40
  -2  15   1   64.29    8.30
   2  15  -1   64.19    8.50
   2  15  -1   59.59    8.40
  -2  15   1   67.09    6.90
   1 -15  -1   -0.60    1.20
   1 -15  -1    0.90    2.60
  -1 -15   1   -1.50    2.50
   1 -15  -1   -0.90    2.30
  -1 -15   1    3.80    2.00
  -1  15   1   -0.90    2.40
  -1  15   1   -3.90    2.60
   1  15  -1   -2.80    2.70
  -1  15   1    1.00    3.40
  -1  15   1   -4.30    2.60
  -1  15   1    1.70    2.70
   1  15  -1   -2.90    2.30
   0 -15  -1  173.78    8.50
   0 -15   1  179.58   11.40
   0 -15  -1  181.68   11.60
   0 -15   1  184.78    9.70
   0  15  -1  179.88   12.40
   0  15  -1  187.08   13.00
   0  15   1  175.98   17.30
   0  15   1  181.88   11.80
   0  15  -1  177.98   13.70
   0  15   1  183.08   12.50
   0  15   1  197.98   13.10
   0  15   1  168.68   12.30
  -1 -15  -1   18.30    3.70
   1 -15   1   17.10    4.00
  -1 -15  -1   30.40    6.30
  -1 -15  -1   22.70    5.20
  -1 -15  -1    8.40    5.00
   1 -15   1   18.60    4.40
   1 -15   1   21.40    3.70
   1  15   1   18.20    4.90
   1  15   1   14.30    4.10
  -1  15  -1   20.30    4.80
  -1  15  -1   29.20   10.00
  -1  15  -1    9.30    6.00
   1  15   1   25.60    6.30
   1  15   1   20.10    4.90
  -2 -15  -1   87.09    8.70
   2 -15   1   89.69    5.70
   2 -15   1   86.59    7.80
   2 -15   1   93.89    8.00
  -2 -15  -1   97.79    7.00
  -2 -15  -1   91.09    9.70
  -2  15  -1   92.19    8.70
  -2  15  -1   83.19    8.40
   2  15   1   83.09    8.70
   2  15   1   86.19    9.20
  -2  15  -1   90.39    8.50
   2  15   1  100.59   10.20
   3 -15   1  390.46   17.30
  -3 -15  -1  394.26   21.30
   3 -15   1  379.36   16.50
  -3 -15  -1  372.36   19.60
  -3 -15  -1  394.06   17.30
   3  15   1  353.56   20.80
   3  15   1  391.76   26.10
   3  15   1  434.46   21.20
  -3  15  -1  363.36   27.00
  -3  15  -1  375.96   25.20
   3  15   1  404.36   21.80
  -3  15  -1  418.66   20.00
  -4 -15  -1   84.89    9.80
   4 -15   1   83.59    6.50
  -4 -15  -1   83.99    9.10
  -4 -15  -1   75.59    7.70
  -4  15  -1   72.89    8.90
   4  15   1   95.19   10.00
  -4  15  -1   78.19    4.60
   4  15   1   77.49    8.30
  -4  15  -1   87.89    8.70
  -5 -15  -1  119.29   11.50
  -5 -15  -1  121.69   11.30
  -5 -15  -1  109.69   10.30
  -5  15  -1  102.09    9.50
   5  15   1  119.79   11.30
  -5  15  -1  110.79    5.50
  -5  15  -1  133.99   11.80
  -6 -15  -1   74.29    9.20
  -6 -15  -1   73.99   10.20
  -6 -15  -1   80.49   10.70
  -6  15  -1   94.49   11.00
   6  15   1  107.39   11.60
  -6  15  -1   93.09    9.00
  -6  15  -1   93.89    5.00
  -7 -15  -1  131.69   13.20
  -7 -15  -1  126.79   11.70
  -7 -15  -1  110.69   11.90
  -7  15  -1  103.99    6.00
  -7  15  -1  104.39   12.20
  -7  15  -1   86.39    9.40
   7  15   1   62.39   13.10
   7  15   1  124.89   13.30
  -8 -15  -1   -3.20    4.90
  -8 -15  -1    3.20    5.50
  -8 -15  -1    1.20    6.50
  -8  15  -1    0.70    3.70
  -8  15  -1   -0.30    5.40
   8  15   1   -1.70    6.50
  -7 -16   1    8.80    6.10
  -7 -16   1   15.60    5.60
  -7  16   1    8.50    4.80
  -7  16   1    3.20    5.70
   7  16  -1    7.30    6.40
  -6 -16   1   21.60    6.10
  -6 -16   1   16.10    5.50
  -6 -16   1   16.80    5.80
   6  16  -1   15.70    6.20
  -6  16   1   25.40    6.80
   6  16  -1   15.90    5.60
  -6  16   1   16.00    4.80
  -6  16   1   16.70    4.70
  -5 -16   1   80.19    8.70
  -5 -16   1   86.59   10.70
  -5 -16   1   91.99   10.40
   5  16  -1   87.59   10.50
  -5  16   1   84.39    8.80
  -5  16   1   90.79   10.60
   5  16  -1   77.79    9.60
  -5  16   1   89.39    9.50
  -4 -16   1  189.58   13.30
  -4 -16   1  183.48   11.90
  -4 -16   1  184.18   14.10
   4 -16  -1  195.38    8.50
  -4  16   1  215.78   13.80
   4  16  -1  166.18   12.60
  -4  16   1  190.58   12.80
  -4  16   1  198.78   14.50
   4  16  -1  197.48   14.30
   3 -16  -1  214.78   11.50
  -3 -16   1  220.58   15.40
  -3 -16   1  221.38   14.40
   3 -16  -1  201.78   11.10
  -3 -16   1  214.38   12.20
  -3  16   1  211.08   13.70
  -3  16   1  247.18   14.80
   3  16  -1  246.48   14.90
   3  16  -1  221.68   14.70
   3  16  -1  207.38   15.80
  -2 -16   1   77.19    6.90
  -2 -16   1   79.79    8.80
   2 -16  -1   90.89    7.90
  -2 -16   1   87.79   10.00
   2 -16  -1   57.69    7.20
  -2  16   1   80.89    8.60
  -2  16   1   75.99    8.80
   2  16  -1   84.79    9.10
  -2  16   1   87.09    8.70
  -1 -16   1  201.38   10.70
   1 -16  -1  207.98   12.50
   1 -16  -1  200.68    8.10
   1 -16  -1  223.98   16.50
  -1  16   1  178.68   15.60
   1  16  -1  196.68   14.30
  -1  16   1  192.28   17.90
   1  16  -1  219.78   14.50
  -1  16   1  192.38   13.20
   0 -16   1  256.57   11.90
   0 -16   1  243.28   14.10
   0 -16  -1  237.18   10.60
   0 -16  -1  253.77   14.40
   0  16  -1  220.38   14.90
   0  16   1  226.68   15.10
   0  16  -1  250.87   15.30
   0  16   1  259.37   15.70
   1 -16   1  201.58    9.90
  -1 -16  -1  215.68   13.50
  -1 -16  -1  218.98   10.50
   1 -16   1  193.78   12.50
  -1  16  -1  208.78   13.70
  -1  16  -1  200.58   14.20
   1  16   1  203.58   14.10
   1  16   1  196.68   13.00
   1  16   1  224.28   14.50
  -2 -16  -1   21.60    5.50
   2 -16   1   20.90    4.70
  -2 -16  -1   24.60    4.40
   2 -16   1   19.20    4.70
   2 -16   1   21.00    3.60
  -2 -16  -1   18.40    6.40
   2  16   1   18.80    5.60
   2  16   1   27.40    5.70
   2  16   1   17.00    5.30
  -2  16  -1   23.10    5.80
  -2  16  -1   22.60    6.10
  -2  16  -1   31.80    7.00
  -3 -16  -1   42.20    8.00
  -3 -16  -1   48.10    5.90
  -3 -16  -1   38.90    7.60
   3 -16   1   52.09    6.50
   3 -16   1   52.09    6.70
   3  16   1   57.09    7.60
  -3  16  -1   49.50    7.60
   3  16   1   44.50    8.10
   3  16   1   37.10    9.40
  -3  16  -1   50.79    8.00
  -3  16  -1   55.29    7.50
   4 -16   1   71.39    7.60
  -4 -16  -1   89.29   10.60
   4 -16   1   73.89    6.70
  -4 -16  -1   84.89    9.80
  -4 -16  -1   73.59    7.70
  -4  16  -1   83.29    9.00
  -4  16  -1   76.99    9.30
  -4  16  -1   75.99    9.40
   4  16   1   63.69    8.50
  -5 -16  -1   23.80    7.40
  -5 -16  -1   21.80    5.20
  -5 -16  -1   46.50    7.90
  -5  16  -1   29.80    6.40
   5  16   1   40.60    8.90
  -5  16  -1   41.00    8.10
  -5  16  -1   42.20    7.70
  -6 -16  -1   98.19   10.30
  -6 -16  -1   90.59   11.30
  -6 -16  -1  105.89   11.60
  -6  16  -1  114.29   10.60
  -6  16  -1  103.39   10.80
   6  16   1   88.19   12.10
  -6  16  -1  120.09   12.20
  -7 -16  -1   -3.50    4.50
  -7 -16  -1   10.50    4.50
  -7 -16  -1   -0.10    5.60
  -7  16  -1    3.80    5.90
  -7  16  -1   -1.00    4.50
   7  16   1   -1.80    6.30
  -7  16  -1    1.30    3.80
  -7 -17   1   -2.70    6.20
  -7 -17   1   -1.40    5.20
  -7  17   1    3.70    3.90
   7  17  -1    4.30    6.80
  -7  17   1    4.50    5.50
  -6 -17   1   19.60    4.90
  -6 -17   1   16.60    8.40
  -6  17   1   16.20    5.50
   6  17  -1   34.60    8.30
   6  17  -1   21.80    6.90
  -6  17   1   12.80   10.00
  -5 -17   1    6.50    4.70
  -5 -17   1    6.60    4.10
  -5 -17   1    0.10    4.70
  -5  17   1    1.00    4.30
   5  17  -1    5.40    4.10
  -5  17   1    2.80    2.80
   4 -17  -1    2.80    2.80
  -4 -17   1    4.90    4.00
  -4 -17   1    1.00    3.40
   4 -17  -1   -0.70    2.40
  -4 -17   1    1.50    4.20
  -4  17   1    2.60    4.10
  -4  17   1   -2.00    3.50
  -4  17   1    2.40    3.00
   4  17  -1   -2.50    4.70
   4  17  -1    3.00    3.80
  -3 -17   1   -2.50    2.40
  -3 -17   1    1.30    3.80
   3 -17  -1   -3.20    3.30
  -3 -17   1   -1.10    3.60
   3 -17  -1    0.50    2.90
  -3  17   1    2.50    3.50
  -3  17   1    0.00    3.50
   3  17  -1    9.20    4.50
   3  17  -1   -0.30    3.00
  -3  17   1   -1.00    2.70
  -2 -17   1 1144.19   38.80
   2 -17  -1 1138.29   39.70
   2 -17  -1 1125.09   38.90
  -2 -17   1 1122.29   44.60
  -2 -17   1 1168.68   42.60
  -2  17   1 1118.39   42.70
  -2  17   1 1090.99   42.90
   2  17  -1 1096.69   44.20
   1 -17  -1   89.59    4.80
   1 -17  -1   90.99    8.90
  -1 -17   1   86.49    8.80
  -1 -17   1  102.69    7.40
   1  17  -1  100.59   10.70
   1  17  -1   83.79    9.60
  -1  17   1  108.99   10.30
  -1  17   1  100.59    9.30
  -1  17   1   82.89    9.50
   0 -17   1   78.59    8.60
   0 -17  -1   77.29    5.80
   0 -17   1   83.89    6.60
   0  17   1   67.79    8.10
   0  17  -1   78.39    9.50
   0  17   1   70.69    9.70
   0  17  -1   75.69    9.00
  -1 -17  -1    6.70    2.50
   1 -17   1   18.10    3.60
   1 -17   1    0.90    3.50
  -1 -17  -1    7.80    3.80
   1  17   1    5.60    4.00
  -1  17  -1    6.40    4.60
  -1  17  -1    3.00    2.80
  -1  17  -1    5.70    3.10
   1  17   1    4.40    3.10
   1  17   1    1.10    3.90
  -2 -17  -1   32.30    6.80
  -2 -17  -1   20.10    6.40
  -2 -17  -1   22.90    4.70
   2 -17   1    4.50    3.40
   2 -17   1   31.90    6.10
  -2  17  -1   20.20    5.50
   2  17   1   14.60    5.50
   2  17   1   18.40    4.90
  -2  17  -1   14.00    4.90
   2  17   1   15.40    4.50
  -3 -17  -1   -5.80    2.90
  -3 -17  -1    4.10    4.20
   3 -17   1   -2.00    3.60
  -3 -17  -1    1.20    2.30
   3 -17   1   -0.10    3.00
   3  17   1    2.50    3.80
  -3  17  -1   -1.10    3.90
  -3  17  -1   -1.40    2.50
   3  17   1   -2.70    3.20
  -3  17  -1   -3.90    2.70
  -4 -17  -1  186.98   14.40
  -4 -17  -1  188.08   12.40
   4 -17   1  199.38   10.40
  -4 -17  -1  176.78   14.70
   4 -17   1  177.28   10.10
  -4  17  -1  183.28   14.40
  -4  17  -1  186.08   14.20
   4  17   1  209.28   15.20
  -4  17  -1  200.98   13.80
  -5 -17  -1   18.90    7.00
  -5 -17  -1   11.80    6.10
  -5 -17  -1   16.30    5.10
  -5  17  -1   14.40    5.10
  -5  17  -1   11.30    5.90
  -5  17  -1    6.30    4.90
   5  17   1    7.50    5.10
  -6 -17  -1   21.40    5.10
  -6 -17  -1   31.20   10.50
  -6  17  -1   17.80    5.70
   6  17   1   20.00    6.30
  -6 -18   1   -8.50    5.50
  -6 -18   1   -4.30    4.80
  -6 -18   1   -2.40    4.60
   6  18  -1    4.60    5.60
  -6  18   1   -2.30    3.60
  -6  18   1   -2.70    5.10
  -5 -18   1   63.69    8.40
  -5 -18   1   35.70   10.60
  -5  18   1   85.29   15.50
  -5  18   1   49.40   10.00
  -5  18   1   55.99   11.90
   5  18  -1   67.49   11.40
   4 -18  -1   76.49    6.20
   4 -18  -1   87.19    9.30
  -4 -18   1   80.89   10.40
  -4 -18   1   86.29   11.50
  -4  18   1   95.09   11.80
   4  18  -1   90.69   10.90
  -4  18   1   88.69    9.70
  -4  18   1   78.09   10.50
   3 -18  -1    6.50    4.10
  -3 -18   1    4.50    5.20
   3 -18  -1    6.30    3.70
  -3 -18   1    1.90    3.50
  -3 -18   1    9.10    4.80
  -3  18   1    5.60    3.60
  -3  18   1    1.20    4.50
   3  18  -1   12.90    5.20
  -3  18   1    5.00    4.10
  -2 -18   1    3.80    4.10
   2 -18  -1    6.20    5.00
  -2 -18   1    6.90    2.90
   2 -18  -1    4.60    3.60
   2  18  -1    7.90    4.20
  -2  18   1   -1.70    4.80
  -2  18   1    4.90    3.70
  -1 -18   1   36.00    6.00
  -1 -18   1   45.80    8.00
   1 -18  -1   61.79   13.10
   1 -18  -1   40.90    2.90
  -1  18   1   43.80    7.70
   1  18  -1   28.40    6.70
  -1  18   1   38.40    9.80
   0 -18   1  210.58   10.90
   0 -18  -1  225.38   14.30
   0 -18  -1  224.88    9.90
   0 -18   1  200.98   13.70
   0  18   1  235.68   15.90
   0  18   1  208.28   16.30
   0  18  -1  205.98   14.90
   0  18  -1  224.28   16.40
  -1 -18  -1  232.48   14.90
   1 -18   1  239.78   14.40
  -1 -18  -1  207.58   10.80
   1  18   1  208.08   15.40
  -1  18  -1  218.48   15.80
  -1  18  -1  244.18   15.10
   1  18   1  216.48   16.60
  -1  18  -1  222.38   15.40
  -2 -18  -1   -0.60    2.40
   2 -18   1   -2.20    3.40
  -2 -18  -1   -0.70    3.70
  -2 -18  -1    2.80    4.60
  -2  18  -1   -1.00    3.50
  -2  18  -1    1.40    3.40
  -2  18  -1    5.30    4.70
   2  18   1   -0.30    5.00
  -3 -18  -1    9.80    5.20
   3 -18   1    3.80    4.40
   3 -18   1    6.20    4.10
  -3 -18  -1    1.70    3.00
  -3 -18  -1    3.00    4.00
   3  18   1   -2.20    4.10
  -3  18  -1    0.80    3.60
  -3  18  -1   -2.60    3.30
  -3  18  -1   -8.20    3.70
   4 -18   1  137.29    9.90
  -4 -18  -1  126.49   13.40
   4 -18   1  145.99    9.50
  -4 -18  -1  137.29   10.30
  -4 -18  -1  130.39   12.40
  -4  18  -1   99.99   12.20
  -4  18  -1  132.39   12.80
  -4  18  -1  154.88   12.40
   4  18   1  136.59   13.80
  -5 -18  -1    3.00    3.80
   5  18   1   10.10    6.20
  -5  18  -1    8.30    5.20
  -5  18  -1   12.80    8.70
  -6 -18  -1  192.78   16.10
  -6 -18  -1  206.58   16.90
  -6 -18  -1  186.38   14.10
  -6  18  -1  185.08   14.80
   6  18   1  197.48   17.70
  -6  18  -1  187.98   16.30
  -5 -19   1   58.29   11.70
  -5 -19   1   83.49   11.60
  -5 -19   1   70.89    9.40
  -5  19   1   65.89    9.50
  -5  19   1   70.29   11.50
   5  19  -1   70.39   12.50
   4 -19  -1   -2.40    3.00
  -4 -19   1   -0.90    3.80
   4 -19  -1   -0.30    2.90
   4  19  -1    2.20    5.10
  -4  19   1   -8.40    6.40
  -4  19   1    3.00    8.20
   3 -19  -1   11.30    4.30
  -3 -19   1    2.80    7.30
   3 -19  -1    6.80    5.10
  -3 -19   1   10.70    5.80
  -3 -19   1   10.00    5.10
  -3  19   1    8.60    4.80
  -3  19   1    6.30    4.70
  -3  19   1    7.40    6.00
   3  19  -1   14.20    5.50
   2 -19  -1   67.39    8.70
  -2 -19   1   68.69    7.40
  -2 -19   1   70.09    9.60
  -2  19   1   70.09    9.10
   2  19  -1   67.09    9.20
  -2  19   1   45.20   11.20
  -1 -19   1   16.70    5.30
  -1 -19   1   18.50    4.00
   1 -19  -1   19.90    5.00
  -1  19   1   19.20    5.80
  -1  19   1   10.40    6.30
   1  19  -1   15.70    6.90
   1  19  -1   20.70    6.70
   0 -19  -1    6.80    4.40
   0 -19   1    3.40    2.50
   0 -19  -1    3.00    2.20
   0 -19   1    4.60    4.40
   0  19  -1    3.60    4.20
   0  19   1   -3.60    5.40
   0  19  -1   -2.20    3.50
   0  19   1    4.00    4.50
   0  19  -1   15.40   10.50
  -1 -19  -1   38.70    5.40
  -1 -19  -1   53.89    8.50
   1 -19   1   55.39    8.70
  -1  19  -1   43.30    7.90
  -1  19  -1   41.50    7.70
   1  19   1   46.00   10.40
   1  19   1   51.29    8.60
  -2 -19  -1    0.00    4.20
  -2 -19  -1    0.70    2.80
  -2 -19  -1    6.60    4.70
   2 -19   1   -6.30    3.60
  -2  19  -1   -2.50    3.60
  -2  19  -1    2.70    4.10
   2  19   1    2.70    4.20
  -2  19  -1    2.10    5.20
  -3 -19  -1  283.37   14.80
  -3 -19  -1  310.87   18.80
   3 -19   1  305.07   15.80
  -3 -19  -1  297.57   20.00
  -3  19  -1  291.07   18.20
  -3  19  -1  297.77   18.70
  -3  19  -1  263.67   21.10
   3  19   1  280.57   19.50
   4 -19   1   40.00    8.20
   4 -19   1   53.79    7.70
  -4 -19  -1   48.00    7.90
   4  19   1   49.90   11.00
  -4  19  -1   69.89   14.00
  -5 -19  -1   23.00    7.80
  -5 -19  -1   15.70    7.00
  -5 -19  -1   14.80    4.50
  -5  19  -1    8.30    5.00
  -5  19  -1   27.10    7.90
  -4 -20   1    3.50    5.90
  -4 -20   1   -0.40    6.60
  -4 -20   1   -4.90    3.90
  -4  20   1   -3.90    5.50
  -4  20   1    1.30    4.30
   4  20  -1   13.20    6.50
  -3 -20   1   32.20    8.30
   3 -20  -1   45.50    8.90
  -3 -20   1   31.20    7.30
  -3  20   1   30.00    9.60
  -3  20   1   30.70   11.40
   3  20  -1   65.69   11.60
  -2 -20   1   -5.40    4.50
   2 -20  -1   -6.30    4.00
  -2 -20   1   -2.20    3.00
  -2  20   1  -14.20    8.90
  -2  20   1   -1.20    4.70
  -2  20   1   -0.20    3.80
   2  20  -1   -2.00    4.60
  -1 -20   1   18.70    4.30
   1 -20  -1   28.30    6.40
  -1 -20   1   23.90    6.50
  -1  20   1   32.80    8.20
   1  20  -1   20.30    6.30
  -1  20   1   22.70    7.60
   0 -20   1   -5.50    4.20
   0 -20  -1   -3.00    2.10
   0 -20  -1    1.70    4.40
   0 -20   1   -0.80    3.00
   0  20   1   -1.00    6.80
   0  20  -1    5.50    4.40
   0  20  -1  -16.00    6.30
   0  20   1    2.20    4.80
   0  20  -1    2.20    4.00
   1 -20   1  354.86   19.20
  -1 -20  -1  346.17   20.00
  -1 -20  -1  324.57   14.70
  -1  20  -1  353.86   20.40
   1  20   1  362.56   22.20
  -1  20  -1  393.46   23.40
  -2 -20  -1  137.89    9.40
  -2 -20  -1  151.18   13.40
   2 -20   1  127.29   12.00
  -2  20  -1  136.89   13.30
  -2  20  -1  141.09   20.20
   2  20   1  135.39   13.60
  -2  20  -1  115.39   12.80
  -3 -20  -1    0.10    5.60
  -3 -20  -1   -2.50    3.50
  -3 -20  -1    1.90    5.90
   3  20   1   -5.70    5.40
  -3  20  -1    8.80    8.90
  -4 -20  -1    6.40    6.20
  -4 -20  -1    5.20    5.70
  -4 -20  -1    5.70    4.40
   4 -20   1   -0.30    4.50
  -4  20  -1    6.60    5.00
   4  20   1    2.30    6.00
  -4  20  -1   10.20    6.10
  -2 -21   1  106.79   13.10
   2 -21  -1   95.39   11.30
  -2 -21   1  105.59    9.80
   2  21  -1  110.99   13.70
  -2  21   1  112.59   13.00
  -2  21   1   92.89   12.00
  -1 -21   1   28.80    6.70
  -1 -21   1   16.40    9.60
   1 -21  -1   13.90    6.00
   1  21  -1    7.20    4.90
   1  21  -1   14.20    5.90
   0 -21  -1  136.89   12.40
   0 -21   1  101.39   11.90
   0  21  -1  116.59   11.50
   0  21  -1   98.79   12.30
   0  21   1   85.39   11.50
   1 -21   1   -0.70    5.00
  -1 -21  -1    0.90    5.20
  -1 -21  -1    2.30    3.30
   1 -21   1   -3.10    2.80
   1  21   1   -5.80    3.80
  -1  21  -1   -3.30    5.10
  -1  21  -1    7.80    5.40
   2 -21   1   44.60   10.10
  -2 -21  -1   72.39   11.30
  -2 -21  -1   49.40    7.50
  -2  21  -1   47.50    9.60
   2  21   1   57.49   11.30
  -2  21  -1   39.10   10.20
 -11   0   2   -3.60    4.30
 -11   0   2    0.00    4.00
 -11   0   2    7.10    5.00
 -10   0   2   88.19    8.10
 -10   0   2   98.39   10.40
 -10   0   2   87.69    9.50
  -9   0   2    5.30    3.80
  -9   0   2   -5.20    4.70
  -9   0   2   -0.50    2.50
  -9   0   2   -0.90    2.20
  -8   0   2  120.79    9.90
  -8   0   2  125.59    6.90
  -8   0   2  133.49    8.70
  -7   0   2   -0.80    1.20
  -7   0   2   -0.30    2.90
  -6   0   2    2.20    2.60
  -6   0   2    2.90    1.70
  -6   0   2    0.70    0.90
  -6   0   2    0.30    1.00
  -5   0   2    0.60    0.70
  -5   0   2    0.10    1.30
  -5   0   2    0.80    1.60
  -4   0   2 4337.77  125.99
  -3   0   2    0.90    0.80
  -3   0   2    0.40    0.90
  -3   0   2    2.20    0.80
  -2   0   2 1049.59   30.00
   2   0  -2 1024.10   29.60
   2   0  -2  978.20   28.40
  -2   0   2  944.31   29.40
  -2   0   2  948.61   28.60
  -1   0   2    0.80    0.40
   1   0  -2    0.00    0.20
  -1   0   2    0.60    0.30
  -1   0   2    0.70    0.40
   1   0  -2    1.10    0.40
   1   0  -2    0.50    0.30
  -1   0   2    0.30    0.30
   1   0  -2    0.40    0.30
   0   0  -2    2.80    0.70
   0   0   2    2.70    0.70
   0   0  -2    2.70    0.60
   0   0  -2    2.10    0.60
   0   0   2    4.20    0.80
   0   0   2    2.20    0.60
   0   0   2    1.40    0.50
   0   0  -2    2.70    0.70
   1   0   2   -0.10    0.50
   1   0   2    0.20    0.60
   1   0   2    0.50    0.70
  -1   0  -2    0.70    0.50
  -1   0  -2    0.60    0.60
  -1   0  -2   -0.20    0.60
  -1   0  -2    1.40    0.60
   2   0   2 2861.01   85.49
   2   0   2 2936.51   85.39
  -2   0  -2 2926.51   84.79
  -2   0  -2 2970.00   85.79
  -2   0  -2 2975.80   85.69
  -2   0  -2 3002.40   85.69
   3   0   2    0.80    1.20
   3   0   2    1.50    0.90
  -3   0  -2    0.50    1.20
  -3   0  -2    1.50    0.90
   3   0   2    0.40    0.80
  -3   0  -2   -0.30    0.80
  -3   0  -2    0.00    1.20
  -4   0  -2  265.77   11.00
  -4   0  -2  289.47   12.40
   4   0   2  289.17   10.30
  -4   0  -2  286.77   12.10
  -4   0  -2  292.17   13.20
   4   0   2  280.87   12.20
   5   0   2   -0.80    0.70
  -5   0  -2    3.50    1.60
   5   0   2    0.70    1.20
  -5   0  -2   -0.80    1.80
   5   0   2    1.70    1.50
  -5   0  -2    0.90    1.50
  -5   0  -2    0.40    1.50
   6   0   2  337.87   13.70
  -6   0  -2  351.86   16.90
  -6   0  -2  347.97   15.00
   6   0   2  329.17   15.10
  -6   0  -2  332.17   13.90
  -6   0  -2  350.76   15.60
  -7   0  -2   -0.10    1.70
   7   0   2    1.10    2.30
  -7   0  -2   -1.70    1.70
  -7   0  -2    0.40    2.40
  -7   0  -2   -1.90    2.40
   7   0   2    1.60    2.40
  -8   0  -2   17.20    4.00
  -8   0  -2   22.70    4.70
  -8   0  -2   28.10    6.20
   8   0   2   32.10    6.70
  -9   0  -2   -2.10    3.90
  -9   0  -2   -2.60    2.80
  -9   0  -2   -0.70    2.20
 -10   0  -2  320.37   17.70
 -10   0  -2  300.77   15.50
 -10   0  -2  301.87   19.90
 -11   0  -2   -5.00    5.60
 -11   0  -2  -10.20    4.90
 -11   0  -2   -1.60    3.10
 -11  -1   2   -3.10    5.30
 -11  -1   2    3.90    4.00
 -11  -1   2    1.80    5.10
 -11   1   2    8.00    5.00
 -11   1   2    1.00    3.80
 -11   1   2   -5.30    5.30
 -10  -1   2  211.68   14.20
 -10  -1   2  198.98   14.60
 -10  -1   2  170.28   10.80
 -10  -1   2  189.98   11.60
 -10   1   2  165.28    9.90
 -10   1   2  225.28   14.20
 -10   1   2  202.88   14.70
 -10   1   2  199.48   12.60
  -9  -1   2    1.40    2.30
  -9  -1   2    1.20    3.00
  -9  -1   2    5.30    2.70
  -9  -1   2    3.10    5.10
  -9   1   2    3.00    2.10
  -9   1   2   -0.50    2.90
  -9   1   2    7.70    3.20
  -9   1   2    7.30    4.00
  -8  -1   2   42.80    4.50
  -8  -1   2   43.00    6.40
  -8  -1   2   36.90    4.90
  -8  -1   2   37.70    6.30
  -8   1   2   45.50    5.70
  -8   1   2   32.80    3.70
  -8   1   2   45.00    6.40
  -7  -1   2  210.48    9.20
  -7  -1   2  214.58   12.60
  -7  -1   2  232.98   10.70
  -7   1   2  214.18   12.40
  -7   1   2  206.68   10.90
  -7   1   2  215.08    8.50
  -6  -1   2  435.86   18.20
  -6  -1   2  419.76   15.80
  -6  -1   2  405.16   14.50
  -6   1   2  440.16   18.20
   6   1  -2  414.66   13.00
  -6   1   2  447.66   16.80
  -6   1   2  439.36   13.90
  -6   1   2  391.16   13.50
   6   1  -2  423.16   13.20
  -5  -1   2  193.58    9.90
  -5  -1   2  165.68    7.70
  -5  -1   2  170.88    6.80
  -5   1   2  173.98    6.20
  -5   1   2  195.78    8.70
  -5   1   2  150.08    5.60
   5   1  -2  171.28    6.20
  -5   1   2  181.18    9.40
  -4  -1   2  192.38    7.60
  -4  -1   2  186.28    9.10
   4   1  -2  199.58    7.10
   4   1  -2  193.48    6.90
  -4   1   2  195.68    9.20
  -4   1   2  196.18    6.40
   4   1  -2  206.28    9.30
  -4   1   2  207.28    8.50
  -3  -1   2  674.73   21.10
  -3  -1   2  638.04   20.70
  -3  -1   2  583.14   18.90
  -3   1   2  594.74   20.20
  -3   1   2  602.94   19.90
  -3   1   2  649.54   20.40
   3   1  -2  628.14   18.90
   3   1  -2  628.64   19.10
   3   1  -2  626.34   20.60
  -2  -1   2 2599.94   72.99
  -2  -1   2 2551.64   73.29
   2   1  -2 2524.95   74.29
  -1  -1   2 1893.51   56.59
   1   1  -2 2037.80   56.39
   0  -1   2  171.08    6.30
   0  -1  -2  176.78    6.50
   0  -1   2  161.08    6.10
   0  -1   2  170.78    6.10
   0  -1   2  169.78    6.40
   0  -1  -2  167.08    6.00
   0  -1  -2  172.08    6.60
   0  -1  -2  175.98    6.00
   0  -1  -2  175.68    5.60
   0   1   2  167.78    5.60
   0   1   2  179.28    6.00
   0   1   2  167.88    6.40
   0   1  -2  165.48    6.20
   0   1  -2  179.18    6.50
   0   1   2  168.68    6.10
   0   1   2  163.48    6.40
   0   1  -2  178.48    6.10
   0   1  -2  186.28    6.20
   1  -1   2  252.87    9.30
   1  -1   2  246.88    9.20
   1  -1   2  274.87    9.00
  -1  -1  -2  247.68    9.00
  -1  -1  -2  260.47    9.20
   1  -1   2  263.57    9.20
  -1  -1  -2  253.97    9.30
  -1  -1  -2  257.17    9.60
  -1   1  -2  273.77    9.40
  -1   1  -2  259.17    9.30
   1   1   2  266.57    9.40
   1   1   2  250.77    9.50
  -1   1  -2  249.38    8.80
   1   1   2  250.67    9.10
  -1   1  -2  262.27    9.10
   1   1   2  257.47    9.10
  -2  -1  -2  857.31   26.80
  -2  -1  -2  904.81   27.20
   2  -1   2  850.71   26.90
  -2  -1  -2  865.51   27.00
   2  -1   2  796.22   26.30
  -2  -1  -2  872.61   26.30
   2  -1   2  851.21   25.90
   2   1   2  832.12   26.80
  -2   1  -2  847.12   26.90
   2   1   2  813.62   26.70
  -2   1  -2  871.61   26.70
  -2   1  -2  814.82   25.90
   2   1   2  860.61   26.20
   2   1   2  837.52   26.70
  -3  -1  -2  165.38    8.00
   3  -1   2  174.88    6.90
  -3  -1  -2  175.78    8.50
  -3  -1  -2  164.08    7.30
   3  -1   2  178.58    8.30
   3  -1   2  168.48    7.50
  -3  -1  -2  174.58    8.20
   3   1   2  166.88    7.80
  -3   1  -2  164.28    8.10
   3   1   2  175.08    7.20
   3   1   2  179.18    8.10
  -3   1  -2  177.98    7.20
  -3   1  -2  184.18    8.00
  -4  -1  -2 2314.07   70.59
  -4  -1  -2 2248.08   68.99
  -4  -1  -2 2291.47   67.89
   4  -1   2 2307.87   66.29
  -4  -1  -2 2316.17   69.59
   4  -1   2 2237.88   69.09
   4   1   2 2322.97   69.09
  -4   1  -2 2306.97   70.49
  -4   1  -2 2273.47   68.89
   4   1   2 2268.57   66.89
  -4   1  -2 2313.97   69.39
  -4   1  -2 2275.87   67.39
  -5  -1  -2   12.30    3.50
   5  -1   2   18.80    3.20
  -5  -1  -2   10.00    2.20
  -5  -1  -2   11.80    3.00
   5  -1   2   11.30    2.50
   5  -1   2    9.00    1.40
  -5   1  -2    8.30    2.40
   5   1   2   15.00    2.60
  -5   1  -2   15.20    3.60
  -5   1  -2    9.60    2.20
   5   1   2   15.60    2.10
   5   1   2   15.90    3.50
  -5   1  -2   12.40    3.60
  -6  -1  -2   61.69    5.30
  -6  -1  -2   71.49    6.30
   6  -1   2   66.59    6.00
   6  -1   2   58.99    4.80
  -6  -1  -2   85.49    6.70
  -6  -1  -2   68.19    7.10
   6   1   2   64.09    3.20
  -6   1  -2   73.79    7.30
  -6   1  -2   68.29    5.30
  -6   1  -2   67.39    5.80
   6   1   2   55.29    5.10
   6   1   2   73.69    6.30
  -6   1  -2   61.59    6.20
  -7  -1  -2   71.29    6.40
  -7  -1  -2   85.89    8.50
  -7  -1  -2   60.89    5.90
  -7  -1  -2   68.89    7.10
   7  -1   2   64.99    5.10
   7  -1   2   71.29    7.10
  -7   1  -2   63.39    6.90
  -7   1  -2   66.79    5.60
   7   1   2   72.89    6.90
  -7   1  -2   61.19    7.50
  -7   1  -2   70.49    6.20
  -8  -1  -2   74.99    7.30
  -8  -1  -2   68.99    8.50
  -8  -1  -2   65.39    6.60
   8  -1   2   60.39    7.80
  -8  -1  -2   58.99    7.00
  -8   1  -2   72.09    8.70
   8   1   2   79.19    7.70
  -8   1  -2   68.29    6.20
  -8   1  -2   71.39    7.70
  -8   1  -2   68.99    6.70
  -9  -1  -2   91.59    8.90
  -9  -1  -2   79.99    7.90
  -9  -1  -2   52.49    7.40
  -9  -1  -2   89.19   10.50
  -9   1  -2   78.19    8.70
  -9   1  -2   86.29    7.60
  -9   1  -2   79.89    9.50
 -10  -1  -2   23.40    5.90
 -10  -1  -2   26.50    7.70
 -10   1  -2   41.10    9.10
  10   1   2   24.90    5.40
 -10   1  -2   39.70    5.90
 -10   1  -2   22.30    6.20
 -11  -1  -2   -5.10    4.80
 -11  -1  -2   -5.20    5.50
 -11  -1  -2    2.60    3.20
 -11   1  -2   10.30    5.40
 -11   1  -2    0.80    3.20
 -11   1  -2   -1.30    5.80
 -11  -2   2   11.90    6.60
 -11  -2   2   16.80    6.20
 -11  -2   2    8.10    4.40
 -11  -2   2   15.00    4.90
 -11   2   2   12.50    5.50
 -11   2   2   13.80    6.80
 -11   2   2   19.50    5.80
 -10  -2   2    7.50    4.30
 -10  -2   2    4.10    3.80
 -10  -2   2    7.80    5.20
 -10  -2   2   11.60    4.00
 -10   2   2   16.90    5.10
 -10   2   2    0.00    3.30
 -10   2   2   17.70    4.80
 -10   2   2    7.50    2.80
  -9  -2   2  202.58   13.40
  -9  -2   2  176.38   10.40
  -9  -2   2  178.48   10.60
  -9  -2   2  215.88   20.30
  -9   2   2  204.78   12.10
  -9   2   2  217.98   13.00
  -9   2   2  205.28   14.10
  -8  -2   2    8.70    3.30
  -8  -2   2   10.40    4.60
  -8  -2   2   13.50    4.50
  -8  -2   2    9.80    2.70
  -8   2   2   11.00    4.10
  -8   2   2    5.10    3.10
  -8   2   2    9.30    2.10
  -7  -2   2  345.17   16.90
  -7  -2   2  347.77   13.90
  -7  -2   2  356.06   16.70
  -7  -2   2  326.17   13.30
   7   2  -2  338.17   11.70
  -7   2   2  347.97   11.30
  -7   2   2  351.26   15.50
  -7   2   2  357.36   16.90
  -7   2   2  308.57   11.60
  -6  -2   2  266.27   10.90
  -6  -2   2  255.47   10.40
  -6  -2   2  267.47   13.20
  -6   2   2  260.67    8.80
  -6   2   2  258.47   13.50
  -6   2   2  254.47    8.80
   6   2  -2  260.47    9.60
   6   2  -2  255.87    9.70
  -6   2   2  288.77   13.60
  -5  -2   2   21.00    2.40
  -5  -2   2   15.70    2.40
   5   2  -2   20.30    2.20
  -5   2   2   22.40    3.20
   5   2  -2   15.40    2.10
   5   2  -2   17.50    2.10
   5   2  -2   25.40    3.80
  -5   2   2   14.40    3.40
  -5   2   2   17.10    1.40
  -4  -2   2  516.75   17.20
  -4  -2   2  549.35   19.70
  -4  -2   2  556.54   20.00
  -4  -2   2  518.55   17.50
   4   2  -2  562.84   17.60
  -4   2   2  543.95   19.40
   4   2  -2  536.35   17.10
   4   2  -2  571.64   18.00
  -4   2   2  556.84   19.00
   4   2  -2  565.74   19.90
  -3  -2   2  114.09    4.40
  -3  -2   2  121.39    6.30
  -3  -2   2  128.99    6.30
  -3  -2   2  118.69    5.30
   3   2  -2  117.59    5.20
   3   2  -2  125.99    5.40
   3   2  -2  127.39    6.30
  -2  -2   2   88.49    4.10
  -2  -2   2  100.99    4.90
  -2  -2   2   88.49    4.50
  -2  -2   2   88.79    4.20
   2   2  -2   82.39    4.60
  -2   2   2   87.79    3.30
  -2   2   2   83.39    3.70
   2   2  -2   93.29    4.60
  -1  -2   2  142.69    5.40
  -1  -2   2  132.89    4.40
  -1  -2   2  142.69    5.60
  -1  -2   2  137.99    5.60
   1  -2  -2  134.79    4.70
   1  -2  -2  134.19    4.40
   1  -2  -2  134.09    4.50
  -1  -2   2  131.19    5.50
  -1   2   2  131.59    4.90
   1   2  -2  133.29    5.60
  -1   2   2  134.39    5.20
   1   2  -2  139.49    4.40
  -1   2   2  133.69    4.60
   1   2  -2  138.09    5.60
   1   2  -2  141.79    5.60
   1   2  -2  146.09    5.50
  -1   2   2  132.29    4.80
   0  -2  -2    6.20    0.90
   0  -2  -2    7.40    1.20
   0  -2   2    7.50    1.00
   0  -2  -2    4.80    1.20
   0  -2  -2    6.60    1.00
   0  -2   2    7.20    1.10
   0  -2   2    6.00    1.20
   0   2  -2    5.10    1.10
   0   2   2    6.20    0.90
   0   2  -2    5.20    1.00
   0   2   2    6.30    1.20
   0   2  -2    5.70    1.10
   0   2  -2    5.80    1.10
   0   2   2    7.30    1.40
   0   2   2    6.60    1.20
  -1  -2  -2 6073.09  179.18
   1  -2   2 5930.71  178.48
  -1   2  -2 6661.33  241.78
   1   2   2 5760.42  247.68
  -1   2  -2 6260.17  179.08
   2  -2   2  829.62   26.30
  -2  -2  -2  879.81   27.20
  -2  -2  -2  876.51   27.40
   2  -2   2  813.82   26.80
  -2  -2  -2  855.61   26.90
   2  -2   2  845.22   25.80
  -2  -2  -2  833.02   26.40
   2   2   2  845.02   26.30
  -2   2  -2  873.91   27.10
   2   2   2  828.42   27.10
  -2   2  -2  831.92   26.30
  -2   2  -2  859.21   26.70
   2   2   2  827.02   26.70
   2   2   2  833.22   27.00
  -2   2  -2  849.12   25.90
  -3  -2  -2  700.43   22.60
  -3  -2  -2  686.13   22.90
   3  -2   2  642.44   21.50
   3  -2   2  653.83   22.60
   3  -2   2  657.13   20.70
  -3  -2  -2  667.53   23.10
  -3  -2  -2  639.34   21.70
   3   2   2  648.44   22.50
   3   2   2  649.24   22.90
  -3   2  -2  662.93   21.20
   3   2   2  644.44   22.20
  -3   2  -2  662.33   22.70
   3   2   2  677.83   21.60
  -3   2  -2  695.63   22.20
   4  -2   2  321.47   13.30
   4  -2   2  306.57   10.50
  -4  -2  -2  302.27   12.20
  -4  -2  -2  313.77   13.00
   4  -2   2  297.77   12.50
  -4   2  -2  301.17   11.60
  -4   2  -2  322.17   13.40
   4   2   2  317.87   12.90
   4   2   2  316.67   11.60
   4   2   2  300.97   12.70
   5  -2   2  569.24   20.10
  -5  -2  -2  591.74   22.10
  -5  -2  -2  601.14   23.20
  -5  -2  -2  602.44   24.00
   5  -2   2  603.64   22.20
  -5   2  -2  562.94   20.00
   5   2   2  599.74   22.00
   5   2   2  588.34   19.50
   5   2   2  589.64   21.40
  -5   2  -2  602.44   22.50
  -5   2  -2  583.64   21.20
  -5   2  -2  585.64   23.20
  -6  -2  -2   29.10    4.50
  -6  -2  -2   27.90    5.40
   6  -2   2   28.80    3.30
  -6  -2  -2   28.60    4.70
  -6  -2  -2   30.50    4.00
   6  -2   2   29.10    4.40
   6   2   2   31.60    2.90
  -6   2  -2   28.40    4.90
  -6   2  -2   28.20    5.40
   6   2   2   28.10    4.30
  -6   2  -2   31.50    4.30
   6   2   2   28.50    3.90
  -6   2  -2   29.10    4.10
  -7  -2  -2  351.86   16.30
   7  -2   2  332.07   13.60
  -7  -2  -2  332.37   16.00
  -7  -2  -2  371.96   18.30
  -7  -2  -2  336.97   15.10
   7  -2   2  328.17   16.30
  -7   2  -2  368.06   15.70
  -7   2  -2  336.07   14.30
   7   2   2  358.56   16.30
   7   2   2  332.97   14.80
  -7   2  -2  343.57   16.80
  -7   2  -2  359.16   18.20
  -8  -2  -2  187.78   16.90
  -8  -2  -2  201.68   11.90
  -8  -2  -2  172.78   10.60
  -8  -2  -2  171.38   16.50
   8   2   2  191.08   11.50
  -8   2  -2  165.18    9.70
  -8   2  -2  180.38   12.10
  -8   2  -2  193.18   13.90
  -8   2  -2  181.48   10.60
  -9  -2  -2    4.50    3.70
  -9  -2  -2    2.30    2.60
  -9  -2  -2    6.70    4.30
  -9  -2  -2    0.50    3.50
  -9   2  -2    2.20    3.40
  -9   2  -2    4.40    2.90
  -9   2  -2    6.80    5.10
  -9   2  -2    0.90    3.70
 -10  -2  -2   48.80    8.30
 -10  -2  -2   49.20    9.20
 -10  -2  -2   41.90    6.50
 -10   2  -2   48.80    8.40
 -10   2  -2   74.29   10.50
  10   2   2   37.40    6.60
 -10   2  -2   48.40    6.50
 -11  -2  -2   14.80    4.60
 -11  -2  -2   27.80    7.70
 -11  -2  -2    8.10    6.30
 -11   2  -2   10.50    3.80
 -11   2  -2   13.20    6.20
 -11   2  -2    0.90    6.90
 -11  -3   2    2.10    4.20
 -11  -3   2   -2.40    4.10
 -11  -3   2    5.10    6.80
 -11   3   2   -2.40    5.00
 -11   3   2   -0.30    4.20
 -11   3   2   -2.00    4.60
 -10  -3   2   32.00    8.00
 -10  -3   2   34.50    6.40
 -10  -3   2   40.90    8.40
 -10  -3   2   42.40    7.30
 -10  -3   2   28.80    6.50
 -10   3   2   36.40    7.80
 -10   3   2   22.20    5.00
 -10   3   2   33.40    6.80
 -10   3   2   33.40    4.90
  -9  -3   2    7.30    3.00
  -9  -3   2    3.80    3.80
  -9  -3   2    7.90    3.10
  -9  -3   2   11.20    4.60
  -9   3   2   12.30    5.00
  -9   3   2    2.50    2.00
  -9   3   2    6.00    3.80
  -9   3   2    9.90    3.90
  -8  -3   2  322.27   14.30
  -8  -3   2  364.16   18.00
  -8  -3   2  351.36   17.70
  -8  -3   2  331.07   14.30
  -8   3   2  337.87   17.60
  -8   3   2  317.47   12.10
  -8   3   2  361.96   16.80
   8   3  -2  347.57   12.10
  -7  -3   2  488.65   19.20
  -7  -3   2  530.45   19.20
  -7  -3   2  561.14   23.10
  -7  -3   2  579.74   23.20
  -7   3   2  494.15   17.00
   7   3  -2  547.15   18.10
  -7   3   2  547.35   21.70
   7   3  -2  525.65   18.40
  -7   3   2  597.54   23.40
  -6  -3   2    1.90    2.60
  -6  -3   2    4.40    1.70
  -6  -3   2    3.20    1.50
  -6  -3   2    3.90    2.30
  -6   3   2    8.60    2.90
   6   3  -2    4.60    1.60
  -6   3   2    5.40    2.90
  -6   3   2    1.70    0.70
   6   3  -2    5.30    2.30
   6   3  -2    2.20    1.30
   6   3  -2    3.50    1.30
  -5  -3   2  279.97   13.10
  -5  -3   2  268.87   10.20
  -5  -3   2  267.67   10.80
  -5  -3   2  277.87   12.90
  -5   3   2  300.47   13.00
   5   3  -2  271.37   10.60
   5   3  -2  280.17   11.20
  -5   3   2  271.17   12.20
   5   3  -2  272.87   10.00
   5   3  -2  288.97   13.10
  -4  -3   2   67.19    4.40
  -4  -3   2   65.59    5.20
  -4  -3   2   70.59    3.50
  -4  -3   2   62.59    4.10
  -4  -3   2   60.19    5.00
  -4   3   2   75.39    5.10
   4   3  -2   72.69    4.20
   4   3  -2   65.19    3.30
  -4   3   2   70.79    2.70
   4   3  -2   69.09    5.20
   4   3  -2   61.69    4.80
  -3  -3   2    1.80    0.50
  -3  -3   2    0.00    1.10
  -3  -3   2    2.20    1.10
  -3  -3   2    0.00    0.80
  -3  -3   2    3.00    1.40
   3   3  -2    2.80    1.10
   3   3  -2    1.80    1.30
   3   3  -2    1.40    0.50
  -3   3   2    1.60    0.50
  -3   3   2    2.10    0.50
  -2  -3   2   84.69    4.70
  -2  -3   2   82.39    4.50
  -2  -3   2   81.99    4.30
  -2  -3   2   89.49    4.80
   2   3  -2   84.09    4.30
  -2   3   2   82.79    3.40
  -2   3   2   80.09    3.00
  -2   3   2   83.69    3.00
  -2   3   2   83.69    3.60
   2   3  -2   78.09    4.70
   2   3  -2   89.09    5.10
   2   3  -2   77.09    4.60
   1  -3  -2 9999.00  314.57
  -1  -3   2 9234.48  276.47
  -1  -3   2 9877.61  331.27
  -1   3   2 9263.97  275.67
   1   3  -2 9865.01  332.27
  -1   3   2 9335.37  312.37
   0  -3  -2 1287.07   39.80
   0  -3  -2 1370.46   39.50
   0  -3   2 1324.27   39.70
   0  -3   2 1372.26   39.80
   0  -3   2 1300.27   40.00
   0  -3  -2 1396.76   40.20
   0  -3  -2 1288.37   39.40
   0  -3   2 1284.57   39.20
   0   3   2 1310.67   40.10
   0   3   2 1364.76   39.70
   0   3  -2 1357.06   39.60
   0   3  -2 1388.86   39.40
   0   3  -2 1335.87   40.10
   0   3  -2 1305.47   39.70
   0   3   2 1316.57   39.30
   0   3  -2 1393.46   40.30
   1  -3   2   51.59    3.40
   1  -3   2   47.60    3.30
   1  -3   2   58.09    3.40
   1  -3   2   49.99    3.10
  -1  -3  -2   51.39    3.30
  -1  -3  -2   69.49    3.80
  -1  -3  -2   57.69    3.90
  -1  -3  -2   53.49    3.80
   1   3   2   56.19    3.90
   1   3   2   55.79    3.70
  -1   3  -2   50.49    3.40
  -1   3  -2   51.89    3.10
   1   3   2   56.69    3.50
   1   3   2   55.39    3.50
  -1   3  -2   52.29    3.50
  -1   3  -2   51.69    3.20
   2  -3   2  875.51   27.20
  -2  -3  -2  887.21   28.00
  -2  -3  -2  851.31   27.30
  -2  -3  -2  895.41   27.90
  -2  -3  -2  866.21   28.30
   2  -3   2  839.42   27.70
   2  -3   2  920.51   26.70
   2   3   2  914.51   28.40
   2   3   2  872.71   27.80
   2   3   2  821.92   27.80
  -2   3  -2  902.91   27.50
  -2   3  -2  838.02   26.90
  -2   3  -2  874.91   27.90
  -2   3  -2  823.02   26.60
   2   3   2  841.32   27.30
  -3  -3  -2  347.67   14.00
  -3  -3  -2  338.67   12.90
  -3  -3  -2  363.96   13.50
  -3  -3  -2  332.37   13.70
   3  -3   2  326.87   13.40
   3  -3   2  345.97   11.80
   3  -3   2  332.37   12.50
   3   3   2  335.07   13.80
   3   3   2  353.46   12.80
   3   3   2  334.07   13.60
   3   3   2  340.47   13.20
  -3   3  -2  359.56   13.90
  -3   3  -2  341.67   12.80
  -3   3  -2  355.76   13.10
  -3   3  -2  326.77   12.10
  -4  -3  -2   38.10    4.30
   4  -3   2   35.50    2.50
   4  -3   2   35.30    3.30
  -4  -3  -2   48.80    4.50
  -4  -3  -2   42.00    3.90
   4  -3   2   40.70    4.40
  -4  -3  -2   35.60    4.50
  -4   3  -2   38.10    3.80
  -4   3  -2   41.60    3.40
   4   3   2   40.10    4.10
   4   3   2   34.90    3.70
   4   3   2   36.00    4.30
  -4   3  -2   34.60    5.20
   4   3   2   43.20    3.70
  -5  -3  -2  248.58   13.30
  -5  -3  -2  226.88   10.90
   5  -3   2  256.67   12.10
  -5  -3  -2  252.77   12.20
   5  -3   2  246.68   10.20
  -5  -3  -2  243.08   12.80
  -5   3  -2  224.38    9.90
   5   3   2  251.17   12.70
   5   3   2  253.27   11.80
   5   3   2  251.67   10.10
  -5   3  -2  240.28   11.10
   5   3   2  254.57   11.80
  -5   3  -2  255.07   12.40
   6  -3   2  733.33   24.50
  -6  -3  -2  775.42   29.20
   6  -3   2  735.83   27.50
  -6  -3  -2  750.52   27.00
  -6  -3  -2  747.03   27.50
  -6  -3  -2  703.53   25.90
   6   3   2  687.93   26.20
  -6   3  -2  761.52   26.40
  -6   3  -2  716.43   28.70
   6   3   2  752.52   23.80
  -6   3  -2  750.02   27.90
  -6   3  -2  735.53   25.50
   6   3   2  723.83   26.70
  -7  -3  -2  238.78   13.00
  -7  -3  -2  248.48   14.60
  -7  -3  -2  241.88   12.20
   7  -3   2  231.58   13.10
   7  -3   2  232.98   11.10
  -7  -3  -2  234.28   12.90
  -7   3  -2  247.98   13.80
   7   3   2  233.58   12.60
   7   3   2  239.08   12.00
  -7   3  -2  210.18   10.70
  -7   3  -2  256.47   15.00
  -7   3  -2  244.98   12.20
  -8  -3  -2    0.40    2.70
  -8  -3  -2    2.20    3.50
  -8  -3  -2    3.30    3.00
  -8   3  -2    3.20    2.40
  -8   3  -2   -2.00    2.60
  -8   3  -2   -1.10    3.50
   8   3   2    0.50    3.00
  -8   3  -2   -1.80    2.10
  -9  -3  -2  114.39   11.40
  -9  -3  -2   96.19    8.50
  -9  -3  -2  112.59    9.70
  -9  -3  -2   95.19    9.00
  -9   3  -2   88.29    8.00
  -9   3  -2   91.39   10.20
  -9   3  -2   88.99   10.80
  -9   3  -2   92.09    7.80
   9   3   2   84.39    7.10
 -10  -3  -2    7.40    8.00
 -10  -3  -2   15.90    6.60
 -10  -3  -2    5.50    2.90
 -10   3  -2    1.80    4.90
 -10   3  -2    5.60    3.00
  10   3   2    6.00    3.60
 -10   3  -2   -0.80    4.30
 -11  -3  -2    1.00    5.40
 -11  -3  -2    1.30    3.80
 -11  -3  -2    1.90    7.60
 -11   3  -2   -3.10    5.10
 -11   3  -2    3.70    7.30
 -11   3  -2   10.20    3.70
 -11  -4   2   51.99   11.10
 -11  -4   2   66.69   10.60
 -11  -4   2   53.99    8.10
 -11  -4   2   62.89    9.60
 -11   4   2   60.59   10.40
 -11   4   2   65.19    9.80
 -11   4   2   67.79    9.60
 -10  -4   2   -2.70    4.10
 -10  -4   2   -1.90    3.80
 -10  -4   2    1.90    3.20
 -10  -4   2   -1.60    3.00
 -10  -4   2   -0.40    4.30
 -10   4   2    2.10    7.60
 -10   4   2   -0.50    2.50
 -10   4   2   -7.30    2.70
 -10   4   2    5.60    4.50
  -9  -4   2    2.70    3.60
  -9  -4   2    9.20    3.60
  -9  -4   2   -1.90    2.90
  -9  -4   2    3.30    2.70
  -9  -4   2    3.50    3.20
  -9   4   2    1.70    3.00
   9   4  -2    2.70    1.60
  -9   4   2    3.00    2.80
  -9   4   2    3.50    1.80
  -8  -4   2   54.99    7.30
  -8  -4   2   44.50    5.40
  -8  -4   2   44.30    5.60
  -8  -4   2   49.10    7.10
  -8  -4   2   45.50    4.90
  -8   4   2   49.70    7.00
  -8   4   2   38.40    3.60
  -8   4   2   45.10    6.30
  -7  -4   2  139.99   10.00
  -7  -4   2  139.79    8.50
  -7  -4   2  123.39    7.80
  -7  -4   2  126.39    7.10
  -7  -4   2  146.49   10.20
  -7   4   2  118.39    5.60
  -7   4   2  141.99   10.20
   7   4  -2  137.79   10.40
  -7   4   2  145.49    9.60
   7   4  -2  137.79    6.80
   7   4  -2  141.19    7.10
   7   4  -2  140.29    7.70
  -6  -4   2 1294.57   41.70
  -6  -4   2 1373.56   43.80
  -6  -4   2 1441.86   46.50
  -6  -4   2 1328.47   44.10
  -6  -4   2 1369.26   46.00
   6   4  -2 1360.46   46.20
  -6   4   2 1489.25   46.20
  -6   4   2 1379.96   39.80
  -6   4   2 1410.96   45.40
   6   4  -2 1355.66   43.20
  -6   4   2 1337.17   39.90
   6   4  -2 1361.86   41.50
   6   4  -2 1362.36   42.50
  -5  -4   2  591.04   20.50
  -5  -4   2  533.45   18.30
  -5  -4   2  554.84   21.80
  -5  -4   2  571.24   19.80
  -5  -4   2  596.84   22.10
   5   4  -2  555.04   21.90
  -5   4   2  584.14   23.50
   5   4  -2  567.14   18.20
   5   4  -2  595.44   19.80
   5   4  -2  584.94   20.40
  -5   4   2  532.75   16.70
  -4  -4   2  279.27   12.30
  -4  -4   2  263.77   11.10
  -4  -4   2  249.78   12.20
  -4  -4   2  274.57   10.90
  -4   4   2  277.67    9.00
   4   4  -2  265.77   11.20
   4   4  -2  277.17    9.30
   4   4  -2  285.07   12.50
  -4   4   2  279.47   12.00
  -3  -4   2  357.46   13.40
  -3  -4   2  377.46   14.30
  -3  -4   2  369.16   14.20
  -3  -4   2  373.16   13.30
   3   4  -2  342.27   13.50
  -3   4   2  367.26   11.10
  -3   4   2  391.86   11.90
  -3   4   2  363.86   11.20
   3   4  -2  356.16   14.20
   3   4  -2  377.46   11.40
  -3   4   2  330.17   11.70
  -2  -4   2 1675.13   51.09
  -2  -4   2 1771.72   51.09
  -2  -4   2 1749.82   51.29
  -2  -4   2 1626.64   50.39
  -2  -4   2 1769.72   50.79
  -2   4   2 1599.44   48.30
   2   4  -2 1581.24   50.89
   2   4  -2 1844.12   51.09
   2   4  -2 1688.13   51.39
   2   4  -2 1723.03   50.79
  -2   4   2 1727.43   49.10
  -2   4   2 1631.34   49.60
  -2   4   2 1677.53   49.10
   1  -4  -2   92.69    4.00
  -1  -4   2   86.19    4.80
  -1  -4   2   85.29    5.10
  -1  -4   2   95.09    4.80
   1  -4  -2   91.29    4.10
  -1  -4   2   92.79    5.00
  -1   4   2   94.39    4.30
   1   4  -2   92.89    4.90
  -1   4   2   91.39    4.30
  -1   4   2   89.49    4.50
  -1   4   2   90.79    4.60
   1   4  -2   94.79    5.00
   1   4  -2   92.19    5.20
   1   4  -2   88.99    4.70
   0  -4   2 2210.58   62.29
   0  -4   2 2085.29   61.99
   0  -4   2 2065.19   62.59
   0  -4  -2 2105.39   62.19
   0  -4  -2 2102.59   62.19
   0  -4  -2 2061.89   61.79
   0  -4  -2 2142.29   62.69
   0   4  -2 2121.69   62.89
   0   4  -2 2052.89   61.79
   0   4  -2 2100.59   62.29
   0   4   2 2163.58   62.79
   0   4   2 2020.10   61.89
   0   4  -2 2262.67   62.89
   0   4   2 2167.98   62.19
   0   4  -2 2171.68   61.79
   1  -4   2  855.31   28.20
  -1  -4  -2  962.90   29.40
   1  -4   2  881.21   28.00
   1  -4   2  882.51   28.50
  -1  -4  -2  914.51   28.40
   1  -4   2  925.31   28.00
  -1  -4  -2  930.41   28.60
  -1   4  -2  932.21   28.60
  -1   4  -2  873.91   28.50
   1   4   2  880.81   29.10
  -1   4  -2  873.61   27.70
   1   4   2  881.31   28.40
  -1   4  -2  926.11   28.10
   1   4   2  930.51   28.50
   1   4   2  970.80   29.30
   2  -4   2   62.29    4.00
  -2  -4  -2   69.99    4.70
   2  -4   2   67.69    4.20
  -2  -4  -2   68.89    4.70
   2  -4   2   66.99    3.80
  -2  -4  -2   66.89    4.90
   2  -4   2   60.39    4.30
  -2  -4  -2   62.39    4.10
  -2   4  -2   72.99    4.50
   2   4   2   63.69    4.70
  -2   4  -2   67.89    3.90
   2   4   2   63.19    4.20
  -2   4  -2   68.99    3.90
  -2   4  -2   60.99    4.40
   2   4   2   68.19    4.60
   2   4   2   61.59    4.50
  -3  -4  -2  860.11   28.70
   3  -4   2  801.82   27.90
  -3  -4  -2  828.62   27.40
   3  -4   2  816.12   25.90
   3  -4   2  809.52   26.80
  -3  -4  -2  838.52   28.40
  -3  -4  -2  807.12   27.70
   3   4   2  851.01   27.30
  -3   4  -2  856.01   27.00
  -3   4  -2  819.62   28.30
  -3   4  -2  834.12   26.40
   3   4   2  847.72   27.80
   3   4   2  897.01   28.80
   3   4   2  863.51   28.70
  -3   4  -2  865.71   27.50
  -4  -4  -2    4.10    2.50
   4  -4   2    8.60    2.00
  -4  -4  -2    2.60    2.00
   4  -4   2    4.20    1.90
  -4  -4  -2    7.00    2.40
   4  -4   2    4.90    1.20
   4  -4   2    5.80    1.40
  -4   4  -2    2.80    2.00
   4   4   2    2.90    2.20
   4   4   2    5.70    1.80
   4   4   2    2.60    1.60
   4   4   2    2.00    1.60
  -4   4  -2   10.30    2.50
  -4   4  -2    5.40    1.50
  -4   4  -2   10.20    2.50
  -5  -4  -2    2.60    1.80
  -5  -4  -2    7.80    3.10
  -5  -4  -2    1.90    1.90
   5  -4   2    2.30    2.20
   5  -4   2    3.10    1.30
   5   4   2    4.30    2.10
   5   4   2    4.00    1.90
   5   4   2    3.20    2.90
   5   4   2    1.70    1.90
  -5   4  -2    2.10    1.50
  -5   4  -2    4.50    2.50
  -5   4  -2    3.60    1.60
  -5   4  -2    1.60    1.50
   6  -4   2   68.49    6.70
  -6  -4  -2   66.19    7.50
   6  -4   2   66.29    4.90
  -6  -4  -2   68.19    6.10
  -6  -4  -2   82.69    7.00
  -6  -4  -2   71.79    6.90
   6   4   2   67.99    6.30
   6   4   2   71.49    6.50
  -6   4  -2   60.69    5.20
   6   4   2   63.39    5.10
   6   4   2   76.49    7.30
  -6   4  -2   67.59    7.20
  -6   4  -2   72.99    6.10
  -7  -4  -2  118.19    8.70
  -7  -4  -2  132.59    9.30
  -7  -4  -2  126.69    9.40
  -7  -4  -2  127.19   10.30
  -7   4  -2  152.08   11.40
  -7   4  -2  133.79   10.20
   7   4   2  135.79    8.90
  -7   4  -2  127.69    7.70
  -7   4  -2  142.29    8.80
  -8  -4  -2  231.58   13.50
  -8  -4  -2  241.68   15.40
  -8  -4  -2  239.78   13.60
  -8  -4  -2  232.38   13.20
  -8   4  -2  269.37   24.00
   8   4   2  249.58   13.30
  -8   4  -2  231.28   14.10
  -8   4  -2  216.68   11.30
  -9  -4  -2  125.59   12.30
  -9  -4  -2  130.89   10.10
  -9  -4  -2  145.89   10.50
  -9   4  -2  122.49   11.20
  -9   4  -2  131.79    9.00
  -9   4  -2  122.19   12.30
  -9   4  -2  121.79    9.80
   9   4   2  135.69    9.00
 -10  -4  -2   19.50    6.90
 -10  -4  -2   32.00    6.70
 -10  -4  -2   25.90    9.10
 -10   4  -2   47.30    8.40
 -10   4  -2   28.60    5.40
 -10   4  -2   38.10    9.40
  10   4   2   31.90    7.40
 -11  -5   2   -0.40    4.00
 -11  -5   2    7.20    5.10
 -11  -5   2    9.30   10.30
 -11   5   2   -4.50    5.30
 -11   5   2   -1.60    5.50
 -11   5   2    3.60    4.50
 -10  -5   2    9.70    4.10
 -10  -5   2   11.70    4.10
 -10  -5   2   15.10    5.80
 -10  -5   2    7.40    4.30
 -10   5   2   12.10    4.40
 -10   5   2    7.60    4.60
 -10   5   2    9.70    4.20
 -10   5   2   13.30    3.30
  -9  -5   2  240.28   15.10
  -9  -5   2  236.58   15.90
  -9  -5   2  234.48   13.40
  -9  -5   2  234.48   15.20
  -9  -5   2  231.88   15.20
  -9   5   2  250.07   17.60
  -9   5   2  219.08   10.20
   9   5  -2  244.28   10.50
  -9   5   2  234.78   14.40
  -9   5   2  245.88   13.60
  -8  -5   2   27.70    5.00
  -8  -5   2   24.70    5.30
  -8  -5   2   16.90    3.90
  -8  -5   2   32.10    6.20
  -8   5   2   25.00    3.10
   8   5  -2   30.70    4.20
  -8   5   2   37.70    6.70
  -8   5   2   27.40    5.40
  -7  -5   2   -3.30    1.80
  -7  -5   2   -1.70    2.30
  -7  -5   2    0.20    1.70
  -7  -5   2   -1.30    2.00
  -7  -5   2   -1.10    1.90
  -7   5   2   -1.70    2.50
  -7   5   2    1.80    2.50
   7   5  -2   -0.60    2.90
   7   5  -2    2.90    1.80
   7   5  -2   -0.50    1.40
   7   5  -2    0.20    1.20
  -7   5   2   -0.30    1.10
  -7   5   2   -0.90    0.70
  -6  -5   2  279.97   14.40
  -6  -5   2  260.87   10.80
  -6  -5   2  287.07   13.20
  -6  -5   2  285.77   14.50
  -6  -5   2  251.07   12.10
   6   5  -2  285.77   12.80
  -6   5   2  276.47    9.50
   6   5  -2  295.17   14.80
  -6   5   2  283.87    9.50
   6   5  -2  270.07   11.90
   6   5  -2  270.07   10.40
  -6   5   2  283.07   13.90
  -5  -5   2  198.38   11.60
  -5  -5   2  203.88    9.90
  -5  -5   2  198.38   10.80
  -5  -5   2  201.18   10.80
  -5   5   2  197.58    7.20
  -5   5   2  188.88    6.80
  -5   5   2  187.88   10.40
   5   5  -2  192.18    9.20
   5   5  -2  189.48   10.90
  -5   5   2  187.88    6.90
   5   5  -2  191.28    7.60
   5   5  -2  189.88    9.70
  -4  -5   2    4.90    2.10
  -4  -5   2    2.00    2.00
  -4  -5   2    5.60    1.90
  -4   5   2    5.30    1.20
  -4   5   2    5.70    2.20
   4   5  -2    4.80    1.80
   4   5  -2    6.70    1.30
   4   5  -2    2.80    2.10
  -4   5   2   10.20    1.60
  -4   5   2    4.60    1.00
  -3  -5   2 3764.92  108.49
  -3  -5   2 3674.13  107.19
  -3  -5   2 3638.34  108.09
  -3  -5   2 3723.23  107.59
  -3   5   2 3746.53  105.69
   3   5  -2 3683.23  104.99
   3   5  -2 3590.94  107.69
   3   5  -2 3771.92  108.79
   3   5  -2 3814.32  107.69
  -3   5   2 3586.44  105.09
  -3   5   2 3553.64  104.99
  -2  -5   2   76.99    4.70
  -2  -5   2   80.99    5.00
  -2  -5   2   80.09    4.90
  -2  -5   2   64.49    4.70
   2  -5  -2   72.29    2.90
   2  -5  -2   76.59    2.90
  -2  -5   2   77.39    5.20
  -2   5   2   65.19    4.00
   2   5  -2   74.69    4.90
   2   5  -2   72.39    4.80
  -2   5   2   69.99    3.80
   2   5  -2   79.49    4.90
  -2   5   2   75.49    4.30
   2   5  -2   80.99    5.30
  -2   5   2   78.39    3.90
  -1  -5   2   75.29    4.90
   1  -5  -2   73.09    3.80
   1  -5  -2   70.19    3.80
  -1  -5   2   65.09    4.10
  -1  -5   2   77.09    4.60
  -1  -5   2   69.79    4.40
  -1  -5   2   71.69    4.60
   1   5  -2   74.59    5.00
   1   5  -2   71.09    4.50
  -1   5   2   74.39    4.50
  -1   5   2   75.49    4.10
   1   5  -2   76.29    4.40
   1   5  -2   76.69    4.70
  -1   5   2   76.69    4.40
  -1   5   2   74.19    4.10
   0  -5  -2  574.14   19.80
   0  -5  -2  616.74   20.40
   0  -5  -2  647.34   20.60
   0  -5   2  610.04   20.00
   0  -5   2  611.34   19.90
   0  -5   2  574.64   20.20
   0  -5   2  587.64   19.50
   0  -5  -2  581.94   19.50
   0   5  -2  573.04   19.90
   0   5   2  593.04   20.40
   0   5   2  619.54   19.90
   0   5  -2  649.14   21.00
   0   5  -2  589.84   19.30
   0   5   2  574.74   20.00
   0   5  -2  606.74   20.40
   0   5  -2  603.04   19.50
   0   5   2  608.04   19.90
   1  -5   2  925.61   29.00
   1  -5   2  928.81   29.20
  -1  -5  -2  949.31   29.90
   1  -5   2  937.41   29.20
  -1  -5  -2  989.20   30.70
  -1  -5  -2  914.61   29.40
  -1  -5  -2  925.51   30.10
   1  -5   2  928.91   29.70
   1   5   2  931.81   30.40
   1   5   2  933.71   29.80
  -1   5  -2  929.01   29.90
  -1   5  -2  907.51   29.20
   1   5   2  964.70   30.60
  -1   5  -2  919.91   29.60
  -1   5  -2  903.91   28.60
   1   5   2  963.30   29.80
  -2  -5  -2  104.59    6.60
   2  -5   2  106.09    5.30
   2  -5   2  101.49    5.20
   2  -5   2   95.49    5.50
   2  -5   2  112.49    5.50
  -2  -5  -2   96.29    5.70
  -2  -5  -2  106.09    6.30
   2   5   2  106.59    6.00
  -2   5  -2  102.79    5.30
  -2   5  -2  104.89    6.20
  -2   5  -2  105.49    5.20
   2   5   2  104.79    6.50
   2   5   2  107.69    6.20
  -2   5  -2  105.59    6.00
   2   5   2  109.69    6.30
  -3  -5  -2  608.84   22.10
  -3  -5  -2  571.04   20.70
   3  -5   2  586.24   19.30
  -3  -5  -2  632.84   22.10
   3  -5   2  600.14   19.30
  -3  -5  -2  578.44   21.30
  -3   5  -2  578.94   20.00
  -3   5  -2  608.14   21.80
  -3   5  -2  607.44   19.90
   3   5   2  576.44   22.20
   3   5   2  553.14   21.70
   3   5   2  592.34   20.80
  -3   5  -2  630.84   21.00
   3   5   2  612.64   21.30
   4  -5   2  296.87   12.30
  -4  -5  -2  329.67   14.70
  -4  -5  -2  318.87   13.40
   4  -5   2  329.87   10.90
  -4  -5  -2  333.27   13.90
   4  -5   2  322.57   14.00
   4  -5   2  319.37   10.90
  -4  -5  -2  323.77   14.60
  -4   5  -2  309.97   12.60
  -4   5  -2  309.47   14.30
  -4   5  -2  337.47   13.30
   4   5   2  296.37   14.40
   4   5   2  313.47   12.90
   4   5   2  329.27   13.60
   4   5   2  320.07   14.30
  -4   5  -2  308.57   12.10
   5  -5   2 1033.50   33.50
  -5  -5  -2 1037.70   35.20
  -5  -5  -2 1086.09   38.00
  -5  -5  -2 1051.09   36.60
  -5  -5  -2 1121.29   37.50
   5   5   2 1074.19   37.40
  -5   5  -2 1015.30   34.00
  -5   5  -2 1065.79   36.90
   5   5   2 1059.09   34.40
   5   5   2 1038.90   35.30
  -5   5  -2  995.30   34.50
   5   5   2 1065.19   36.40
  -5   5  -2 1103.09   35.10
  -6  -5  -2  313.47   14.70
  -6  -5  -2  326.47   16.40
  -6  -5  -2  338.27   15.90
   6  -5   2  310.07   12.50
  -6  -5  -2  302.47   14.30
   6   5   2  319.47   16.30
  -6   5  -2  338.27   16.30
  -6   5  -2  321.27   14.10
  -6   5  -2  300.67   12.90
   6   5   2  288.27   14.70
   6   5   2  333.87   14.80
   6   5   2  339.97   13.80
  -6   5  -2  305.07   14.10
  -7  -5  -2    0.10    2.30
  -7  -5  -2   -0.60    2.30
  -7  -5  -2    1.00    3.60
  -7  -5  -2   -0.40    2.60
   7  -5   2   -0.10    1.50
  -7   5  -2    0.90    1.70
   7   5   2   -2.50    2.20
  -7   5  -2    3.70    2.40
  -7   5  -2    0.50    2.70
  -7   5  -2    0.20    2.40
  -7   5  -2   -2.20    2.70
  -8  -5  -2    8.90    4.10
  -8  -5  -2    7.70    3.30
  -8  -5  -2   12.50    4.60
  -8  -5  -2    9.00    3.70
  -8   5  -2    9.60    3.10
  -8   5  -2    3.20    3.60
   8   5   2    8.50    3.90
  -8   5  -2   20.20    5.30
  -8   5  -2   13.00    3.20
  -8   5  -2   12.20    3.70
  -9  -5  -2   37.80    6.70
  -9  -5  -2   34.00    7.70
  -9  -5  -2   37.60    6.50
   9   5   2   34.70    6.30
  -9   5  -2   19.60    6.30
  -9   5  -2   32.90    7.90
  -9   5  -2   28.90    5.10
 -10  -5  -2    1.30    4.70
 -10  -5  -2    8.80    5.10
 -10  -5  -2   -0.80    3.30
 -10   5  -2    9.50    3.20
 -10   5  -2    4.30    4.60
 -10   5  -2    1.30    5.10
 -11   6   2  214.78   16.80
 -10  -6   2    8.20    6.10
 -10  -6   2    5.00    3.90
 -10  -6   2    6.30    4.20
 -10   6   2   12.60    5.20
 -10   6   2   11.00    3.10
 -10   6   2    1.70    4.20
  -9  -6   2   50.39    8.60
  -9  -6   2   47.50    8.00
  -9  -6   2   50.59    7.10
  -9  -6   2   70.29    8.20
  -9   6   2   60.89    9.20
  -9   6   2   43.60    7.90
  -9   6   2   58.49    6.60
   9   6  -2   38.40    7.20
  -8  -6   2    0.90    2.80
  -8  -6   2    3.90    3.70
  -8  -6   2    0.80    3.30
  -8  -6   2    0.00    2.90
  -8   6   2   -2.90    2.80
  -8   6   2    2.70    1.50
  -8   6   2    3.70    3.90
   8   6  -2    1.40    2.30
  -7  -6   2   -1.80    2.00
  -7  -6   2    2.80    2.60
  -7  -6   2    3.30    3.20
  -7  -6   2    0.10    2.30
   7   6  -2    4.40    2.00
  -7   6   2    1.00    2.60
   7   6  -2    3.80    1.60
  -7   6   2    0.10    2.50
   7   6  -2    0.20    2.90
  -7   6   2    3.20    1.00
   7   6  -2   -1.80    2.50
  -7   6   2    3.40    1.30
  -6  -6   2  120.69    9.10
  -6  -6   2  105.09    7.60
  -6  -6   2  111.09    7.50
  -6  -6   2  104.59    8.40
  -6   6   2  110.89    5.10
   6   6  -2  111.49    7.70
  -6   6   2  105.19    5.10
   6   6  -2  122.79    9.20
   6   6  -2  108.49    6.90
   6   6  -2  105.89    5.40
  -6   6   2  122.99    8.90
  -5  -6   2 1320.67   42.80
  -5  -6   2 1164.08   40.20
  -5  -6   2 1312.97   42.60
  -5  -6   2 1311.57   41.30
   5   6  -2 1260.47   41.40
  -5   6   2 1168.08   37.30
   5   6  -2 1270.97   43.00
  -5   6   2 1208.88   37.50
   5   6  -2 1285.67   37.90
  -5   6   2 1300.07   38.00
  -5   6   2 1284.87   42.30
  -4  -6   2    4.50    2.40
  -4  -6   2    2.70    1.80
  -4  -6   2    7.90    2.60
  -4  -6   2    1.30    1.70
  -4   6   2    7.30    1.70
  -4   6   2   10.50    2.10
   4   6  -2    8.90    1.50
   4   6  -2    4.50    1.70
   4   6  -2    6.00    2.50
   4   6  -2    3.80    1.90
  -4   6   2    8.20    1.70
  -3  -6   2  995.60   32.80
  -3  -6   2 1098.79   33.80
  -3  -6   2 1003.00   33.80
  -3  -6   2 1041.40   33.30
  -3   6   2 1044.90   31.70
  -3   6   2 1007.90   31.00
  -3   6   2 1015.90   31.10
  -3   6   2  963.90   29.70
  -3   6   2 1057.29   31.70
   3   6  -2 1038.90   33.40
  -3   6   2  963.40   29.80
   3   6  -2 1048.60   35.80
   3   6  -2 1000.60   30.90
  -2  -6   2    4.50    1.60
  -2  -6   2    9.10    2.10
  -2  -6   2    6.10    2.10
   2  -6  -2    3.70    1.00
  -2  -6   2    5.90    1.70
  -2  -6   2    3.60    1.60
   2  -6  -2    5.20    1.10
  -2   6   2    9.30    2.20
  -2   6   2    6.20    1.50
   2   6  -2    6.40    1.80
  -2   6   2    4.90    1.30
  -2   6   2    5.90    1.50
   2   6  -2    4.90    1.60
   2   6  -2    4.20    1.50
  -2   6   2    4.40    1.30
   2   6  -2    4.60    2.00
  -1  -6   2  892.61   31.00
   1  -6  -2 1002.20   29.60
   1  -6  -2 1016.20   29.90
  -1  -6   2  929.31   30.50
  -1  -6   2  919.61   31.50
  -1  -6   2  979.90   30.20
  -1  -6   2  958.90   30.80
   1   6  -2 1006.10   31.10
  -1   6   2  938.31   30.60
   1   6  -2  973.80   31.80
  -1   6   2  951.60   30.20
  -1   6   2  940.21   30.00
   1   6  -2  975.70   30.30
  -1   6   2  922.91   30.40
   1   6  -2  961.70   31.10
   0  -6   2   93.79    5.30
   0  -6  -2   86.39    5.00
   0  -6  -2   84.49    5.50
   0  -6   2   92.09    4.90
   0  -6  -2   89.99    5.30
   0  -6   2   89.59    5.30
   0  -6  -2   85.99    5.60
   0  -6   2   87.89    5.50
   0   6   2   85.69    5.50
   0   6  -2   97.69    6.00
   0   6  -2   90.09    5.40
   0   6   2   92.39    5.50
   0   6  -2   91.29    4.70
   0   6  -2   92.19    5.70
   0   6   2   85.19    5.20
   0   6   2   88.89    5.20
   0   6  -2   98.99    5.20
  -1  -6  -2    6.00    1.70
   1  -6   2    8.80    1.80
  -1  -6  -2    6.50    1.90
  -1  -6  -2    9.10    2.20
   1  -6   2    9.20    1.90
   1  -6   2    8.90    1.90
  -1  -6  -2    8.30    2.10
   1  -6   2    9.30    1.90
   1   6   2    5.90    1.80
   1   6   2    5.50    1.70
   1   6   2    9.00    2.00
  -1   6  -2    5.90    2.10
  -1   6  -2    6.10    1.70
  -1   6  -2    6.20    1.80
  -1   6  -2    5.40    1.30
  -1   6  -2    8.00    1.80
   2  -6   2   14.80    2.30
  -2  -6  -2   12.90    2.80
  -2  -6  -2   16.60    3.20
  -2  -6  -2    9.70    2.10
  -2  -6  -2   12.90    2.90
   2  -6   2   11.40    2.30
   2  -6   2   13.90    2.20
   2  -6   2    9.90    2.20
   2   6   2   12.90    3.00
   2   6   2   16.10    2.80
  -2   6  -2   11.10    1.80
   2   6   2   12.80    2.50
  -2   6  -2   14.20    2.30
  -2   6  -2   11.40    2.80
  -2   6  -2   13.10    2.70
   2   6   2   10.50    2.50
   3  -6   2 3150.48   90.09
   3  -6   2 2826.42   90.99
   3  -6   2 3145.69   90.19
  -3  -6  -2 2962.30   91.89
  -3  -6  -2 3198.38   93.69
  -3  -6  -2 3255.07   95.39
  -3   6  -2 3139.49   91.99
   3   6   2 3058.59   93.29
  -3   6  -2 2990.80   90.79
  -3   6  -2 3078.89   90.49
  -3   6  -2 3090.59   93.09
   3   6   2 3103.69   91.99
   3   6   2 3298.07   92.79
   3   6   2 3214.28   96.49
  -4  -6  -2    3.30    2.30
   4  -6   2    3.60    1.50
  -4  -6  -2    2.80    2.30
  -4  -6  -2    5.40    2.30
   4  -6   2    5.00    1.30
   4  -6   2    6.60    1.50
  -4  -6  -2    3.70    2.00
  -4   6  -2    5.70    1.70
   4   6   2    1.60    1.80
   4   6   2    3.90    2.20
   4   6   2    4.00    2.10
  -4   6  -2    3.60    1.80
  -4   6  -2    3.40    2.40
   4   6   2    6.60    2.50
  -4   6  -2    5.50    1.70
   5  -6   2  456.35   16.90
  -5  -6  -2  443.86   18.50
  -5  -6  -2  420.16   18.10
  -5  -6  -2  464.05   19.80
  -5  -6  -2  493.55   20.50
  -5   6  -2  444.96   17.90
  -5   6  -2  457.15   17.50
   5   6   2  445.86   20.00
  -5   6  -2  473.05   19.90
   5   6   2  457.95   17.70
   5   6   2  464.65   18.50
   5   6   2  460.75   19.50
  -5   6  -2  475.75   17.20
   6  -6   2   31.20    3.80
  -6  -6  -2   45.80    5.90
  -6  -6  -2   44.70    5.50
  -6  -6  -2   32.20    5.50
  -6  -6  -2   39.50    6.40
  -6   6  -2   37.30    5.60
  -6   6  -2   42.30    4.80
   6   6   2   42.60    5.40
  -6   6  -2   29.90    4.50
   6   6   2   33.80    4.60
  -6   6  -2   34.40    4.20
   6   6   2   28.10    7.70
  -7  -6  -2   -1.00    2.10
   7  -6   2    1.90    1.50
  -7  -6  -2   -1.90    2.20
  -7  -6  -2    5.00    3.70
  -7   6  -2    1.20    2.40
  -7   6  -2   -0.80    1.80
   7   6   2    3.10    3.00
  -7   6  -2    0.00    1.90
  -7   6  -2   -1.80    2.00
  -8  -6  -2   16.50    4.30
  -8  -6  -2   19.70    7.10
  -8  -6  -2   16.90    5.80
  -8  -6  -2   13.50    3.90
  -8   6  -2   14.20    7.30
  -8   6  -2   21.50    6.60
  -8   6  -2   10.20    3.70
   8   6   2   23.80    5.10
  -8   6  -2   15.50    3.70
  -8   6  -2   19.10    4.40
   8   6   2   17.60    4.60
  -9  -6  -2  200.78   12.90
  -9  -6  -2  208.68   13.70
  -9  -6  -2  230.38   16.20
  -9   6  -2  218.58   12.00
   9   6   2  214.58   12.70
  -9   6  -2  218.58   15.80
  -9   6  -2  217.58   14.90
  -9   6  -2  223.18   14.50
 -10  -6  -2    1.60    4.10
 -10  -6  -2   -6.90    4.90
 -10  -6  -2   -5.10    5.00
 -10   6  -2   -6.70    5.10
 -10   6  -2    2.80    4.80
  10   6   2   -5.40    5.20
 -10   6  -2    5.90    3.00
 -10  -7   2   40.70    9.00
 -10  -7   2   44.00    7.80
 -10  -7   2   44.30    8.90
 -10   7   2   35.00    5.80
  10   7  -2   49.00    7.40
 -10   7   2   34.60    6.60
 -10   7   2   42.20    8.80
 -10   7   2   43.80    8.70
  -9  -7   2  241.28   15.90
  -9  -7   2  246.88   16.00
  -9  -7   2  243.28   14.20
  -9   7   2  237.58   13.00
  -9   7   2  271.37   16.40
   9   7  -2  238.48   16.00
  -9   7   2  232.28   10.40
  -9   7   2  259.67   15.80
  -8  -7   2  270.47   15.90
  -8  -7   2  252.07   14.00
  -8  -7   2  249.68   16.50
  -8  -7   2  252.27   13.90
  -8   7   2  250.27   10.40
   8   7  -2  256.57   10.40
   8   7  -2  249.88   12.50
  -8   7   2  276.37   15.90
  -8   7   2  267.37   15.80
  -7  -7   2    3.90    2.90
  -7  -7   2   -1.00    2.60
  -7  -7   2    4.00    2.90
  -7  -7   2    2.50    2.50
   7   7  -2   -3.40    3.40
   7   7  -2    2.40    2.10
  -7   7   2    5.50    1.70
  -7   7   2    2.90    1.30
  -7   7   2    2.00    2.70
   7   7  -2    4.00    1.60
  -6  -7   2   30.40    5.20
  -6  -7   2   23.30    4.40
  -6  -7   2   15.20    4.00
  -6  -7   2   19.30    4.20
  -6   7   2   26.30    2.80
   6   7  -2   19.20    2.50
  -6   7   2   24.80    2.80
  -6   7   2   18.90    4.70
   6   7  -2   23.80    5.30
  -5  -7   2  134.19    9.40
  -5  -7   2  148.39    9.50
  -5  -7   2  133.79    8.20
  -5  -7   2  153.78    8.90
  -5   7   2  145.99    9.40
   5   7  -2  141.19    8.40
  -5   7   2  136.69    6.60
  -5   7   2  132.29    6.20
   5   7  -2  136.09    6.20
  -5   7   2  125.79    6.30
   5   7  -2  122.89    9.40
   5   7  -2  133.89    8.70
  -4  -7   2    4.40    2.50
  -4  -7   2    0.00    1.30
  -4  -7   2    2.60    1.80
  -4  -7   2    2.10    1.70
  -4   7   2    3.40    1.30
  -4   7   2    0.30    1.00
  -4   7   2    1.00    1.20
   4   7  -2    0.40    0.90
   4   7  -2    2.40    1.70
  -4   7   2    1.80    0.70
   4   7  -2    2.40    1.60
   4   7  -2    1.90    2.10
  -4   7   2    2.30    1.10
  -3  -7   2 1671.23   54.09
  -3  -7   2 1694.03   52.99
  -3  -7   2 1805.12   53.59
  -3   7   2 1646.24   48.60
  -3   7   2 1754.22   51.29
   3   7  -2 1715.83   53.49
  -3   7   2 1730.33   51.89
  -3   7   2 1685.73   51.19
  -3   7   2 1598.04   48.70
   3   7  -2 1839.92   51.49
   3   7  -2 1675.13   54.59
  -3   7   2 1696.83   51.69
   3   7  -2 1774.32   54.09
  -2  -7   2   12.20    2.60
   2  -7  -2   11.60    1.80
  -2  -7   2   14.70    3.10
  -2  -7   2   13.10    2.50
  -2  -7   2   12.40    2.50
   2  -7  -2   19.10    2.20
  -2   7   2    9.80    2.20
  -2   7   2   10.10    2.00
   2   7  -2   13.50    2.90
   2   7  -2   13.40    2.60
  -2   7   2   14.60    2.60
  -2   7   2   14.30    2.50
   2   7  -2   12.90    2.60
  -2   7   2   10.10    2.20
   2   7  -2   17.10    3.20
  -1  -7   2  218.88   10.20
   1  -7  -2  219.68    8.70
   1  -7  -2  199.18    8.80
  -1  -7   2  214.08    9.70
  -1  -7   2  214.28    9.10
  -1  -7   2  208.28   10.40
  -1  -7   2  204.58    9.50
  -1   7   2  191.08    9.30
  -1   7   2  210.68    9.10
   1   7  -2  202.48   10.20
  -1   7   2  205.18    9.50
   1   7  -2  211.78    9.10
   1   7  -2  214.38   10.00
   1   7  -2  195.18    9.60
  -1   7   2  210.38    9.20
  -1   7   2  224.48    9.80
   0  -7   2 1232.48   38.00
   0  -7  -2 1201.28   35.60
   0  -7   2 1201.58   38.50
   0  -7  -2 1216.78   38.80
   0  -7  -2 1164.18   37.30
   0  -7   2 1196.18   37.80
   0  -7   2 1188.38   37.00
   0  -7  -2 1199.08   37.90
   0   7   2 1197.28   38.00
   0   7  -2 1227.28   38.60
   0   7  -2 1213.58   36.80
   0   7  -2 1162.28   39.00
   0   7  -2 1130.69   37.90
   0   7   2 1306.67   38.60
   0   7   2 1183.68   38.60
   0   7   2 1181.58   37.80
  -1  -7  -2  437.76   16.60
   1  -7   2  409.36   15.90
  -1  -7  -2  411.96   15.60
  -1  -7  -2  442.56   16.80
   1  -7   2  406.26   15.40
   1  -7   2  387.06   15.10
  -1  -7  -2  411.66   16.10
   1  -7   2  399.16   14.80
  -1   7  -2  422.26   15.90
  -1   7  -2  427.16   16.20
   1   7   2  412.96   16.60
   1   7   2  419.56   16.10
  -1   7  -2  414.26   16.50
  -1   7  -2  424.66   15.60
   1   7   2  426.36   16.00
  -1   7  -2  394.06   14.30
   2  -7   2  778.82   25.80
  -2  -7  -2  725.93   26.40
   2  -7   2  786.72   25.50
   2  -7   2  812.82   25.80
  -2  -7  -2  807.32   27.50
   2  -7   2  735.53   27.90
  -2  -7  -2  792.52   28.00
   2   7   2  840.12   28.90
   2   7   2  767.12   27.40
   2   7   2  828.32   29.70
  -2   7  -2  805.42   27.60
  -2   7  -2  821.72   27.10
   2   7   2  764.42   27.90
  -2   7  -2  776.62   26.10
  -2   7  -2  776.42   25.00
   3  -7   2  219.68    9.20
   3  -7   2  206.68    9.90
  -3  -7  -2  219.98   11.40
   3  -7   2  225.08    9.30
  -3  -7  -2  214.18   13.00
  -3  -7  -2  215.78   10.50
  -3  -7  -2  237.18   11.70
  -3   7  -2  233.78   11.40
  -3   7  -2  225.68    9.30
   3   7   2  241.08   10.90
   3   7   2  208.58   10.70
   3   7   2  224.28   11.60
   3   7   2  210.08   11.30
  -3   7  -2  226.38   10.60
  -3   7  -2  227.28    9.90
   4  -7   2   21.00    3.10
   4  -7   2   25.70    2.50
  -4  -7  -2   20.80    4.30
  -4  -7  -2   26.70    4.20
  -4  -7  -2   25.70    4.30
   4  -7   2   23.00    2.60
  -4  -7  -2   24.90    3.90
  -4   7  -2   27.10    3.50
   4   7   2   24.20    4.10
   4   7   2   29.10    3.80
  -4   7  -2   25.00    3.50
   4   7   2   30.60    4.60
  -4   7  -2   23.40    4.40
   4   7   2   35.50    4.50
  -4   7  -2   27.70    3.10
  -5  -7  -2  374.86   17.60
  -5  -7  -2  356.96   15.90
   5  -7   2  357.36   14.30
  -5  -7  -2  362.56   17.00
  -5   7  -2  362.46   15.50
  -5   7  -2  365.16   17.30
   5   7   2  334.17   16.60
   5   7   2  357.16   17.50
  -5   7  -2  337.27   14.40
   5   7   2  376.26   16.00
   5   7   2  387.96   15.50
  -5   7  -2  352.16   14.30
  -6  -7  -2  974.80   35.40
  -6  -7  -2  896.81   32.80
   6  -7   2  902.81   31.60
  -6  -7  -2  919.31   33.10
  -6  -7  -2  940.41   34.40
   6   7   2  919.11   32.60
  -6   7  -2  861.81   31.10
  -6   7  -2  898.31   30.70
   6   7   2  914.01   34.20
  -6   7  -2  936.61   32.20
   6   7   2  942.71   31.50
  -6   7  -2  912.51   34.60
  -7  -7  -2   37.30    6.40
  -7  -7  -2   34.60    6.20
  -7  -7  -2   40.20    5.90
  -7  -7  -2   46.60    6.60
  -7   7  -2   30.20    5.80
  -7   7  -2   36.10    5.30
  -7   7  -2   44.80    5.50
  -7   7  -2   42.60    4.90
   7   7   2   36.70    5.60
   7   7   2   33.50    4.90
  -8  -7  -2    2.30    3.10
  -8  -7  -2    6.30    4.40
  -8  -7  -2    4.40    3.10
   8   7   2    2.80    3.80
  -8   7  -2    6.20    2.60
  -8   7  -2    4.00    3.20
  -8   7  -2    9.00    3.10
  -8   7  -2    1.00    2.90
  -8   7  -2    7.50    4.10
  -9  -7  -2    7.10    4.70
  -9  -7  -2    2.20    4.80
  -9  -7  -2    3.30    3.70
  -9  -7  -2    3.40    3.70
   9   7   2    3.80    3.80
  -9   7  -2    0.90    2.60
  -9   7  -2    5.00    4.90
   9   7   2   -5.50    4.10
  -9   7  -2    2.60    3.50
  -9   7  -2    0.20    4.20
 -10  -7  -2    4.90    8.40
 -10  -7  -2    7.00    4.90
 -10  -7  -2    5.80    4.90
 -10  -7  -2    5.00    4.60
 -10   7  -2    4.50    5.40
  10   7   2    0.50    6.00
 -10   7  -2    4.20    5.80
 -10   7  -2    5.10    3.00
 -10  -8   2   19.70    6.20
 -10  -8   2   21.00    5.20
 -10   8   2   30.60    9.80
 -10   8   2   24.10    6.70
 -10   8   2   25.30    6.50
  10   8  -2   18.50    5.00
 -10   8   2   15.90    4.60
  -9  -8   2    9.30    4.50
  -9  -8   2    9.90    4.80
  -9   8   2    5.20    3.40
  -9   8   2   -0.80    3.70
  -9   8   2    0.50    2.70
  -9   8   2    6.60    2.60
  -9   8   2    4.60    4.40
   9   8  -2    2.20    3.20
  -8  -8   2   83.19    9.10
  -8  -8   2   86.89    8.70
  -8  -8   2  100.69   10.10
  -8  -8   2   87.39    9.20
   8   8  -2   94.69    7.70
  -8   8   2   93.99    4.40
  -8   8   2  106.79    9.40
  -8   8   2   85.29    4.50
  -8   8   2   85.69    7.10
  -8   8   2   91.19   10.20
   8   8  -2   84.19    5.20
  -8   8   2  104.69    7.30
  -8   8   2   88.89    5.90
  -7  -8   2  201.28   13.00
  -7  -8   2  191.08   12.80
  -7  -8   2  169.78   11.20
  -7   8   2  197.38   12.70
   7   8  -2  175.68    8.00
  -7   8   2  177.48    8.20
   7   8  -2  187.38   10.70
  -7   8   2  187.68    9.20
  -7   8   2  174.28    8.30
  -7   8   2  187.78    8.20
  -6  -8   2  728.53   28.10
  -6  -8   2  784.92   30.40
  -6  -8   2  827.02   30.40
  -6  -8   2  794.52   29.10
  -6   8   2  748.13   25.00
  -6   8   2  778.82   25.40
  -6   8   2  735.33   25.10
  -6   8   2  761.22   30.00
  -6   8   2  782.32   25.10
   6   8  -2  787.42   24.80
  -5  -8   2  204.18   11.80
  -5  -8   2  169.58   10.50
  -5  -8   2  187.58   11.20
  -5  -8   2  179.28   10.30
  -5   8   2  177.38    8.40
   5   8  -2  193.08    8.00
  -5   8   2  189.18    8.80
  -5   8   2  200.18   11.80
   5   8  -2  183.28   10.40
  -5   8   2  180.28    7.50
  -5   8   2  185.78    8.30
   5   8  -2  194.88   12.00
  -5   8   2  195.58    8.60
   5   8  -2  190.68   11.10
  -4  -8   2   51.89    5.20
  -4  -8   2   57.49    5.60
  -4  -8   2   54.69    5.90
  -4  -8   2   53.79    5.60
   4   8  -2   52.99    5.30
  -4   8   2   47.60    2.60
   4   8  -2   49.40    5.50
  -4   8   2   51.19    4.00
   4   8  -2   47.00    3.70
  -4   8   2   52.19    4.30
  -4   8   2   49.20    4.00
  -4   8   2   55.59    4.20
   4   8  -2   50.39    5.90
  -3  -8   2   90.49    6.70
  -3  -8   2   94.29    6.50
  -3  -8   2   86.39    7.10
  -3  -8   2   83.49    6.30
   3   8  -2   85.69    5.40
  -3   8   2   91.19    5.40
  -3   8   2   94.59    5.90
  -3   8   2   98.59    5.70
   3   8  -2   84.39    6.50
  -3   8   2   91.09    5.80
   3   8  -2   95.19    7.30
   3   8  -2  104.19    7.00
   3   8  -2   93.79    6.80
  -2  -8   2 1475.05   49.50
  -2  -8   2 1532.15   49.30
  -2  -8   2 1501.25   47.70
   2  -8  -2 1578.84   46.10
   2  -8  -2 1533.75   46.30
  -2  -8   2 1431.76   48.10
  -2  -8   2 1557.24   48.70
   2   8  -2 1543.65   49.10
  -2   8   2 1582.44   48.60
  -2   8   2 1602.04   47.50
  -2   8   2 1561.04   47.50
   2   8  -2 1556.04   49.70
   2   8  -2 1579.14   49.10
   2   8  -2 1402.76   49.50
  -2   8   2 1637.14   50.29
  -2   8   2 1583.94   48.20
   1  -8  -2   49.30    3.80
  -1  -8   2   44.00    4.60
  -1  -8   2   49.30    4.50
   1  -8  -2   48.50    4.00
  -1  -8   2   49.10    4.10
   1  -8  -2   44.00    2.10
   1   8  -2   49.60    4.90
  -1   8   2   49.20    4.20
  -1   8   2   57.29    5.00
   1   8  -2   52.59    4.80
   1   8  -2   52.79    4.70
  -1   8   2   51.09    4.40
  -1   8   2   47.70    4.40
   1   8  -2   43.30    3.90
  -1   8   2   55.09    4.40
   0  -8   2 1103.59   34.90
   0  -8   2 1059.39   34.70
   0  -8  -2 1059.49   34.60
   0  -8   2 1044.50   35.30
   0  -8   2 1079.69   33.70
   0  -8  -2 1051.59   35.70
   0  -8  -2 1062.79   34.10
   0  -8  -2 1046.30   32.00
   0   8  -2 1054.19   33.30
   0   8   2 1039.50   34.80
   0   8  -2 1096.69   38.40
   0   8  -2 1052.29   35.30
   0   8  -2 1088.59   36.90
   0   8   2 1050.99   35.40
   0   8   2 1121.29   34.90
  -1  -8  -2 1346.07   41.80
   1  -8   2 1264.77   39.90
  -1  -8  -2 1233.18   41.20
   1  -8   2 1214.58   39.10
  -1  -8  -2 1221.88   41.60
   1  -8   2 1331.47   43.40
   1  -8   2 1256.97   40.00
   1   8   2 1233.38   41.10
  -1   8  -2 1286.57   41.10
  -1   8  -2 1266.77   41.00
  -1   8  -2 1258.17   41.50
   1   8   2 1272.77   41.70
  -1   8  -2 1233.78   38.60
  -1   8  -2 1308.77   40.60
   2  -8   2   23.40    3.30
   2  -8   2   31.10    3.40
  -2  -8  -2   23.00    3.80
  -2  -8  -2   32.70    4.30
   2  -8   2   26.00    3.50
  -2  -8  -2   32.20    4.10
   2  -8   2   27.70    3.10
  -2  -8  -2   32.10    3.80
   2   8   2   26.50    4.20
  -2   8  -2   24.30    3.80
   2   8   2   28.90    3.90
  -2   8  -2   24.90    2.60
   2   8   2   29.50    3.90
  -2   8  -2   25.00    3.20
   2   8   2   23.20    3.30
  -2   8  -2   25.80    3.70
  -3  -8  -2   94.69    7.30
  -3  -8  -2   91.59    6.60
   3  -8   2  105.69    6.60
  -3  -8  -2  102.19    7.50
  -3  -8  -2  110.89    8.10
   3  -8   2  104.79    5.80
   3  -8   2   97.89    5.80
   3   8   2   90.49    6.80
  -3   8  -2   99.79    6.90
  -3   8  -2  100.59    6.30
   3   8   2  101.49    7.50
  -3   8  -2  104.59    7.50
  -3   8  -2  104.39    5.60
   3   8   2  120.09    8.70
   3   8   2   96.89    7.70
  -4  -8  -2   76.19    7.00
   4  -8   2   75.59    4.60
   4  -8   2   75.59    4.40
   4  -8   2   67.89    5.40
  -4  -8  -2   75.99    7.10
  -4  -8  -2   70.29    6.90
  -4  -8  -2   78.09    6.40
   4   8   2   85.59    6.50
  -4   8  -2   89.69    6.50
   4   8   2   71.49    6.80
  -4   8  -2   74.99    6.90
   4   8   2   70.69    6.60
   4   8   2   76.19    6.30
  -4   8  -2   70.99    5.00
  -4   8  -2   72.89    5.40
  -5  -8  -2   44.50    6.10
  -5  -8  -2   48.90    5.30
  -5  -8  -2   39.00    5.90
  -5  -8  -2   42.20    6.30
   5  -8   2   31.30    4.00
  -5   8  -2   34.90    4.80
   5   8   2   35.10    5.60
  -5   8  -2   41.50    5.60
  -5   8  -2   31.90    4.00
   5   8   2   32.40    5.00
   5   8   2   23.60    4.50
   5   8   2   29.90    5.70
  -5   8  -2   32.40    4.30
   6  -8   2    2.20    1.70
  -6  -8  -2    8.50    3.40
  -6  -8  -2    2.90    3.00
  -6  -8  -2   11.90    3.90
  -6  -8  -2    9.70    3.70
  -6   8  -2   12.30    3.70
  -6   8  -2    5.40    2.30
  -6   8  -2   16.40    4.10
   6   8   2    8.60    2.80
   6   8   2    6.30    3.10
   6   8   2    9.80    3.00
  -6   8  -2    6.50    2.70
  -7  -8  -2  125.29   12.20
  -7  -8  -2  126.59   10.30
  -7  -8  -2  134.29   12.00
  -7   8  -2  119.99   11.80
   7   8   2  119.49    8.10
   7   8   2  137.39    9.50
  -7   8  -2  119.49    8.40
   7   8   2  135.09   10.00
  -7   8  -2  125.09    8.10
  -7   8  -2  126.09   10.80
  -8  -8  -2  281.27   16.60
  -8  -8  -2  311.67   18.20
  -8   8  -2  283.17   14.70
  -8   8  -2  305.47   14.90
  -8   8  -2  278.77   17.40
   8   8   2  299.37   15.20
  -8   8  -2  300.77   15.00
  -9  -8  -2   88.19   10.30
  -9  -8  -2  104.79   10.50
  -9  -8  -2  122.19   12.30
  -9   8  -2  106.59   11.50
  -9   8  -2  119.09    9.00
  -9   8  -2  105.09    9.60
   9   8   2  103.99   10.10
  -9   8  -2  113.59   12.30
 -10  -8  -2   40.20    9.90
 -10  -8  -2   24.20    6.80
 -10   8  -2   57.79   10.50
 -10   8  -2   29.40    6.80
 -10  -9   2    1.20    6.10
 -10  -9   2   -0.60    4.50
 -10  -9   2    5.70    4.60
 -10   9   2   10.70    5.40
 -10   9   2    0.30    3.40
 -10   9   2   -1.10    5.00
  -9  -9   2    4.50    4.60
  -9  -9   2    5.00    4.60
  -9  -9   2    5.20    3.40
  -9   9   2   -0.50    4.50
  -9   9   2    6.40    3.20
  -9   9   2    3.50    4.60
  -9   9   2    0.20    3.20
  -9   9   2   -1.40    2.90
   9   9  -2   -5.00    3.50
  -8  -9   2  265.07   16.50
  -8  -9   2  247.38   15.80
   8   9  -2  259.37   13.80
   8   9  -2  245.38   10.00
  -8   9   2  258.97   12.10
  -8   9   2  247.08   11.70
  -8   9   2  241.58    9.80
  -8   9   2  277.77   16.50
  -8   9   2  236.48   11.10
  -8   9   2  288.97   13.60
  -7  -9   2  182.58   12.00
  -7  -9   2  205.78   13.90
  -7  -9   2  202.58   13.40
  -7  -9   2  208.38   12.60
  -7   9   2  193.28   13.00
  -7   9   2  175.58   10.30
  -7   9   2  197.98    9.40
  -7   9   2  179.28    9.10
  -7   9   2  190.48    8.80
   7   9  -2  188.68    8.30
  -6  -9   2   52.69    8.60
  -6  -9   2   38.80    6.30
  -6  -9   2   35.70    6.00
  -6  -9   2   45.70    6.50
  -6   9   2   40.40    4.20
   6   9  -2   45.80    3.70
   6   9  -2   46.50    5.60
  -6   9   2   43.40    3.60
  -6   9   2   47.20    4.20
  -6   9   2   43.00    6.30
  -5  -9   2  358.36   17.20
  -5  -9   2  344.17   15.80
  -5  -9   2  359.76   16.50
  -5  -9   2  347.47   16.30
  -5   9   2  323.17   11.50
   5   9  -2  334.37   17.50
  -5   9   2  352.86   13.80
  -5   9   2  331.87   14.10
  -5   9   2  345.97   13.90
   5   9  -2  340.27   15.80
   5   9  -2  337.17   12.90
  -5   9   2  355.66   17.10
   5   9  -2  343.37   16.60
  -5   9   2  334.97   13.50
  -4  -9   2   36.60    4.80
  -4  -9   2   35.50    5.00
  -4  -9   2   34.40    5.40
  -4  -9   2   31.10    4.80
   4   9  -2   30.30    4.80
  -4   9   2   30.30    3.80
   4   9  -2   35.20    4.80
  -4   9   2   31.90    1.60
   4   9  -2   36.10    5.60
  -4   9   2   36.40    3.90
  -4   9   2   36.90    4.00
  -4   9   2   31.80    3.90
   4   9  -2   35.30    3.60
   3  -9  -2   89.29    4.20
   3  -9  -2   92.09    4.10
  -3  -9   2   92.69    6.70
  -3  -9   2  100.59    7.30
  -3  -9   2   93.79    6.70
  -3  -9   2   88.09    7.40
  -3   9   2   86.09    5.90
   3   9  -2   85.89    5.90
  -3   9   2   91.59    6.60
  -3   9   2   85.59    6.40
  -3   9   2   95.39    6.30
   3   9  -2   95.29    7.80
   3   9  -2   95.99    7.10
  -3   9   2   89.79    6.10
   3   9  -2   92.99    7.20
   3   9  -2   82.09    6.90
  -2  -9   2  241.08   12.90
  -2  -9   2  237.28   11.70
  -2  -9   2  262.87   13.20
   2  -9  -2  258.17   10.20
  -2  -9   2  247.88   12.10
   2  -9  -2  242.98   10.30
   2   9  -2  269.27   12.70
  -2   9   2  265.37   11.40
   2   9  -2  257.57   12.50
   2   9  -2  273.77   13.60
   2   9  -2  263.37   12.80
  -2   9   2  261.77   11.90
  -2   9   2  247.18   11.60
  -2   9   2  250.97   12.00
   1  -9  -2 1391.76   42.40
  -1  -9   2 1379.06   42.10
  -1  -9   2 1260.97   42.80
  -1  -9   2 1395.16   45.10
  -1  -9   2 1383.36   43.50
  -1  -9   2 1341.27   44.10
   1  -9  -2 1351.16   41.80
   1  -9  -2 1301.17   38.70
   1   9  -2 1281.17   44.30
   1   9  -2 1296.07   43.50
  -1   9   2 1304.37   42.80
  -1   9   2 1445.56   44.80
   1   9  -2 1364.56   44.00
  -1   9   2 1366.16   43.70
  -1   9   2 1317.17   43.50
   1   9  -2 1324.57   42.10
   0  -9   2  614.14   21.90
   0  -9   2  638.44   22.20
   0  -9  -2  588.64   19.10
   0  -9   2  595.24   24.00
   0  -9   2  618.94   20.90
   0   9   2  608.74   22.00
   0   9   2  597.44   22.80
   0   9   2  621.14   22.60
   0   9  -2  562.34   21.90
   0   9  -2  639.94   22.90
   0   9  -2  597.74   23.10
   0   9   2  574.14   22.10
   0   9  -2  575.44   20.40
  -1  -9  -2   54.29    4.10
  -1  -9  -2   57.39    4.90
   1  -9   2   54.19    5.30
   1  -9   2   54.59    5.00
   1  -9   2   52.29    4.30
  -1  -9  -2   56.29    5.60
   1  -9   2   52.89    5.20
  -1  -9  -2   58.49    5.40
   1   9   2   52.19    5.50
  -1   9  -2   55.49    5.00
   1   9   2   51.89    5.20
  -1   9  -2   56.29    3.90
  -1   9  -2   51.09    5.00
  -1   9  -2   59.19    5.00
   1   9   2   52.49    5.10
  -1   9  -2   54.39    5.50
   2  -9   2  136.99    7.00
  -2  -9  -2  130.09    8.00
   2  -9   2  125.89    7.20
   2  -9   2  135.39    7.70
   2  -9   2  143.69    8.20
  -2  -9  -2  135.79    8.50
  -2  -9  -2  133.09    8.70
  -2  -9  -2  130.89    8.80
  -2   9  -2  128.89    8.50
  -2   9  -2  130.69    7.70
   2   9   2  124.89    8.40
   2   9   2  125.39    8.70
  -2   9  -2  138.89    8.40
   2   9   2  141.39    8.80
  -2   9  -2  135.79    8.50
   2   9   2  131.99    8.20
  -2   9  -2  134.59    6.50
  -3  -9  -2   37.50    5.20
   3  -9   2   37.90    4.30
   3  -9   2   37.90    4.10
  -3  -9  -2   41.70    5.20
  -3  -9  -2   45.40    5.00
  -3  -9  -2   46.50    5.40
   3  -9   2   43.50    3.90
  -3   9  -2   37.40    3.50
  -3   9  -2   42.20    5.30
  -3   9  -2   39.70    4.50
   3   9   2   37.70    5.20
  -3   9  -2   33.50    4.50
   3   9   2   43.10    4.90
   3   9   2   40.80    5.10
   3   9   2   44.50    5.20
  -4  -9  -2   31.60    5.30
   4  -9   2   28.40    3.20
  -4  -9  -2   27.30    4.20
   4  -9   2   34.40    4.20
  -4  -9  -2   31.90    5.40
   4  -9   2   33.30    3.20
  -4  -9  -2   39.30    5.70
  -4   9  -2   37.90    4.60
   4   9   2   35.50    4.80
  -4   9  -2   31.10    5.20
  -4   9  -2   34.30    3.60
   4   9   2   32.30    4.70
   4   9   2   33.90    5.40
  -4   9  -2   29.40    4.30
   4   9   2   17.10    4.40
  -5  -9  -2    4.10    2.70
  -5  -9  -2    4.60    2.80
  -5  -9  -2    5.20    2.50
  -5  -9  -2    6.90    3.10
   5  -9   2    2.00    2.60
   5   9   2   -0.40    2.10
   5   9   2    7.70    3.40
  -5   9  -2    2.40    1.90
  -5   9  -2    1.60    1.60
  -5   9  -2    2.50    2.30
  -5   9  -2    0.40    2.50
   5   9   2    6.20    3.10
  -6  -9  -2  491.85   22.40
  -6  -9  -2  508.75   22.50
  -6  -9  -2  463.95   20.90
  -6  -9  -2  507.15   23.00
   6   9   2  482.95   20.50
   6   9   2  500.45   20.10
   6   9   2  455.95   21.30
  -6   9  -2  475.05   22.40
   6   9   2  455.65   22.00
  -6   9  -2  495.85   18.80
  -6   9  -2  491.45   19.30
  -6   9  -2  493.55   20.40
  -7  -9  -2  154.38   11.60
  -7  -9  -2  175.78   12.60
  -7  -9  -2  169.38   12.60
   7   9   2  144.29   10.90
  -7   9  -2  146.09    9.70
   7   9   2  157.88    9.70
  -7   9  -2  151.38   10.10
  -7   9  -2  159.28    9.60
  -7   9  -2  165.48   12.30
   7   9   2  161.68   11.00
  -8  -9  -2   34.40    7.60
  -8  -9  -2   29.40    6.50
  -8  -9  -2   30.80    7.40
  -8   9  -2   24.80    5.90
   8   9   2   22.40    5.50
  -8   9  -2   34.10    5.70
  -8   9  -2   13.60    5.30
  -8   9  -2   29.10    6.30
   8   9   2   15.60    4.80
  -9  -9  -2   45.50    9.10
  -9  -9  -2   37.50    8.80
  -9  -9  -2   47.50    8.10
  -9   9  -2   38.30    8.90
  -9   9  -2   37.80    8.60
  -9   9  -2   38.80    6.10
 -10  -9  -2   -4.60    4.90
 -10  -9  -2    1.70    6.10
 -10  -9  -2  -10.60    4.90
 -10   9  -2   -0.40    5.90
 -10   9  -2   -2.10    3.90
 -10   9  -2    1.50    6.10
 -10 -10   2   13.70    5.50
 -10 -10   2   20.00    6.60
 -10 -10   2   20.60    6.40
 -10  10   2   10.80    6.30
 -10  10   2   15.10    3.90
 -10  10   2   13.30    6.20
  -9 -10   2   39.90    8.50
  -9 -10   2   48.00    8.90
  -9 -10   2   36.40    8.00
  -9  10   2   47.20    6.70
  -9  10   2   37.90    8.00
  -9  10   2   34.30    6.20
  -9  10   2   40.70    9.10
  -9  10   2   54.19    6.30
  -8 -10   2   -0.10    3.10
  -8 -10   2   -4.10    3.20
  -8 -10   2   -0.20    3.90
   8  10  -2   -0.70    3.00
  -8  10   2   -1.20    1.60
  -8  10   2   -2.30    2.20
  -8  10   2    0.80    2.20
  -8  10   2   -0.20    1.50
  -8  10   2   -1.20    2.40
  -8  10   2    1.60    3.50
   8  10  -2    1.20    1.80
  -7 -10   2  165.78   12.00
  -7 -10   2  153.88   11.80
  -7 -10   2  150.78   11.10
  -7  10   2  130.79    6.90
  -7  10   2  141.79    8.10
   7  10  -2  144.19    7.00
  -7  10   2  137.09    7.30
  -7  10   2  147.19    8.00
   7  10  -2  133.49    9.70
  -6 -10   2  129.39   10.30
  -6 -10   2  116.59    9.40
  -6 -10   2  129.49   10.20
  -6 -10   2  122.49    9.30
  -6  10   2  122.89    5.80
  -6  10   2  128.19    7.40
  -6  10   2  116.89    5.60
   6  10  -2  105.09    8.50
   6  10  -2  120.49    6.50
  -6  10   2  108.19    7.00
  -6  10   2  125.99   10.30
  -6  10   2  124.19    7.50
  -5 -10   2    3.50    3.10
  -5 -10   2    4.30    2.80
  -5 -10   2    6.80    2.90
  -5 -10   2    9.90    3.70
  -5  10   2    7.30    3.70
  -5  10   2   14.40    1.40
   5  10  -2    1.40    2.80
  -5  10   2    5.10    2.30
  -5  10   2    8.60    2.40
  -5  10   2   10.60    1.30
   5  10  -2    9.30    2.30
  -5  10   2    4.30    2.10
   5  10  -2    8.00    3.30
   5  10  -2   13.00    5.70
  -5  10   2    6.90    2.20
  -4 -10   2  449.86   18.60
  -4 -10   2  431.56   18.80
  -4 -10   2  427.36   19.60
  -4 -10   2  399.36   18.00
   4  10  -2  441.06   19.00
  -4  10   2  419.46   16.90
  -4  10   2  428.16   16.60
   4  10  -2  413.96   19.90
  -4  10   2  412.86   19.30
  -4  10   2  433.96   17.10
  -4  10   2  449.36   18.70
   4  10  -2  438.26   19.40
   4  10  -2  413.16   16.20
  -3 -10   2    3.40    1.90
  -3 -10   2    0.80    2.20
  -3 -10   2    2.30    2.70
   3 -10  -2    0.80    1.10
  -3 -10   2    0.60    1.60
   3 -10  -2    2.00    1.10
  -3  10   2    2.50    1.70
   3  10  -2    3.10    2.10
   3  10  -2   -0.20    1.70
  -3  10   2    0.30    1.30
   3  10  -2    2.00    2.60
  -3  10   2   -0.80    1.30
   3  10  -2    0.10    1.80
  -3  10   2   -3.30    1.40
  -2 -10   2   41.90    5.50
   2 -10  -2   31.90    3.50
   2 -10  -2   34.60    3.90
  -2 -10   2   42.80    4.80
  -2 -10   2   35.40    4.80
  -2 -10   2   36.50    4.10
  -2  10   2   33.80    4.10
  -2  10   2   31.10    4.20
  -2  10   2   30.50    4.00
  -2  10   2   38.20    4.70
   2  10  -2   37.00    4.70
   2  10  -2   33.10    4.90
  -2  10   2   38.20    4.50
   2  10  -2   37.30    5.30
   2  10  -2   35.00    4.80
  -1 -10   2  161.68    9.30
   1 -10  -2  148.99    5.60
   1 -10  -2  155.58    8.10
  -1 -10   2  176.08   10.60
  -1 -10   2  160.48    8.30
  -1 -10   2  162.18    9.00
  -1  10   2  149.59    8.90
  -1  10   2  181.18   10.00
  -1  10   2  152.38    9.20
   1  10  -2  145.69    9.50
  -1  10   2  144.39    8.90
   1  10  -2  141.09    9.00
   1  10  -2  168.08    9.80
   1  10  -2  150.28    8.20
  -1  10   2  163.68    9.00
   0 -10   2  200.68   11.00
   0 -10  -2  199.78    9.90
   0 -10  -2  188.58   11.10
   0 -10  -2  198.68   10.30
   0 -10  -2  186.58    7.80
   0 -10   2  197.98    9.40
   0 -10   2  206.38   10.30
   0 -10   2  206.68   10.50
   0  10   2  193.48   10.90
   0  10   2  219.78   10.80
   0  10  -2  206.08   11.30
   0  10  -2  204.98   11.40
   0  10   2  196.68   10.60
   0  10  -2  197.18    9.10
   0  10  -2  208.28   10.80
   0  10   2  193.98   10.50
   0  10   2  214.48   11.40
   1 -10   2  720.13   26.10
  -1 -10  -2  757.82   26.40
  -1 -10  -2  731.53   27.90
   1 -10   2  754.32   27.30
  -1 -10  -2  755.42   24.50
  -1 -10  -2  728.33   26.90
   1 -10   2  754.72   26.00
   1 -10   2  723.53   24.90
   1  10   2  722.33   27.10
   1  10   2  739.93   26.80
   1  10   2  760.12   28.00
  -1  10  -2  707.13   26.40
  -1  10  -2  756.22   26.70
  -1  10  -2  717.03   24.20
  -1  10  -2  745.13   27.30
  -1  10  -2  773.62   28.10
   1  10   2  769.22   28.00
   2 -10   2  769.22   27.60
  -2 -10  -2  801.92   29.50
  -2 -10  -2  795.52   28.60
  -2 -10  -2  812.92   27.60
   2 -10   2  808.12   28.90
  -2 -10  -2  822.92   30.00
   2 -10   2  806.12   27.50
   2 -10   2  792.22   26.70
   2  10   2  814.12   30.20
  -2  10  -2  836.22   28.60
  -2  10  -2  835.12   30.00
   2  10   2  828.02   30.70
  -2  10  -2  768.92   28.90
   2  10   2  826.12   30.00
   2  10   2  802.82   29.80
  -2  10  -2  804.22   26.10
   2  10   2  792.32   28.90
  -2  10  -2  826.82   29.40
   3 -10   2  465.85   17.10
  -3 -10  -2  460.25   18.90
   3 -10   2  440.26   18.30
  -3 -10  -2  455.75   20.20
  -3 -10  -2  424.56   19.50
   3 -10   2  406.96   18.10
  -3 -10  -2  499.55   20.30
  -3  10  -2  465.15   19.80
   3  10   2  426.96   19.20
   3  10   2  464.25   19.10
  -3  10  -2  465.15   18.30
  -3  10  -2  436.56   16.00
   3  10   2  454.25   20.00
  -3  10  -2  487.65   19.40
   3  10   2  441.96   20.20
   3  10   2  479.45   20.20
  -4 -10  -2  343.17   16.40
  -4 -10  -2  289.07   14.60
  -4 -10  -2  334.07   16.80
   4 -10   2  305.07   12.00
   4 -10   2  308.97   12.20
   4 -10   2  289.97   13.80
  -4 -10  -2  312.77   15.80
   4  10   2  317.57   15.90
   4  10   2  312.27   16.40
  -4  10  -2  299.07   14.50
  -4  10  -2  316.37   15.80
  -4  10  -2  289.47   12.10
   4  10   2  290.87   15.00
  -4  10  -2  307.57   13.90
   4  10   2  305.07   16.10
   4  10   2  318.67   15.10
  -5 -10  -2  139.89   10.80
  -5 -10  -2  144.99   10.50
  -5 -10  -2  139.99   10.50
   5 -10   2  142.79    5.90
  -5 -10  -2  134.49    9.80
   5 -10   2  136.99    5.30
   5  10   2  152.28   12.90
  -5  10  -2  146.29    9.10
   5  10   2  134.29    9.70
   5  10   2  143.69    9.50
   5  10   2  133.39   10.10
  -5  10  -2  145.89   10.90
  -5  10  -2  151.78    9.60
  -5  10  -2  136.89    7.70
  -6 -10  -2   86.99    9.40
  -6 -10  -2   90.09    8.90
  -6 -10  -2   99.69    9.60
   6  10   2   82.79    8.60
  -6  10  -2   78.89    7.40
  -6  10  -2   85.89    7.20
   6  10   2   84.49    8.00
   6  10   2   94.49    7.90
  -6  10  -2   94.89    9.20
  -6  10  -2   95.79    6.60
  -7 -10  -2  164.48   12.40
  -7 -10  -2  152.98   12.00
  -7 -10  -2  159.38   12.50
   7  10   2  154.78   11.10
  -7  10  -2  147.39    9.20
  -7  10  -2  159.38   12.30
   7  10   2  137.19   11.10
  -7  10  -2  136.19    9.90
  -8 -10  -2   73.89    9.80
  -8 -10  -2   64.29    9.20
  -8 -10  -2   60.29    8.40
   8  10   2   55.49    8.20
  -8  10  -2   81.49    7.80
  -8  10  -2   55.19    8.00
  -8  10  -2   62.09   12.70
  -8  10  -2   67.09    9.30
  -9 -10  -2    0.40    4.40
  -9 -10  -2    0.20    5.10
  -9 -10  -2   -0.70    4.40
  -9  10  -2    5.80    3.40
  -9  10  -2   10.20    6.10
  -9 -11   2   12.30    5.30
  -9 -11   2    2.70    5.20
  -9 -11   2   10.30    5.60
  -9  11   2   12.00    3.50
  -9  11   2   10.20    4.50
  -9  11   2   14.00    2.90
  -9  11   2   11.90    3.60
  -9  11   2    4.90    5.20
   9  11  -2    1.80    5.00
  -8 -11   2   12.90    5.50
  -8 -11   2    3.30    4.00
  -8 -11   2    7.70    4.30
  -8  11   2   15.90    4.00
  -8  11   2   10.90    3.70
   8  11  -2   11.70    2.50
  -8  11   2    9.90    2.50
  -8  11   2   12.00    2.60
  -8  11   2    9.00    4.90
  -7 -11   2    5.30    4.20
  -7 -11   2   11.40    4.70
  -7  11   2   10.00    4.50
  -7  11   2    8.50    3.20
   7  11  -2    7.00    3.40
  -7  11   2    8.60    1.90
  -7  11   2    9.90    2.20
  -7  11   2    6.50    2.50
   7  11  -2    6.50    2.30
  -6 -11   2  255.57   17.20
  -6 -11   2  226.18   13.80
  -6 -11   2  255.77   15.00
  -6  11   2  250.37   12.00
  -6  11   2  242.28    8.50
  -6  11   2  230.88   11.50
  -6  11   2  245.18    8.60
   6  11  -2  274.77   14.30
  -6  11   2  248.38   11.90
  -6  11   2  247.78   15.30
   6  11  -2  237.88   10.50
  -5 -11   2  195.88   13.10
  -5 -11   2  221.28   12.70
  -5 -11   2  206.88   12.30
  -5 -11   2  212.28   12.50
   5  11  -2  193.18    9.60
  -5  11   2  206.78   13.00
   5  11  -2  183.58   12.60
  -5  11   2  209.18   10.40
  -5  11   2  196.88   10.50
  -5  11   2  192.88   10.30
  -5  11   2  201.38   10.50
   5  11  -2  208.78   12.40
  -4 -11   2  172.18   11.50
  -4 -11   2  174.08   10.80
  -4 -11   2  181.18   12.40
  -4 -11   2  170.18   10.20
   4  11  -2  153.58   11.10
   4  11  -2  171.68   11.10
  -4  11   2  156.58   10.10
  -4  11   2  155.88    9.30
   4  11  -2  147.99   14.70
  -4  11   2  160.08    9.30
  -4  11   2  153.58    9.00
   4  11  -2  154.88    8.80
  -4  11   2  159.58    9.20
   3 -11  -2  190.48    7.90
  -3 -11   2  186.98   11.00
  -3 -11   2  202.08   11.40
  -3 -11   2  195.88   12.10
  -3 -11   2  193.18   10.50
   3 -11  -2  190.78    8.30
   3  11  -2  176.78   11.40
  -3  11   2  185.88   10.90
  -3  11   2  187.18   10.10
   3  11  -2  172.18   11.20
  -3  11   2  195.68   10.50
   3  11  -2  185.98   12.10
  -3  11   2  206.78   10.40
   3  11  -2  181.08   11.20
   2 -11  -2  843.42   27.70
   2 -11  -2  786.72   27.90
  -2 -11   2  790.82   29.80
  -2 -11   2  892.41   29.30
  -2 -11   2  845.82   30.40
  -2 -11   2  812.92   31.60
  -2  11   2  827.52   30.00
   2  11  -2  913.41   31.60
   2  11  -2  856.61   31.10
   2  11  -2  875.31   32.30
   2  11  -2  755.32   30.60
  -2  11   2  809.62   29.30
  -2  11   2  826.42   30.20
  -2  11   2  851.61   30.30
  -2  11   2  851.41   29.50
  -1 -11   2   40.10    5.20
  -1 -11   2   53.39    5.70
   1 -11  -2   39.10    2.30
   1 -11  -2   36.00    4.10
   1 -11  -2   40.00    4.70
  -1 -11   2   41.90    5.30
  -1 -11   2   43.20    6.10
   1  11  -2   40.90    5.60
  -1  11   2   47.70    5.20
  -1  11   2   46.40    5.50
  -1  11   2   35.90    4.70
   1  11  -2   39.00    5.30
  -1  11   2   44.70    5.30
   1  11  -2   40.10    5.40
   1  11  -2   48.70    5.60
  -1  11   2   25.90    4.70
   0 -11   2    2.70    2.30
   0 -11   2    3.90    2.20
   0 -11  -2    5.50    1.40
   0 -11  -2    7.00    3.40
   0 -11  -2    4.40    2.00
   0 -11   2    4.00    1.90
   0 -11  -2    2.30    2.20
   0 -11   2    3.20    2.20
   0  11  -2    1.50    1.50
   0  11  -2    3.50    2.50
   0  11  -2    4.60    2.20
   0  11   2    1.60    2.00
   0  11   2    2.80    2.30
   0  11   2    3.00    1.90
   0  11   2    5.00    2.70
   0  11  -2    6.70    3.00
   0  11   2    2.50    2.30
  -1 -11  -2   51.79    4.30
   1 -11   2   62.39    5.00
   1 -11   2   58.39    5.50
   1 -11   2   51.19    5.70
   1 -11   2   56.29    6.10
  -1 -11  -2   59.29    6.50
  -1 -11  -2   57.19    6.00
  -1 -11  -2   55.49    5.40
  -1  11  -2   61.19    6.00
   1  11   2   55.49    6.30
   1  11   2   61.09    5.90
  -1  11  -2   55.59    5.60
  -1  11  -2   59.29    6.40
   1  11   2   50.59    6.30
  -1  11  -2   55.69    5.80
  -1  11  -2   60.19    4.40
   1  11   2   64.59    6.30
  -2 -11  -2  404.46   18.50
   2 -11   2  376.36   15.90
   2 -11   2  399.16   16.50
   2 -11   2  378.86   17.10
  -2 -11  -2  402.36   17.20
  -2 -11  -2  400.36   17.90
   2 -11   2  382.66   15.10
  -2  11  -2  377.66   14.30
  -2  11  -2  387.16   17.50
   2  11   2  394.46   18.50
   2  11   2  416.26   17.70
  -2  11  -2  397.96   17.60
  -2  11  -2  403.56   17.00
  -2  11  -2  392.76   18.20
   2  11   2  377.36   17.90
   2  11   2  397.26   18.10
   2  11   2  410.96   18.60
   3 -11   2   16.30    4.00
  -3 -11  -2   17.90    4.30
   3 -11   2   18.90    4.10
  -3 -11  -2   19.90    4.20
  -3 -11  -2   17.50    3.80
  -3 -11  -2   21.80    5.30
  -3  11  -2   17.30    4.50
  -3  11  -2   13.90    2.70
  -3  11  -2   19.80    4.10
   3  11   2   19.70    4.60
   3  11   2   20.50    4.90
   3  11   2   16.00    4.50
   3  11   2   13.80    3.80
  -3  11  -2   23.20    4.80
  -3  11  -2   21.80    4.30
   4 -11   2  847.22   28.30
  -4 -11  -2  876.71   33.00
  -4 -11  -2  855.71   31.50
  -4 -11  -2  853.61   33.10
   4 -11   2  872.51   28.20
   4  11   2  913.51   37.00
  -4  11  -2  880.41   31.80
   4  11   2  829.22   31.90
   4  11   2  888.21   33.40
  -4  11  -2  834.82   30.50
  -4  11  -2  832.22   28.00
   4  11   2  866.61   33.70
  -4  11  -2  849.91   32.90
   4  11   2  874.01   31.80
   5 -11   2   18.40    2.20
   5 -11   2   13.40    2.00
  -5 -11  -2   20.80    5.20
  -5 -11  -2   10.70    3.60
  -5 -11  -2   21.60    5.40
  -5 -11  -2    4.10    3.10
  -5  11  -2   16.80    3.30
   5  11   2   12.60    4.90
  -5  11  -2   12.90    3.60
   5  11   2   24.70    5.70
   5  11   2   11.50    3.90
   5  11   2   14.00    4.00
  -5  11  -2   15.70    4.60
   5  11   2   25.50    5.70
  -5  11  -2   12.90    3.40
  -6 -11  -2   -1.70    2.20
  -6 -11  -2    0.30    3.30
  -6  11  -2    1.60    2.30
   6  11   2   -2.50    2.20
  -6  11  -2   -0.30    1.90
  -6  11  -2   -0.10    3.10
   6  11   2   -2.00    2.90
   6  11   2   -2.80    3.30
  -7 -11  -2   16.80    5.00
  -7 -11  -2   17.90    5.50
  -7 -11  -2    9.50    4.40
  -7  11  -2   21.20    4.70
  -7  11  -2   13.80    3.60
  -7  11  -2   23.60    6.30
  -7  11  -2   21.00    4.80
   7  11   2   18.60    5.50
   7  11   2   18.20    4.90
  -8 -11  -2   77.69    9.90
  -8 -11  -2   57.79    9.00
  -8 -11  -2   48.70    9.20
  -8  11  -2   51.09    7.10
   8  11   2   70.29    9.40
  -8  11  -2   58.99    9.40
  -8  11  -2   63.59   12.40
  -9 -11  -2    2.70    5.80
  -9 -11  -2    1.00    4.60
   9  11   2    0.00    4.90
  -9  11  -2   -3.10    5.40
  -9  11  -2    2.20    3.70
  -9 -12   2   43.10   10.00
  -9 -12   2   20.90    6.20
   9  12  -2   -4.60    7.30
  -9  12   2   25.80    7.40
  -8 -12   2   39.90    8.10
  -8 -12   2   16.40    5.20
  -8 -12   2   43.80    8.20
   8  12  -2   28.80    3.90
  -8  12   2   34.40    3.90
  -8  12   2   29.00    3.60
  -8  12   2   26.80    4.70
  -8  12   2   34.10    7.60
  -8  12   2   32.70    7.70
   8  12  -2   24.00    6.00
  -8  12   2   34.70    5.20
  -7 -12   2   -0.90    2.90
  -7 -12   2    2.70    3.30
  -7 -12   2    8.80    5.60
  -7  12   2   -1.20    3.90
  -7  12   2   -0.10    1.00
  -7  12   2    2.10    1.20
  -7  12   2    0.20    2.70
  -7  12   2    0.00    2.20
   7  12  -2    3.80    2.10
   7  12  -2   -0.90    3.40
  -7  12   2    5.90    3.20
  -6 -12   2    7.00    3.60
  -6 -12   2    5.00    4.50
  -6  12   2    7.80    2.90
  -6  12   2    5.10    2.40
  -6  12   2   -1.30    3.30
  -6  12   2    4.90    2.60
   6  12  -2    0.40    2.90
   6  12  -2    5.80    2.20
  -5 -12   2   -1.20    2.70
  -5 -12   2   -1.00    2.30
  -5 -12   2   -2.00    2.30
  -5  12   2   -0.20    1.80
  -5  12   2    0.20    3.60
   5  12  -2   -0.60    3.30
  -5  12   2   -1.00    2.00
  -5  12   2   -4.70    1.80
   5  12  -2    0.70    2.10
   5  12  -2    3.30    2.60
  -5  12   2    0.20    2.80
  -5  12   2   -1.60    1.80
  -4 -12   2 1445.36   49.20
  -4 -12   2 1435.26   48.30
  -4 -12   2 1497.65   51.39
  -4 -12   2 1483.45   49.80
   4  12  -2 1392.56   48.30
   4  12  -2 1465.95   49.90
  -4  12   2 1509.45   48.10
  -4  12   2 1416.96   47.20
  -4  12   2 1363.46   47.40
  -4  12   2 1478.85   49.50
  -4  12   2 1472.45   47.40
   3 -12  -2   42.20    4.10
  -3 -12   2   40.30    5.20
  -3 -12   2   47.90    5.80
   3 -12  -2   37.80    3.70
  -3 -12   2   46.50    6.40
   3  12  -2   32.90    5.80
   3  12  -2   38.30    5.90
  -3  12   2   38.40    5.30
  -3  12   2   42.80    5.20
   3  12  -2   46.00    6.60
  -3  12   2   41.90    5.20
  -3  12   2   41.50    5.10
  -3  12   2   48.90    5.90
  -2 -12   2  248.68   14.40
   2 -12  -2  235.28   11.60
  -2 -12   2  245.88   13.10
  -2 -12   2  247.28   13.10
  -2 -12   2  258.47   12.20
  -2  12   2  264.57   12.90
  -2  12   2  241.78   12.70
   2  12  -2  267.27   14.20
  -2  12   2  274.67   13.50
   2  12  -2  240.78   13.60
   2  12  -2  250.97   14.10
  -2  12   2  255.27   13.30
  -2  12   2  253.87   13.30
   2  12  -2  271.17   15.00
  -1 -12   2    2.10    2.60
  -1 -12   2    2.80    2.40
   1 -12  -2    6.80    1.30
  -1 -12   2    6.30    2.40
   1 -12  -2    6.20    3.00
   1 -12  -2    4.50    2.40
  -1 -12   2    4.00    2.80
  -1  12   2    8.10    3.10
  -1  12   2    4.70    2.60
   1  12  -2    6.00    3.00
   1  12  -2    5.20    3.10
   1  12  -2    1.80    2.70
   1  12  -2    3.90    3.00
  -1  12   2    5.60    2.90
  -1  12   2    5.20    3.00
  -1  12   2    5.50    2.60
   0 -12   2    4.90    2.80
   0 -12  -2    2.20    2.00
   0 -12   2    1.00    2.00
   0 -12  -2   -0.50    1.30
   0 -12  -2   -1.20    1.90
   0 -12  -2    0.60    2.50
   0 -12   2    1.40    1.80
   0  12   2    0.20    1.80
   0  12  -2    5.10    2.90
   0  12  -2    2.10    2.20
   0  12   2    0.60    2.30
   0  12   2   -0.30    1.90
   0  12   2   -1.70    1.80
   0  12   2    0.30    2.40
   0  12  -2    0.90    2.20
  -1 -12  -2  281.67   14.30
   1 -12   2  288.27   13.90
  -1 -12  -2  269.77   15.00
   1 -12   2  279.57   13.40
   1 -12   2  299.17   14.70
  -1 -12  -2  274.97   11.60
   1 -12   2  290.77   12.50
  -1 -12  -2  292.37   13.90
   1  12   2  282.97   14.30
   1  12   2  306.67   15.10
  -1  12  -2  303.97   14.40
  -1  12  -2  295.77   14.40
   1  12   2  273.67   15.00
  -1  12  -2  266.77   14.90
  -1  12  -2  279.67   14.50
  -1  12  -2  280.97   11.70
   2 -12   2  837.82   27.50
  -2 -12  -2  825.02   28.20
   2 -12   2  813.12   28.70
  -2 -12  -2  852.21   31.00
  -2 -12  -2  816.12   31.70
   2 -12   2  809.72   30.10
   2 -12   2  783.72   28.90
  -2 -12  -2  784.22   29.70
   2  12   2  837.42   30.50
  -2  12  -2  810.72   29.90
  -2  12  -2  776.32   26.50
   2  12   2  819.72   31.20
   2  12   2  769.12   31.50
   2  12   2  799.82   31.30
  -2  12  -2  800.62   30.40
   2  12   2  879.31   32.30
  -2  12  -2  837.52   30.80
  -2  12  -2  832.52   31.50
   3 -12   2    0.00    2.70
   3 -12   2    0.40    1.80
  -3 -12  -2   -3.00    2.40
  -3 -12  -2   -1.00    2.60
   3 -12   2   -2.70    1.90
  -3 -12  -2    0.40    2.70
  -3 -12  -2    1.50    2.20
  -3  12  -2    1.80    1.30
   3  12   2    0.80    2.60
   3  12   2   -1.00    2.20
   3  12   2    2.50    2.80
  -3  12  -2   -0.80    1.90
  -3  12  -2   -1.90    1.90
   3  12   2   -1.60    2.20
  -3  12  -2    4.40    2.70
  -4 -12  -2   97.29    8.70
  -4 -12  -2   87.59    7.70
   4 -12   2   95.69    6.00
  -4 -12  -2   99.19    9.40
  -4  12  -2   80.19    7.50
   4  12   2   90.49    8.40
  -4  12  -2   89.89    8.60
  -4  12  -2  104.89    9.40
   4  12   2  100.29   10.00
   4  12   2  107.79    9.90
  -4  12  -2   90.19    5.60
   4  12   2  113.99    8.80
  -4  12  -2   88.89    7.90
   4  12   2   91.49    8.80
  -5 -12  -2    1.50    3.00
   5 -12   2    4.00    1.40
   5 -12   2    3.70    1.50
  -5 -12  -2   -0.90    3.00
  -5 -12  -2    4.60    3.00
  -5  12  -2    3.70    1.80
  -5  12  -2    5.80    4.20
   5  12   2    1.70    3.30
   5  12   2    4.00    2.90
   5  12   2    3.80    3.20
  -5  12  -2    3.00    5.00
   5  12   2    5.40    3.40
  -6 -12  -2  100.79    9.70
  -6 -12  -2   96.29    9.60
  -6 -12  -2  116.89   10.90
   6  12   2  113.19   10.00
  -6  12  -2   99.99   10.00
  -6  12  -2   91.19    6.70
  -6  12  -2  104.29    8.70
   6  12   2  109.79   10.60
   6  12   2  103.79    8.70
  -6  12  -2  101.99    8.60
  -7 -12  -2    6.80    4.40
  -7 -12  -2    8.10    4.10
  -7 -12  -2    8.40    4.40
   7  12   2    8.00    5.00
  -7  12  -2   11.00    3.50
  -7  12  -2    9.00    4.90
  -7  12  -2   10.00    3.60
  -8 -12  -2   -0.90    4.10
  -8 -12  -2    1.30    4.50
  -8 -12  -2    4.40    4.30
  -8  12  -2    8.50    3.60
  -8  12  -2   -0.20    4.20
  -8  12  -2    3.30    3.30
   8  12   2   -0.60    4.70
  -9 -12  -2   10.30    6.40
  -9 -12  -2    9.10    6.50
  -9  12  -2    0.70    3.50
  -9  12  -2   16.10    6.90
  -9 -13   2   10.70    6.20
  -9 -13   2    9.80    5.70
  -9 -13   2    0.60    5.00
  -9  13   2    0.50    2.30
  -9  13   2   -4.20    5.40
  -8 -13   2   12.20    5.10
  -8 -13   2    2.60    4.30
  -8 -13   2    5.90    4.60
  -8  13   2   -2.60    4.30
   8  13  -2   -2.00    2.20
  -8  13   2    2.90    3.00
  -8  13   2   -4.60    4.20
  -8  13   2    3.20    2.80
  -7 -13   2   88.99   10.30
  -7 -13   2  106.69   10.10
  -7 -13   2   93.59    9.90
  -7  13   2  110.09    8.30
  -7  13   2   83.89    7.40
   7  13  -2   99.49    6.40
  -7  13   2  113.49   11.20
   7  13  -2  100.89   10.50
  -7  13   2   83.19   10.40
  -6 -13   2   -0.50    3.50
  -6 -13   2    3.70    3.30
  -6 -13   2    6.20    3.30
  -6  13   2    4.00    2.70
  -6  13   2    6.00    3.50
  -6  13   2   12.00    4.90
  -6  13   2    7.50    2.90
   6  13  -2    6.40    3.20
   6  13  -2    6.50    3.60
  -5 -13   2  115.19   10.50
  -5 -13   2  113.39    9.30
  -5  13   2  109.19    8.40
   5  13  -2  120.29   10.20
  -5  13   2  120.29   10.80
  -5  13   2   99.79    7.90
  -5  13   2  109.99    8.90
  -5  13   2  107.99    9.80
  -5  13   2  106.19    8.30
   5  13  -2  114.39    8.90
  -4 -13   2   39.60    6.40
  -4 -13   2   34.80    5.90
  -4 -13   2   44.20    7.00
   4  13  -2   39.50    6.10
  -4  13   2   39.70    5.40
  -4  13   2   35.70    5.20
  -4  13   2   36.90    5.80
   4  13  -2   37.00    5.20
  -4  13   2   28.20    5.10
   4  13  -2   32.30    6.80
  -3 -13   2  240.88   13.60
  -3 -13   2  241.28   12.60
   3 -13  -2  225.48   10.40
  -3 -13   2  230.68   14.40
   3 -13  -2  234.28   10.10
   3  13  -2  223.28   20.40
   3  13  -2  256.77   14.40
  -3  13   2  219.48   12.60
  -3  13   2  233.58   13.00
  -3  13   2  217.58   12.50
  -3  13   2  239.88   13.70
  -3  13   2  242.98   12.80
   3  13  -2  232.78   14.20
  -2 -13   2  382.26   16.40
   2 -13  -2  390.46   16.20
  -2 -13   2  340.37   18.00
  -2 -13   2  357.86   18.90
   2 -13  -2  390.26   15.60
  -2 -13   2  376.56   17.90
  -2  13   2  396.66   17.70
  -2  13   2  374.96   17.90
  -2  13   2  397.46   18.00
  -2  13   2  416.36   18.40
   2  13  -2  363.76   18.80
  -2  13   2  399.56   17.60
   2  13  -2  391.86   18.80
  -1 -13   2  871.91   30.60
   1 -13  -2  892.61   26.70
   1 -13  -2  885.91   31.10
   1 -13  -2  895.81   31.80
  -1 -13   2  870.01   34.60
  -1 -13   2  884.41   32.50
  -1 -13   2  912.11   33.00
  -1  13   2  963.60   34.10
  -1  13   2  874.61   33.40
   1  13  -2  853.91   33.80
  -1  13   2  937.31   33.30
   1  13  -2  896.51   33.80
  -1  13   2  898.31   32.60
   1  13  -2  895.61   38.20
  -1  13   2  894.91   33.00
   0 -13  -2    5.80    2.90
   0 -13   2    4.40    2.80
   0 -13  -2    5.60    3.70
   0 -13   2    6.50    2.20
   0 -13   2    7.60    3.10
   0 -13  -2    8.40    2.80
   0 -13  -2    5.50    1.60
   0  13   2    9.10    3.30
   0  13   2    6.10    2.70
   0  13  -2    5.40    3.40
   0  13  -2    6.50    3.30
   0  13  -2    4.70    2.80
   0  13   2    8.90    3.50
   0  13   2    4.40    2.90
   0  13   2    2.70    2.70
   0  13  -2    4.50    2.50
  -1 -13  -2   11.00    4.00
   1 -13   2    7.50    2.80
   1 -13   2    6.80    2.20
   1 -13   2    9.30    3.20
  -1 -13  -2    4.60    2.60
  -1 -13  -2   10.20    3.30
  -1 -13  -2    6.80    2.20
   1  13   2   12.10    3.70
   1  13   2    7.00    3.30
  -1  13  -2    4.10    1.80
  -1  13  -2    6.60    3.00
  -1  13  -2    5.00    2.80
   1  13   2    7.90    3.10
  -1  13  -2    7.10    5.10
   1  13   2    5.40    2.60
  -1  13  -2    8.00    3.10
  -2 -13  -2   74.49    9.50
   2 -13   2   82.79    6.00
  -2 -13  -2   76.59    6.20
   2 -13   2   77.59    8.50
  -2 -13  -2   73.69    7.90
   2 -13   2   89.19    6.90
  -2 -13  -2   77.79    7.70
   2 -13   2   80.09    7.20
   2  13   2   83.39    8.40
  -2  13  -2   87.59    7.80
   2  13   2   86.19    8.60
   2  13   2   77.89    8.30
  -2  13  -2   87.79    8.00
  -2  13  -2   73.29    5.10
  -2  13  -2   82.69    8.20
   2  13   2   89.99    7.80
  -3 -13  -2   13.20    4.60
  -3 -13  -2   21.70    5.80
  -3 -13  -2   15.70    3.80
   3 -13   2   19.50    4.50
   3 -13   2   18.00    3.50
   3 -13   2   19.70    4.80
   3  13   2   26.10    6.10
  -3  13  -2   15.40    4.60
  -3  13  -2   15.40    4.60
   3  13   2   16.60    4.20
  -3  13  -2   16.90    4.50
  -3  13  -2   18.30    4.30
   3  13   2   11.70    4.00
   3  13   2   19.60    5.60
   3  13   2   19.60    4.60
  -3  13  -2   20.40    3.00
  -4 -13  -2  285.67   16.70
  -4 -13  -2  302.97   16.50
   4 -13   2  286.87   12.70
  -4 -13  -2  276.87   14.60
   4  13   2  310.17   16.20
   4  13   2  283.47   16.60
   4  13   2  294.47   15.50
  -4  13  -2  291.77   14.90
  -4  13  -2  273.97   11.60
  -4  13  -2  299.27   15.60
  -4  13  -2  284.77   16.20
   4  13   2  262.87   16.60
  -5 -13  -2    8.50    3.40
  -5 -13  -2    4.60    3.50
   5 -13   2    8.20    1.90
  -5 -13  -2    7.40    4.40
   5  13   2    4.30    3.30
   5  13   2    8.00    3.80
  -5  13  -2    8.80    3.40
  -5  13  -2    7.00    2.20
  -5  13  -2    9.90    3.90
   5  13   2    4.10    3.60
  -5  13  -2    5.00    3.90
  -6 -13  -2   14.40    4.50
  -6 -13  -2   12.60    5.50
  -6 -13  -2   16.80    5.30
  -6  13  -2   14.70    4.20
  -6  13  -2    8.20    2.70
  -6  13  -2   10.10    5.00
  -7 -13  -2  138.89   12.80
  -7 -13  -2  153.58   12.80
  -7 -13  -2  130.09   11.80
  -7  13  -2  144.49    8.80
   7  13   2  133.29   13.00
  -7  13  -2  145.19   11.10
  -7  13  -2  138.29   12.50
  -8 -13  -2   39.60    9.40
  -8 -13  -2   65.59   15.80
  -8 -13  -2   38.40    9.00
  -8  13  -2   49.60    7.70
  -8  13  -2   58.09    7.50
  -8  13  -2   44.80    9.40
  -8 -14   2   39.70    8.60
  -8 -14   2   41.50    9.90
  -8  14   2   31.30    5.90
  -8  14   2   27.20    8.10
  -8  14   2   36.20    6.60
  -7 -14   2  119.09   11.50
  -7 -14   2  108.19   11.40
  -7 -14   2  119.29   11.10
  -7  14   2  109.99   13.00
  -7  14   2  120.09   12.00
   7  14  -2   93.39    9.10
  -7  14   2  104.79    8.80
  -7  14   2  105.89    8.70
   7  14  -2   97.39   10.60
  -6 -14   2   98.09   10.30
  -6 -14   2  100.99   10.90
  -6 -14   2  116.59   10.40
   6  14  -2  104.49    7.70
  -6  14   2   82.09   10.30
  -6  14   2  101.99    9.70
   6  14  -2  110.39   10.30
  -6  14   2  100.09    8.20
  -6  14   2  100.99    9.00
  -5 -14   2   55.99    7.70
  -5 -14   2   54.39    8.40
  -5  14   2   62.59    8.30
  -5  14   2   47.00    6.40
  -5  14   2   44.00    7.00
  -5  14   2   58.59    6.50
   5  14  -2   59.69    6.70
   5  14  -2   74.39    9.20
  -4 -14   2    0.90    3.00
  -4 -14   2    0.20    3.30
   4 -14  -2    0.30    0.40
  -4 -14   2   -0.10    2.20
   4  14  -2    1.50    3.00
  -4  14   2    3.80    2.20
   4  14  -2    1.60    2.80
  -4  14   2    1.00    2.30
  -4  14   2    4.80    4.30
  -4  14   2   -1.30    3.50
   4  14  -2   -0.70    3.20
  -4  14   2    0.60    2.90
   3 -14  -2   68.79    5.50
  -3 -14   2   75.69    7.70
  -3 -14   2   61.29    6.50
  -3 -14   2   64.89    8.20
  -3  14   2   61.29    6.80
  -3  14   2   64.69    8.20
  -3  14   2   59.79    6.90
  -3  14   2   65.49    6.90
   3  14  -2   67.29    8.00
  -3  14   2   73.49    8.30
  -2 -14   2   88.49    8.30
   2 -14  -2   91.49    7.40
  -2 -14   2   85.99    7.20
  -2 -14   2   92.99    9.10
   2 -14  -2   94.79    7.00
  -2  14   2   92.59    8.20
   2  14  -2   81.09    8.50
  -2  14   2   98.69    8.00
  -2  14   2   77.19    7.80
   2  14  -2   83.19    8.50
  -2  14   2   87.89    8.30
  -1 -14   2   49.70    6.10
  -1 -14   2   44.80    5.10
   1 -14  -2   46.10    5.60
   1 -14  -2   43.30    2.60
   1 -14  -2   47.90    5.90
   1  14  -2   40.40    6.90
  -1  14   2   48.30    6.00
   1  14  -2   43.70    6.10
  -1  14   2   42.30    6.40
  -1  14   2   56.29    7.10
  -1  14   2   47.00    6.50
  -1  14   2   59.49    7.80
   0 -14  -2   42.90    3.70
   0 -14  -2   42.20    5.90
   0 -14   2   54.69    6.40
   0 -14   2   47.20    6.80
   0 -14  -2   44.70    5.90
   0 -14   2   42.20    5.10
   0  14   2   48.10    6.20
   0  14   2   44.90    7.00
   0  14   2   47.10    6.70
   0  14  -2   36.70    6.20
   0  14  -2   46.90    6.60
   0  14   2   29.10    6.50
  -1 -14  -2 1384.56   49.60
  -1 -14  -2 1367.56   43.40
   1 -14   2 1472.35   51.99
   1 -14   2 1335.57   46.20
   1 -14   2 1361.16   46.70
  -1 -14  -2 1381.06   47.60
   1  14   2 1273.37   48.80
  -1  14  -2 1403.86   48.10
  -1  14  -2 1425.36   48.80
   1  14   2 1389.36   48.50
  -1  14  -2 1378.46   45.70
  -1  14  -2 1416.36   47.60
   1  14   2 1457.95   49.70
   1  14   2 1457.85   48.20
  -1  14  -2 1352.16   49.70
  -2 -14  -2   31.10    4.50
  -2 -14  -2   28.40    6.20
   2 -14   2   17.90    4.10
   2 -14   2   24.00    4.90
   2 -14   2   23.30    3.90
  -2 -14  -2   31.70    5.90
   2  14   2   31.10    6.10
   2  14   2   22.30    5.20
  -2  14  -2   38.20    6.00
  -2  14  -2   21.30    4.90
   2  14   2   17.10    4.90
  -2  14  -2   23.70    3.20
  -2  14  -2   32.10    6.20
   2  14   2   25.20    6.30
   2  14   2   38.10    6.80
  -2  14  -2   32.00    6.80
  -3 -14  -2   32.40    6.70
   3 -14   2   29.70    5.00
   3 -14   2   24.40    5.30
  -3 -14  -2   24.10    5.70
  -3 -14  -2   25.00    4.90
   3  14   2   44.40    6.90
  -3  14  -2   28.50    6.20
   3  14   2   34.50    6.70
   3  14   2   29.00    5.90
  -3  14  -2   29.00    5.90
  -3  14  -2   26.60    3.30
  -3  14  -2   23.80    5.40
   3  14   2   29.10    6.40
  -4 -14  -2    6.70    3.60
   4 -14   2    4.30    2.80
  -4 -14  -2    2.50    2.40
   4 -14   2    4.70    2.70
  -4 -14  -2   10.60    4.60
  -4  14  -2    8.90    4.30
  -4  14  -2    6.20    2.10
  -4  14  -2    4.00    3.20
   4  14   2    3.90    3.40
   4  14   2    4.70    5.00
   4  14   2    5.00    4.10
  -4  14  -2    0.50    5.20
  -5 -14  -2  158.28   11.50
  -5 -14  -2  134.09   12.10
   5 -14   2  165.38    7.10
  -5 -14  -2  163.08   13.10
   5 -14   2  165.38    7.20
   5  14   2  173.38   13.40
   5  14   2  166.58   11.80
  -5  14  -2  145.69   11.10
  -5  14  -2  157.28   12.60
  -6 -14  -2   10.70    5.40
  -6 -14  -2    8.90    4.70
  -6 -14  -2    6.30    4.40
  -6  14  -2   12.10    2.80
  -6  14  -2    3.90    3.90
   6  14   2    2.20    3.70
   6  14   2   14.00    5.60
   6  14   2    3.90    4.90
  -6  14  -2   13.50    4.50
  -7 -14  -2  199.78   15.50
  -7 -14  -2  178.38   14.50
  -7 -14  -2  209.28   14.80
  -7  14  -2  188.68   10.00
   7  14   2  188.98   17.30
  -7  14  -2  194.78   13.40
  -7  14  -2  206.48   16.10
  -8 -14  -2   58.89   10.90
  -8 -14  -2   41.50   13.00
  -8  14  -2   45.70    8.70
  -8  14  -2   50.39   10.10
  -8 -15   2   58.89   11.00
  -8 -15   2   45.60   13.10
  -8 -15   2   58.29   10.70
  -8  15   2   50.89    8.40
  -8  15   2   54.39   11.50
  -8  15   2   50.49   10.30
  -7 -15   2  199.18   14.90
  -7 -15   2  199.58   14.80
  -7 -15   2  199.58   15.90
  -7  15   2  185.38   12.00
  -7  15   2  201.88   15.70
  -7  15   2  195.88   12.80
  -6 -15   2   63.39    8.70
  -6 -15   2   72.99    9.70
  -6 -15   2   73.59   10.30
  -6  15   2   69.79    9.70
  -6  15   2   64.99    8.00
  -6  15   2   63.89    7.30
   6  15  -2   60.49    7.00
   6  15  -2   65.99   11.10
  -5 -15   2   18.60    5.90
  -5 -15   2   16.50    4.20
  -5 -15   2   15.70    5.50
  -5  15   2   23.80    5.40
   5  15  -2   20.10    5.40
   5  15  -2   19.20    5.40
  -5  15   2   18.60    4.70
  -5  15   2   26.20    6.40
  -4 -15   2    9.00    3.60
  -4 -15   2   13.70    5.60
  -4 -15   2    9.90    4.20
  -4  15   2    5.00    3.20
   4  15  -2    9.80    4.00
  -4  15   2    6.90    2.90
  -4  15   2    6.90    3.20
  -4  15   2    8.30    4.30
   4  15  -2    6.50    3.40
   3 -15  -2   21.80    3.90
  -3 -15   2   24.20    6.20
  -3 -15   2   13.50    4.00
  -3 -15   2   23.60    5.00
  -3  15   2   12.70    3.90
  -3  15   2   20.60    4.70
   3  15  -2    9.70    4.10
   3  15  -2   10.60    4.80
  -3  15   2   21.70    5.50
  -3  15   2   12.10    4.70
  -3  15   2   23.60    5.80
  -2 -15   2   -0.10    2.40
   2 -15  -2    1.00    3.00
   2 -15  -2    2.60    2.50
  -2 -15   2    1.40    3.80
  -2 -15   2    4.30    2.80
  -2  15   2    4.00    3.20
  -2  15   2   -3.40    2.30
  -2  15   2    1.60    3.30
   2  15  -2   -4.00    2.60
   2  15  -2   -1.70    2.70
  -2  15   2   -1.40    2.40
  -2  15   2   -0.80    2.00
  -1 -15   2  405.76   19.80
   1 -15  -2  423.96   13.30
   1 -15  -2  432.46   19.10
   1 -15  -2  426.26   18.50
  -1 -15   2  439.16   18.00
  -1  15   2  409.56   20.50
  -1  15   2  457.65   21.10
  -1  15   2  419.56   19.80
  -1  15   2  435.46   20.20
   1  15  -2  424.96   21.00
   1  15  -2  406.96   20.90
  -1  15   2  448.16   22.40
   0 -15   2  475.45   21.50
   0 -15  -2  493.95   17.30
   0 -15   2  509.05   19.70
   0 -15  -2  527.05   22.00
   0  15  -2  463.75   22.80
   0  15   2  453.15   22.00
   0  15   2  532.35   22.70
   0  15   2  519.85   23.80
   0  15   2  480.05   23.10
   0  15  -2  492.05   23.00
   1 -15   2   29.20    6.20
  -1 -15  -2   27.90    6.20
  -1 -15  -2   33.90    6.00
   1 -15   2   25.80    4.30
   1  15   2   32.10    6.40
   1  15   2   29.90    5.90
  -1  15  -2   32.40    5.50
   1  15   2   31.30    6.20
   1  15   2   33.30    5.50
  -1  15  -2   21.70    5.30
  -1  15  -2   33.00    6.30
  -2 -15  -2  200.38   13.50
  -2 -15  -2  224.78   11.20
   2 -15   2  239.18   13.10
   2 -15   2  201.78   12.10
   2 -15   2  240.18   10.90
  -2 -15  -2  235.08   15.20
  -2  15  -2  227.58   14.40
   2  15   2  223.78   14.50
  -2  15  -2  231.18   14.00
   2  15   2  226.78   15.50
  -2  15  -2  216.08   13.60
   3 -15   2   37.90    6.10
  -3 -15  -2   30.70    6.70
  -3 -15  -2   38.10    5.50
   3 -15   2   46.20    6.30
  -3 -15  -2   38.90    7.20
   3  15   2   46.60    7.20
  -3  15  -2   33.40    6.50
  -3  15  -2   55.79    8.10
  -3  15  -2   43.10    4.10
   3  15   2   40.30    7.00
   3  15   2   40.80    7.70
  -4 -15  -2   96.29    9.30
   4 -15   2  100.19    7.60
  -4 -15  -2   92.29    8.50
  -4 -15  -2  117.89   11.10
   4 -15   2   99.19    7.70
   4  15   2  100.09   10.20
  -4  15  -2  125.09   10.90
  -4  15  -2  100.19    6.10
  -4  15  -2  125.39   10.30
   4  15   2   94.89    9.30
   5 -15   2  105.89    5.70
  -5 -15  -2  114.79   11.10
  -5 -15  -2   99.19   11.00
   5 -15   2  101.39    5.70
  -5 -15  -2   95.29   10.30
   5  15   2  107.79   11.60
  -5  15  -2  100.29    9.60
   5  15   2  114.79   10.30
  -5  15  -2   96.49   10.40
  -6 -15  -2  210.88   14.30
  -6 -15  -2  226.68   16.50
  -6 -15  -2  237.48   16.10
  -6  15  -2  199.88   15.60
  -6  15  -2  207.28   10.30
   6  15   2  219.98   16.10
  -6  15  -2  213.88   14.40
  -7 -15  -2   64.89   10.20
  -7 -15  -2   47.50    8.50
  -7 -15  -2   33.10   11.50
  -7  15  -2   29.20    8.70
  -7  15  -2   39.40   11.40
  -7  15  -2   52.09    8.60
   7  15   2   45.40   10.10
  -7 -16   2   -2.60    5.20
  -7 -16   2   -7.50    4.10
  -7  16   2   -5.90    4.10
  -7  16   2    1.10    5.80
   7  16  -2   -2.10    6.40
  -6 -16   2  156.88   14.20
  -6 -16   2  139.19   12.60
  -6 -16   2  154.28   11.90
   6  16  -2  135.19   10.10
  -6  16   2  142.49   13.30
  -6  16   2  141.69   11.30
   6  16  -2  155.08   13.00
  -6  16   2  135.39   10.70
  -5 -16   2  183.18   12.60
  -5 -16   2  171.98   14.80
  -5 -16   2  181.28   13.60
   5  16  -2  191.18   14.10
  -5  16   2  180.48   12.20
  -5  16   2  186.98   14.80
  -5  16   2  192.98   12.70
   5  16  -2  168.58   12.00
  -4 -16   2  252.57   18.10
  -4 -16   2  241.08   16.70
  -4 -16   2  257.17   15.90
  -4  16   2  250.17   15.00
   4  16  -2  285.67   17.20
   4  16  -2  239.48   14.50
  -4  16   2  258.87   16.70
  -4  16   2  277.07   15.90
   3 -16  -2   90.69    7.20
  -3 -16   2   77.89    9.40
  -3 -16   2   93.79    9.50
  -3 -16   2   76.29    7.60
   3 -16  -2   96.79    7.00
   3  16  -2   86.79    9.30
  -3  16   2  102.79    9.40
  -3  16   2   96.29    9.10
  -3  16   2   92.79    9.70
   2 -16  -2  113.39    8.90
   2 -16  -2  100.29    8.50
  -2 -16   2  121.89   10.40
  -2 -16   2  124.49    8.70
  -2 -16   2  123.09   11.50
  -2  16   2  121.19    9.80
  -2  16   2  101.39   10.30
   2  16  -2  125.79   10.90
   2  16  -2  121.29   11.70
  -2  16   2  115.89   10.20
  -1 -16   2   50.59    5.90
  -1 -16   2   62.49    8.70
   1 -16  -2   58.59    6.90
   1 -16  -2   57.29    7.20
  -1  16   2   66.49    9.00
  -1  16   2   41.80    7.20
   1  16  -2   63.59    8.50
   1  16  -2   45.40    7.90
   0 -16   2  141.79    9.00
   0 -16  -2  147.19   10.80
   0 -16   2  166.98   11.40
   0 -16  -2  160.08    7.50
   0  16   2  147.09   16.20
   0  16  -2  137.99   11.90
   0  16  -2  157.38   10.90
   0  16  -2  159.68   12.10
   0  16   2  145.29   12.10
   0  16   2  155.88   12.10
  -1 -16  -2   15.00    3.60
   1 -16   2   -0.40    3.30
   1 -16   2   10.10    2.80
  -1 -16  -2   13.60    4.40
   1 -16   2    7.10    3.80
  -1  16  -2    7.00    3.90
   1  16   2    4.10    3.50
  -1  16  -2   10.70    4.10
   1  16   2    8.60    3.70
  -1  16  -2    7.40    3.70
   1  16   2   13.80    4.50
   2 -16   2   11.70    3.90
  -2 -16  -2   12.90    5.00
  -2 -16  -2   17.70    4.00
  -2 -16  -2   10.40    4.80
   2  16   2   10.10    3.80
   2  16   2   19.20    5.10
  -2  16  -2   21.40    5.40
  -2  16  -2   17.10    5.70
  -2  16  -2   16.10    5.50
   2  16   2   13.90    5.40
   3 -16   2  337.27   15.60
   3 -16   2  339.97   16.10
  -3 -16  -2  343.97   19.60
  -3 -16  -2  309.47   15.10
  -3 -16  -2  340.67   18.80
   3  16   2  339.47   19.30
   3  16   2  317.17   19.40
  -3  16  -2  306.67   12.80
  -3  16  -2  347.77   18.80
   3  16   2  298.77   17.40
  -3  16  -2  317.17   17.70
  -4 -16  -2   -0.40    2.80
  -4 -16  -2    3.40    4.10
  -4 -16  -2   -2.20    4.10
   4 -16   2    6.40    3.40
   4 -16   2    3.00    2.90
   4  16   2    1.90    3.40
  -4  16  -2    4.10    3.00
  -4  16  -2    6.70    3.60
  -4  16  -2   -0.80    1.60
   4  16   2    1.60    3.10
  -5 -16  -2    9.90    5.80
  -5 -16  -2    7.50    3.70
   5 -16   2    5.00    2.20
   5 -16   2    6.80    2.60
  -5 -16  -2    6.90    4.80
  -5  16  -2    3.30    3.20
  -5  16  -2    4.60    2.00
   5  16   2    9.20    4.40
   5  16   2    5.10    4.40
  -5  16  -2    6.60    4.30
  -6 -16  -2   53.09    9.60
  -6 -16  -2   76.89   10.70
  -6 -16  -2   73.79    9.40
  -6  16  -2   65.39    6.60
  -6  16  -2   84.19    9.10
  -6  16  -2   88.19   11.10
   6  16   2   81.89   12.00
  -7 -16  -2   11.80    6.40
  -7 -16  -2    2.60    4.40
  -7 -16  -2    8.40    5.70
  -7  16  -2   20.10    6.80
   7  16   2   10.10    6.80
  -7  16  -2    5.00    4.50
  -7 -17   2   -0.70    5.10
  -7 -17   2    2.60    6.10
  -7 -17   2   -9.70    4.30
  -7  17   2    6.10    6.10
   7  17  -2    0.00    6.40
  -7  17   2    0.50    3.90
  -6 -17   2    1.70    7.90
  -6 -17   2    5.80    4.20
   6  17  -2    4.90    5.40
   6  17  -2    2.00    5.60
  -6  17   2    5.20    4.60
  -5 -17   2  100.19   11.20
  -5 -17   2  112.49   12.60
  -5 -17   2  111.79   10.00
  -5  17   2  110.79   10.50
   5  17  -2   86.59   11.50
   5  17  -2  105.19   10.70
  -5  17   2  114.99   11.00
  -5  17   2   97.29   11.50
  -4 -17   2    5.20    4.10
  -4 -17   2    3.20    3.60
  -4 -17   2   -5.20    3.60
  -4  17   2   -0.10    2.60
   4  17  -2    2.70    4.30
   4  17  -2   -0.20    4.50
  -4  17   2    0.50    3.70
  -4  17   2    3.00    4.10
  -3 -17   2  556.34   25.60
   3 -17  -2  541.35   20.90
  -3 -17   2  544.75   26.70
  -3 -17   2  526.35   22.60
   3 -17  -2  517.05   20.20
  -3  17   2  564.64   25.40
  -3  17   2  540.05   25.40
  -3  17   2  527.75   24.30
   3  17  -2  543.15   26.20
   2 -17  -2   24.30    4.90
  -2 -17   2   24.70    6.20
  -2 -17   2   38.80    5.80
   2 -17  -2   31.50    6.40
   2  17  -2   38.40    8.50
  -2  17   2   24.90    6.50
   2  17  -2   28.90    7.00
  -2  17   2   42.90    6.60
  -2  17   2   34.10    7.30
  -1 -17   2    3.40    3.30
   1 -17  -2   -0.30    3.00
  -1 -17   2    0.30    2.50
   1 -17  -2    1.00    3.50
  -1  17   2   -1.60    2.90
   1  17  -2    3.30    4.70
   1  17  -2    1.20    3.30
  -1  17   2   -0.40    2.60
  -1  17   2   -0.90    3.80
   0 -17  -2    1.30    3.80
   0 -17   2   -4.10    2.10
   0 -17   2    0.20    3.00
   0 -17  -2    2.90    1.80
   0  17  -2   -0.30    3.00
   0  17  -2    2.50    2.60
   0  17   2    2.70    3.10
   0  17   2    6.80    3.70
   0  17  -2    0.30    4.00
   0  17   2    4.00    3.80
  -1 -17  -2  115.99   10.30
  -1 -17  -2  132.49    7.70
  -1 -17  -2  103.99   11.30
   1 -17   2  148.49   17.50
   1 -17   2  135.69    8.30
  -1  17  -2  145.79   11.20
   1  17   2  135.69   11.20
  -1  17  -2  139.19   12.30
   1  17   2  120.69   12.40
  -1  17  -2  135.09   11.40
   1  17   2  132.09   12.10
  -2 -17  -2    0.70    2.90
  -2 -17  -2    3.60    3.80
   2 -17   2   -0.60    4.10
   2 -17   2   -1.60    3.10
  -2 -17  -2   -0.60    2.00
  -2  17  -2    0.30    3.60
   2  17   2    1.50    4.70
  -2  17  -2   -2.40    3.30
   2  17   2   -4.00    2.70
  -2  17  -2    1.90    2.80
   2  17   2   -2.30    2.90
  -3 -17  -2   78.19    9.70
  -3 -17  -2   85.09    7.60
   3 -17   2   95.79    8.60
  -3 -17  -2   64.09    9.80
   3 -17   2   77.69    8.60
  -3  17  -2   89.39    9.70
   3  17   2   96.49   10.30
  -3  17  -2   77.69    9.00
  -3  17  -2   82.09    9.90
   3  17   2   97.99    9.70
  -4 -17  -2  108.29   11.40
  -4 -17  -2  113.49    9.20
   4 -17   2  111.19    8.60
   4 -17   2  110.09    9.00
  -4 -17  -2  107.79   11.50
  -4  17  -2  134.79   12.30
  -4  17  -2  115.59   11.20
   4  17   2   96.79   10.40
   4  17   2  106.69   11.50
  -4  17  -2   98.49    6.00
  -4  17  -2  104.39   10.80
  -5 -17  -2  280.47   19.10
  -5 -17  -2  260.37   17.60
  -5 -17  -2  272.27   15.60
  -5  17  -2  297.77   19.10
  -5  17  -2  266.67   10.60
  -5  17  -2  254.97   16.60
   5  17   2  290.07   18.90
  -6 -17  -2   -5.00    5.20
  -6 -17  -2    8.10    7.60
  -6 -17  -2   -3.60    4.00
  -6  17  -2    1.40    3.80
   6  17   2    7.30    5.20
  -6  17  -2   -1.30    4.60
  -6 -18   2   51.19   10.30
  -6 -18   2   50.29   11.00
  -6 -18   2   47.30    9.20
  -6  18   2   53.99   10.40
  -6  18   2   46.30    8.20
   6  18  -2   31.10    8.00
  -5 -18   2   91.29   18.60
  -5 -18   2   93.29    9.80
   5  18  -2  102.29   12.80
  -5  18   2   59.99   14.00
  -5  18   2   78.19   11.60
  -4 -18   2   -2.70    3.00
  -4 -18   2    7.80    4.90
  -4 -18   2    0.30    4.30
   4  18  -2   -5.70    5.40
  -4  18   2    5.50    4.40
  -4  18   2   -9.10    4.20
  -4  18   2    2.60    3.10
   4  18  -2    2.90    4.80
  -3 -18   2   40.50    8.90
  -3 -18   2   44.00    8.30
   3 -18  -2   24.90    6.20
   3 -18  -2   40.20    6.90
  -3 -18   2   35.50    7.10
  -3  18   2   51.49    9.00
   3  18  -2   43.00    8.30
  -3  18   2   48.10    7.90
   2 -18  -2   57.59    8.00
  -2 -18   2   57.99    8.60
  -2 -18   2   53.59    6.90
   2 -18  -2   55.59   13.50
  -2  18   2   62.19    8.10
   2  18  -2   57.29    8.80
  -2  18   2   66.79    8.60
  -2  18   2   50.69    9.50
   1 -18  -2  123.59   11.60
  -1 -18   2  140.89    9.40
  -1 -18   2  108.29   10.40
  -1  18   2  128.19   13.10
  -1  18   2  131.79   12.00
  -1  18   2  130.99   11.10
   1  18  -2  123.49   12.30
   0 -18   2   66.19    6.70
   0 -18   2   63.89    8.50
   0 -18  -2   66.49    8.40
   0 -18  -2   58.49    4.50
   0  18   2   70.09    8.10
   0  18  -2   51.49    8.00
   0  18   2   65.99    8.80
   0  18  -2   61.89    8.00
   0  18   2   63.19    9.70
   0  18  -2   40.40    9.30
  -1 -18  -2   -3.40    1.90
  -1 -18  -2   -1.40    3.60
   1 -18   2    7.70    2.90
   1 -18   2    1.00    3.60
  -1  18  -2    5.40    4.60
  -1  18  -2   -0.90    3.30
   1  18   2    2.20    3.60
  -1  18  -2   -2.20    3.50
   1  18   2   -2.40    5.10
   1  18   2   -1.60    3.00
  -2 -18  -2   49.60    7.90
  -2 -18  -2   38.40    5.50
   2 -18   2   25.50    8.00
  -2 -18  -2   37.10    8.10
  -2  18  -2   31.40    7.50
   2  18   2   39.10    8.90
  -2  18  -2   44.60    7.60
  -2  18  -2   35.60    8.90
   2  18   2   34.70    7.50
   2  18   2   29.40    8.10
   3 -18   2  380.66   18.20
  -3 -18  -2  357.96   16.80
  -3 -18  -2  371.96   21.80
  -3 -18  -2  374.96   20.60
   3  18   2  369.26   20.60
  -3  18  -2  349.07   19.90
  -3  18  -2  352.46   20.30
  -4 -18  -2   -3.40    5.00
  -4 -18  -2    6.10    5.10
   4 -18   2    3.10    3.70
  -4 -18  -2   -1.50    2.90
   4 -18   2   -1.10    4.60
  -4  18  -2   -1.50    3.50
   4  18   2   -0.50    4.30
  -4  18  -2   -1.40    5.20
   4  18   2   -4.30    3.70
  -4  18  -2   -2.20    4.10
  -5 -18  -2   68.19    9.00
  -5 -18  -2   61.99   15.20
   5  18   2   77.59   11.20
  -5 -19   2   -6.50    4.00
  -5 -19   2    3.50    5.50
  -5 -19   2   -0.50    5.30
  -5  19   2   -0.40    5.10
  -5  19   2    7.30    4.40
   5  19  -2    2.40    5.60
  -4 -19   2  -10.30    7.30
  -4 -19   2   -5.50    3.70
   4  19  -2   -0.60    4.60
   3 -19  -2   47.10    8.80
  -3 -19   2   64.59   10.20
  -3 -19   2   77.49    8.40
   3 -19  -2   84.49    8.50
  -3 -19   2   62.49   10.50
  -3  19   2   77.59    9.70
  -3  19   2   86.59   11.80
  -2 -19   2    0.30    4.30
  -2 -19   2    2.90    3.20
   2 -19  -2    2.40    3.90
   2 -19  -2   -0.40    5.40
  -2  19   2    2.20    3.80
   2  19  -2   -3.50    3.80
  -2  19   2    4.70    5.50
   2  19  -2    0.10    3.40
  -1 -19   2   19.90    5.70
   1 -19  -2    8.10    4.20
  -1 -19   2   25.00    6.00
  -1  19   2   21.90    6.60
  -1  19   2   15.90    5.30
  -1  19   2   17.20    5.40
   1  19  -2   26.50    6.00
   1  19  -2   19.30    5.20
   0 -19   2  205.38   11.50
   0 -19   2  224.08   15.00
   0 -19  -2  220.78   14.60
   0 -19  -2  210.18    8.60
   0  19  -2  221.68   14.30
   0  19   2  222.28   15.00
   0  19  -2  199.88   15.30
   0  19   2  213.78   17.30
   0  19  -2  187.68   15.80
   0  19   2  201.48   15.90
  -1 -19  -2   39.60    8.00
   1 -19   2   15.00    4.70
   1 -19   2   28.70    5.80
  -1 -19  -2   26.10    5.10
   1  19   2   15.60    7.30
  -1  19  -2    4.30    5.60
   1  19   2   26.30    6.30
   1  19   2   18.90    6.30
  -1  19  -2   21.40    6.20
  -1  19  -2   25.10    6.50
   2 -19   2   86.39   10.10
  -2 -19  -2  103.49   11.30
  -2 -19  -2   92.89    7.50
  -2 -19  -2   91.49   11.10
  -2  19  -2  103.59   11.60
  -2  19  -2   83.79   12.00
   2  19   2   97.19   10.90
   2  19   2   94.39   11.90
  -2  19  -2   96.39   10.70
  -3 -19  -2   39.40    8.80
  -3 -19  -2   40.90    8.60
  -3 -19  -2   32.30    6.70
  -3  19  -2   16.60    5.90
  -3  19  -2    6.90    6.60
  -3  19  -2   34.50    8.30
   3  19   2   17.80    6.90
   3  19   2   17.30    6.00
  -4 -19  -2   23.60    5.20
  -4 -19  -2   10.00    8.80
  -4 -19  -2   13.60    7.20
   4 -19   2   11.60    4.50
   4  19   2   29.20    7.90
  -4  19  -2   16.70   10.20
  -5 -19  -2   10.30    5.10
  -5 -19  -2    8.60    6.40
  -5 -19  -2   20.70    6.50
  -5  19  -2   14.90    6.00
   5  19   2   13.00    6.80
  -5  19  -2    9.10    5.20
  -4 -20   2   -1.90    5.30
  -4 -20   2    7.90    5.80
  -4 -20   2    2.00    4.60
  -4  20   2    5.90    5.90
  -4  20   2   -6.40    3.90
   4  20  -2    0.60    5.40
  -3 -20   2   -0.40    5.00
  -3 -20   2   -3.30    3.40
   3 -20  -2    3.70    4.60
  -3  20   2   -4.00    4.30
   3  20  -2    3.90    5.30
  -3  20   2    5.40    5.20
   3  20  -2   -2.30    3.50
   2 -20  -2   29.10    8.90
  -2 -20   2   46.00    9.20
  -2 -20   2   48.60    9.00
   2  20  -2   35.90    7.10
   2  20  -2   31.50    7.50
  -2  20   2   50.79    8.60
   1 -20  -2    6.60    4.60
  -1 -20   2    1.50    3.70
  -1 -20   2    5.40    4.70
   1  20  -2    1.20    3.50
  -1  20   2   -3.60    6.50
   1  20  -2    3.00    4.60
  -1  20   2    4.20    4.00
   0 -20   2  182.78   11.00
   0 -20  -2  190.38   13.80
   0 -20   2  166.68   13.80
   0  20  -2  189.08   19.80
   0  20  -2  182.98   14.30
   0  20  -2  178.68   13.80
   0  20   2  214.68   16.60
  -1 -20  -2   63.19    6.50
   1 -20   2   87.29   10.30
  -1 -20  -2  102.29   11.00
   1 -20   2   82.79    7.70
   1  20   2  111.59   12.40
  -1  20  -2   87.89   10.40
  -1  20  -2   83.79   11.50
  -2 -20  -2   21.80    6.20
  -2 -20  -2   18.00    4.40
   2 -20   2   12.80    5.70
  -2  20  -2   15.70    5.90
  -2  20  -2   36.10    9.20
   2  20   2   39.50   10.20
  -3 -20  -2   -2.10    6.30
  -3 -20  -2    1.60    3.70
   3 -20   2    2.40    5.20
  -3 -20  -2   -3.20    5.20
  -3  20  -2    4.90    5.20
   3  20   2    1.40    6.30
   2 -21  -2   74.69   10.60
  -2 -21   2   93.09   12.10
  -2 -21   2   77.29    9.10
  -2  21   2   77.89   11.70
   2  21  -2   69.29    9.50
   2  21  -2   67.59   11.40
   1 -21  -2   88.19   11.00
  -1 -21   2   75.59    8.50
   1  21  -2   76.59   10.00
   1  21  -2   71.79   11.30
   0 -21  -2   66.59   10.70
   0 -21   2   97.19   11.60
   0 -21   2   96.59    8.60
   0  21  -2   71.89   10.20
   0  21  -2   85.39   11.20
   0  21   2   83.99   12.20
  -1 -21  -2   22.40    6.30
   1 -21   2   24.20    6.30
   1  21   2   55.59   10.70
  -1  21  -2   22.00    9.20
  -1  21  -2   23.70    6.50
  -2 -21  -2   10.20    5.80
  -2 -21  -2    0.70    3.70
   2  21   2   13.90    5.70
  -2  21  -2   11.60    5.50
  -2  21  -2   14.00    5.90
 -11   0   3  128.19   11.80
 -11   0   3  121.39   12.60
 -11   0   3  115.19    9.80
 -10   0   3    2.00    3.60
 -10   0   3   -2.20    3.30
 -10   0   3   -4.60    2.50
 -10   0   3    0.70    4.30
  -9   0   3   -3.20    2.70
  -9   0   3    2.30    2.70
  -9   0   3    1.40    3.20
  -9   0   3    1.80    2.30
  -8   0   3    0.60    2.90
  -8   0   3    0.80    1.50
  -8   0   3   -0.80    2.20
  -8   0   3   -1.60    2.20
  -7   0   3  227.38   12.60
  -7   0   3  206.48    8.60
  -7   0   3  221.98   10.60
  -7   0   3  238.98   12.40
  -6   0   3    1.90    1.90
  -6   0   3   -2.30    1.70
  -6   0   3    1.00    0.90
  -6   0   3   -0.30    1.40
  -5   0   3 3038.20   90.49
  -5   0   3 3041.00   88.59
  -4   0   3    0.50    1.20
  -4   0   3   -0.60    1.10
  -4   0   3    6.30    1.50
   3   0  -3   12.10    1.00
   3   0  -3   12.00    1.00
  -3   0   3   15.20    2.10
  -3   0   3    8.70    1.10
  -3   0   3   11.70    1.80
  -2   0   3    2.50    0.90
   2   0  -3    2.40    1.00
  -2   0   3    0.20    0.50
  -2   0   3    0.10    0.40
   2   0  -3    0.40    0.40
   2   0  -3    0.50    0.50
  -2   0   3    0.60    0.50
  -1   0   3 1203.48   34.60
  -1   0   3 1098.39   34.10
  -1   0   3 1157.38   34.50
   1   0  -3 1130.49   33.80
   1   0  -3 1165.18   34.60
  -1   0   3 1199.38   34.00
   0   0   3    1.10    0.70
   0   0  -3    0.80    0.60
   0   0   3    1.50    0.70
   0   0  -3    1.40    0.70
   0   0   3    5.30    1.20
   0   0   3    0.30    0.60
   0   0  -3    1.30    0.80
   0   0  -3   -0.10    0.60
   1   0   3 3502.25   97.59
   1   0   3 3320.97   97.99
  -1   0  -3 3494.85   97.49
  -1   0  -3 3487.95   98.29
   1   0   3 3136.69   97.69
   2   0   3    1.70    1.10
  -2   0  -3    1.00    0.80
   2   0   3    1.50    0.90
  -2   0  -3    4.40    1.30
  -2   0  -3    0.40    0.90
  -2   0  -3   -0.30    0.80
   2   0   3    0.90    1.00
  -2   0  -3    0.80    1.10
  -3   0  -3 4176.98  119.29
  -3   0  -3 4173.68  119.59
  -3   0  -3 3911.71  117.79
   3   0   3 3874.21  118.49
  -3   0  -3 4207.18  119.29
   3   0   3 4080.69  117.69
   3   0   3 4156.48  119.19
   4   0   3   -0.70    0.90
  -4   0  -3   -1.40    1.40
   4   0   3   -0.30    1.10
  -4   0  -3   -1.50    1.10
  -4   0  -3   -0.50    1.70
  -4   0  -3   -0.30    1.00
   5   0   3    2.60    1.40
  -5   0  -3    3.30    2.40
   5   0   3    3.40    1.60
  -5   0  -3    6.50    3.10
  -5   0  -3    1.90    1.60
  -5   0  -3    3.70    1.60
   5   0   3    2.70    2.10
  -6   0  -3   -0.60    1.90
   6   0   3   -2.40    1.10
  -6   0  -3   -3.90    1.70
  -6   0  -3   -3.00    2.80
   6   0   3   -1.80    2.00
   6   0   3   -0.90    1.50
  -6   0  -3   -5.10    1.80
   7   0   3   53.29    5.50
  -7   0  -3   67.99    7.00
  -7   0  -3   63.49    6.40
   7   0   3   68.69    7.50
  -7   0  -3   84.69    7.70
  -7   0  -3   90.69    8.90
  -8   0  -3   -0.40    2.70
  -8   0  -3   -2.00    2.30
   8   0   3   -3.10    2.70
  -8   0  -3    1.50    3.50
  -8   0  -3   -3.50    2.30
  -9   0  -3  505.15   25.40
  -9   0  -3  495.05   22.20
  -9   0  -3  482.15   21.20
  -9   0  -3  551.04   32.80
 -10   0  -3   -6.80    4.70
 -10   0  -3   -0.90    3.10
 -10   0  -3    1.20    4.40
 -11   0  -3   53.09   12.00
 -11  -1   3   -6.10    4.70
 -11  -1   3    6.30    4.00
 -11  -1   3   13.60    4.80
 -11  -1   3    8.30    4.80
 -11   1   3   20.30    5.90
 -11   1   3   10.60    4.40
 -11   1   3    6.50    4.20
 -10  -1   3    6.00    3.80
 -10  -1   3    2.20    5.30
 -10  -1   3    2.10    3.20
 -10  -1   3    6.90    3.10
 -10   1   3    9.40    3.90
 -10   1   3    8.20    4.40
 -10   1   3    1.10    2.50
 -10   1   3    8.50    3.90
  -9  -1   3    1.00    3.20
  -9  -1   3    7.00    3.10
  -9  -1   3    0.40    3.90
  -9  -1   3    7.20    2.50
  -9   1   3    6.70    3.40
  -9   1   3    2.40    3.40
  -9   1   3    4.60    3.40
  -9   1   3    7.60    2.40
  -8  -1   3  259.27   14.10
  -8  -1   3  216.08   10.20
  -8  -1   3  221.38   14.60
  -8  -1   3  244.68   13.80
  -8   1   3  258.77   14.20
  -8   1   3  216.18    9.20
  -8   1   3  253.87   12.40
  -8   1   3  263.17   13.70
  -7  -1   3  408.66   17.90
  -7  -1   3  390.46   17.60
  -7  -1   3  368.46   13.70
  -7  -1   3  369.16   14.70
  -7   1   3  392.46   17.60
  -7   1   3  363.86   12.70
  -7   1   3  387.16   17.10
  -6  -1   3   45.20    5.30
  -6  -1   3   43.10    3.40
  -6  -1   3   57.59    5.70
  -6  -1   3   40.00    3.90
  -6   1   3   43.90    4.50
  -6   1   3   43.50    2.40
  -6   1   3   51.79    5.30
  -6   1   3   55.19    5.40
  -5  -1   3  199.18   10.10
  -5  -1   3  204.38    8.30
  -5  -1   3  210.48   10.40
  -5   1   3  209.48   10.10
  -5   1   3  213.18   10.00
   5   1  -3  199.68    6.60
  -5   1   3  203.28    9.10
  -4  -1   3  483.15   17.50
  -4  -1   3  488.95   17.90
  -4  -1   3  498.05   15.70
   4   1  -3  493.35   15.10
   4   1  -3  488.85   15.30
  -4   1   3  493.15   17.40
   4   1  -3  487.95   17.50
  -4   1   3  500.85   17.40
  -4   1   3  463.55   16.60
  -3  -1   3  868.41   26.80
  -3  -1   3  785.22   25.80
  -3  -1   3  865.31   27.40
  -3  -1   3  801.22   25.10
  -3  -1   3  814.52   25.40
  -3   1   3  839.82   24.80
  -3   1   3  850.11   26.40
   3   1  -3  870.11   25.60
   3   1  -3  889.91   25.50
  -3   1   3  884.81   26.80
   3   1  -3  912.61   27.00
  -2  -1   3 1163.68   33.20
  -2  -1   3 1129.09   34.00
   2  -1  -3 1195.48   33.50
  -2  -1   3 1083.09   33.70
  -2  -1   3 1161.48   34.20
   2  -1  -3 1161.28   34.50
  -2  -1   3 1194.78   35.00
  -2   1   3 1106.79   32.90
   2   1  -3 1150.38   35.10
  -2   1   3 1110.39   34.20
  -2   1   3 1150.48   33.60
  -2   1   3 1138.49   33.50
   2   1  -3 1147.39   34.10
   2   1  -3 1133.79   34.00
   2   1  -3 1190.28   33.20
  -1  -1   3   98.89    4.70
  -1  -1   3   99.19    5.20
  -1  -1   3  105.89    4.40
   1  -1  -3   91.99    3.80
  -1  -1   3  101.49    4.10
   1  -1  -3   96.79    4.40
  -1  -1   3   93.99    3.90
   1   1  -3   99.39    4.10
  -1   1   3   99.39    4.70
   1   1  -3  104.19    4.90
   1   1  -3  100.79    4.30
   1   1  -3  102.89    4.10
  -1   1   3  102.39    4.40
  -1   1   3  100.99    4.50
   1   1  -3  109.99    5.40
  -1   1   3  103.59    4.10
   0  -1   3   33.80    2.40
   0  -1  -3   32.80    2.20
   0  -1  -3   30.00    2.60
   0  -1  -3   30.70    2.30
   0  -1   3   26.70    2.40
   0  -1  -3   31.70    1.80
   0  -1  -3   32.40    2.70
   0  -1   3   29.60    2.30
   0  -1   3   31.90    2.40
   0   1  -3   33.80    2.40
   0   1   3   29.80    2.50
   0   1  -3   34.40    2.30
   0   1   3   30.10    2.30
   0   1  -3   32.80    2.60
   0   1   3   31.40    2.30
   0   1  -3   33.10    2.40
   0   1   3   36.80    2.60
   1  -1   3 5075.79  145.39
  -2  -1  -3    2.50    1.10
   2  -1   3    1.70    1.00
   2  -1   3    4.80    1.40
  -2  -1  -3    3.70    1.50
  -2  -1  -3    2.80    1.40
  -2  -1  -3    3.60    1.60
   2  -1   3    3.90    1.40
  -2   1  -3    1.50    1.10
  -2   1  -3    2.90    1.10
   2   1   3    2.50    1.20
   2   1   3    1.50    1.10
  -2   1  -3    3.90    1.40
  -2   1  -3    4.10    1.40
   2   1   3    4.10    1.50
   3  -1   3  285.97   11.20
  -3  -1  -3  310.07   12.90
  -3  -1  -3  296.37   11.60
  -3  -1  -3  312.97   12.80
   3  -1   3  293.17   11.90
   3  -1   3  291.17   12.40
  -3  -1  -3  302.97   12.50
  -3   1  -3  291.17   12.20
  -3   1  -3  289.37   11.40
  -3   1  -3  310.67   12.60
   3   1   3  293.17   12.30
   3   1   3  316.07   11.60
   3   1   3  288.67   12.20
   4  -1   3   60.99    4.10
   4  -1   3   62.09    4.60
   4  -1   3   57.79    5.20
  -4  -1  -3   59.39    4.60
  -4  -1  -3   56.79    5.50
  -4  -1  -3   64.19    5.50
  -4  -1  -3   61.89    5.20
  -4   1  -3   56.49    5.50
   4   1   3   56.89    4.30
  -4   1  -3   67.59    4.60
  -4   1  -3   62.89    5.20
  -4   1  -3   71.29    8.20
   4   1   3   62.09    4.90
   4   1   3   63.99    6.10
   5  -1   3   47.60    4.50
  -5  -1  -3   46.50    5.20
  -5  -1  -3   44.70    4.30
   5  -1   3   50.49    3.60
   5  -1   3   55.59    5.40
  -5  -1  -3   54.59    5.80
  -5  -1  -3   45.00    5.10
  -5   1  -3   47.80    5.30
  -5   1  -3   44.60    5.00
  -5   1  -3   49.99    4.60
   5   1   3   51.39    4.70
  -5   1  -3   54.29    6.00
   5   1   3   51.49    5.10
   5   1   3   53.79    4.10
   6  -1   3  353.26   16.10
  -6  -1  -3  347.77   17.10
  -6  -1  -3  345.47   15.80
  -6  -1  -3  309.07   14.20
   6  -1   3  333.37   11.20
  -6  -1  -3  359.76   16.10
   6  -1   3  322.07   13.90
   6   1   3  334.07   15.70
   6   1   3  331.27   14.60
  -6   1  -3  328.67   14.00
   6   1   3  334.77   12.40
  -6   1  -3  352.56   17.40
  -6   1  -3  337.87   15.50
  -6   1  -3  357.86   16.30
   7  -1   3  560.54   23.60
  -7  -1  -3  547.55   21.80
  -7  -1  -3  579.14   23.70
  -7  -1  -3  564.14   23.30
  -7  -1  -3  531.65   24.70
  -7   1  -3  587.14   23.30
  -7   1  -3  563.24   21.50
  -7   1  -3  583.04   25.40
  -7   1  -3  596.14   24.20
   7   1   3  560.64   23.40
  -8  -1  -3   32.40    6.20
  -8  -1  -3   59.29    8.10
  -8  -1  -3   46.50    7.00
  -8  -1  -3   48.00    6.10
  -8   1  -3   37.50    5.60
  -8   1  -3   43.60    6.80
  -8   1  -3   48.40    8.70
  -8   1  -3   39.80    6.60
  -9  -1  -3    6.80    3.00
  -9  -1  -3    6.90    4.10
  -9  -1  -3   12.10    4.60
  -9  -1  -3    1.70    5.50
  -9   1  -3    5.60    3.70
  -9   1  -3   -1.80    3.30
  -9   1  -3    5.80    3.00
  -9   1  -3   12.10    5.00
 -10  -1  -3   48.80    8.30
 -10  -1  -3   51.29    7.00
 -10  -1  -3   46.90    9.90
 -10   1  -3   31.70    6.30
 -10   1  -3   25.60    6.70
 -10   1  -3   40.80    9.50
 -11  -2   3   73.89    8.40
 -11  -2   3   97.39   11.10
 -11  -2   3   92.09   11.40
 -11  -2   3   88.39    8.70
 -11   2   3   85.89   11.10
 -11   2   3   78.59    9.60
 -11   2   3   64.49    9.60
 -10  -2   3  116.69    8.90
 -10  -2   3  128.69   11.40
 -10  -2   3  104.89    8.90
 -10  -2   3  123.39    8.70
 -10  -2   3  123.59   11.40
 -10   2   3  131.99   10.60
 -10   2   3  108.69    9.30
 -10   2   3  128.19   11.30
 -10   2   3  105.39    6.70
  -9  -2   3   45.70    8.10
  -9  -2   3   42.00    5.40
  -9  -2   3   57.89    5.90
  -9  -2   3   59.19    7.50
  -9  -2   3   43.00    5.40
  -9   2   3   55.99    6.60
  -9   2   3   58.89    7.20
  -9   2   3   46.80    4.20
  -9   2   3   46.80    7.50
  -8  -2   3   24.00    4.10
  -8  -2   3   30.70    4.00
  -8  -2   3   23.60    5.40
  -8  -2   3   24.10    5.70
  -8   2   3   24.00    5.60
  -8   2   3   27.80    5.40
  -8   2   3   21.90    2.70
  -8   2   3   20.40    4.20
  -7  -2   3   15.40    4.60
  -7  -2   3   10.90    2.70
  -7  -2   3    8.40    2.20
  -7  -2   3    9.40    3.80
  -7   2   3    9.60    3.00
  -7   2   3    9.70    1.70
  -7   2   3   14.30    3.20
  -7   2   3   13.80    3.90
  -6  -2   3   85.69    7.00
  -6  -2   3   77.39    4.80
  -6  -2   3   69.59    4.60
  -6  -2   3   69.19    6.50
  -6   2   3   85.39    6.20
   6   2  -3   73.99    3.70
  -6   2   3   87.19    6.40
   6   2  -3   71.69    3.90
  -6   2   3   79.89    6.60
  -5  -2   3  337.17   14.50
  -5  -2   3  309.17   11.40
  -5  -2   3  321.07   11.80
  -5  -2   3  326.97   14.10
  -5  -2   3  341.17   12.20
   5   2  -3  328.47   11.30
  -5   2   3  343.37   13.40
   5   2  -3  328.67   11.70
  -5   2   3  347.97   13.60
  -5   2   3  344.37   14.10
  -4  -2   3   24.30    2.30
  -4  -2   3   27.80    3.50
  -4  -2   3   25.70    3.50
  -4  -2   3   24.30    1.70
  -4   2   3   26.80    2.90
   4   2  -3   20.90    3.00
   4   2  -3   27.60    2.40
  -4   2   3   25.00    2.80
   4   2  -3   21.70    2.10
  -4   2   3   24.20    2.90
  -3  -2   3  843.62   28.80
  -3  -2   3  890.01   28.60
  -3  -2   3  966.80   29.70
  -3  -2   3  943.41   26.90
  -3  -2   3  951.50   30.20
   3   2  -3  956.30   28.70
  -3   2   3  979.80   29.10
  -3   2   3  976.50   29.10
   3   2  -3  934.81   29.80
  -3   2   3  982.30   27.40
   3   2  -3  956.80   28.90
   2  -2  -3 1597.44   43.70
  -2  -2   3 1502.15   45.30
  -2  -2   3 1494.85   44.80
  -2  -2   3 1465.45   44.40
  -2  -2   3 1476.95   44.70
   2  -2  -3 1539.75   44.30
   2   2  -3 1553.14   44.30
   2   2  -3 1470.55   45.50
  -2   2   3 1501.65   43.30
   2   2  -3 1529.65   44.90
  -2   2   3 1489.05   43.90
  -2   2   3 1522.65   43.10
  -2   2   3 1478.35   44.10
   1  -2  -3  602.34   18.30
  -1  -2   3  596.84   18.80
  -1  -2   3  584.34   17.90
  -1  -2   3  590.14   19.20
  -1  -2   3  598.64   18.80
  -1  -2   3  616.74   19.30
   1  -2  -3  581.54   17.90
   1  -2  -3  591.74   18.30
   1   2  -3  599.34   17.90
   1   2  -3  581.44   18.90
  -1   2   3  601.44   17.40
   1   2  -3  620.84   19.40
  -1   2   3  578.24   18.90
   1   2  -3  606.44   19.20
  -1   2   3  592.94   18.30
   1   2  -3  618.64   18.90
  -1   2   3  578.54   18.10
   0  -2  -3 2643.04   75.59
   0  -2   3 2576.64   75.49
   0  -2  -3 2605.84   76.39
   0  -2   3 2703.13   76.39
   0  -2   3 2691.63   75.89
   0   2   3 2493.45   76.39
   0   2  -3 2538.45   76.19
   0   2  -3 2716.13   75.69
   0   2   3 2535.55   76.29
   0   2   3 2606.54   74.79
   0   2   3 2708.63   75.79
  -1  -2  -3  644.64   20.20
   1  -2   3  630.34   20.30
  -1  -2  -3  609.14   20.30
  -1  -2  -3  632.54   21.20
  -1  -2  -3  649.34   21.10
   1  -2   3  636.84   20.60
   1  -2   3  649.43   20.60
  -1  -2  -3  616.14   20.20
   1  -2   3  635.54   20.80
   1   2   3  622.34   20.90
  -1   2  -3  658.93   21.00
  -1   2  -3  593.64   20.10
   1   2   3  670.83   20.70
  -1   2  -3  615.84   20.30
   1   2   3  628.44   21.10
   1   2   3  623.94   20.20
  -1   2  -3  639.64   20.70
  -2  -2  -3  156.08    7.20
  -2  -2  -3  163.08    7.60
   2  -2   3  153.68    7.50
  -2  -2  -3  172.08    8.20
   2  -2   3  156.88    6.90
   2  -2   3  160.68    7.40
  -2  -2  -3  171.68    7.90
   2   2   3  158.78    7.60
  -2   2  -3  172.78    7.80
  -2   2  -3  162.58    7.00
   2   2   3  154.08    7.70
   2   2   3  162.68    7.30
   2   2   3  162.28    7.50
  -2   2  -3  146.79    7.00
  -2   2  -3  165.78    7.70
  -3  -2  -3  829.42   26.80
  -3  -2  -3  808.02   27.90
   3  -2   3  807.92   26.00
   3  -2   3  798.22   27.50
   3  -2   3  776.22   26.60
  -3  -2  -3  794.22   27.60
  -3  -2  -3  833.22   27.60
   3   2   3  818.92   27.60
  -3   2  -3  879.51   27.60
  -3   2  -3  796.92   26.20
  -3   2  -3  813.82   26.90
   3   2   3  834.22   27.60
  -3   2  -3  817.42   27.60
   3   2   3  840.72   26.60
   3   2   3  833.92   27.50
   4  -2   3 1605.24   48.10
  -4  -2  -3 1703.83   51.59
   4  -2   3 1544.35   50.59
   4  -2   3 1530.75   49.20
  -4  -2  -3 1546.75   50.39
  -4  -2  -3 1680.23   51.29
  -4  -2  -3 1682.63   50.79
   4   2   3 1657.33   52.69
  -4   2  -3 1560.24   50.09
  -4   2  -3 1587.94   48.90
   4   2   3 1634.04   49.00
   4   2   3 1564.84   50.29
  -4   2  -3 1599.14   51.29
  -5  -2  -3  293.17   13.70
  -5  -2  -3  280.87   13.30
   5  -2   3  289.27   13.50
   5  -2   3  285.07   10.40
   5  -2   3  285.27   12.00
  -5  -2  -3  260.47   12.10
  -5  -2  -3  284.77   14.20
  -5   2  -3  267.27   13.40
  -5   2  -3  275.77   12.50
  -5   2  -3  298.87   14.40
   5   2   3  279.37   11.50
  -5   2  -3  287.67   13.00
   5   2   3  277.07   12.80
   5   2   3  275.67   13.00
   6  -2   3  140.19    9.80
  -6  -2  -3  150.68    9.10
  -6  -2  -3  166.18   10.10
  -6  -2  -3  160.88   10.70
   6  -2   3  140.69    8.20
  -6  -2  -3  157.98    9.90
  -6   2  -3  152.28    8.60
  -6   2  -3  144.59    9.30
   6   2   3  151.18    9.10
  -6   2  -3  155.68   11.00
   6   2   3  159.68    9.70
  -6   2  -3  164.58   10.50
   6   2   3  153.08    7.50
  -7  -2  -3   15.90    3.90
  -7  -2  -3   15.80    4.10
  -7  -2  -3   31.30    5.40
  -7  -2  -3   24.00    5.60
   7  -2   3   32.20    6.10
  -7   2  -3   16.30    3.90
   7   2   3   17.30    2.60
  -7   2  -3   16.40    5.30
  -7   2  -3   20.80    4.20
   7   2   3   20.80    5.20
  -7   2  -3   26.00    5.50
  -8  -2  -3    9.80    3.30
  -8  -2  -3    3.60    5.30
  -8  -2  -3   22.60    5.20
  -8  -2  -3   18.80    5.50
  -8   2  -3   14.30    4.00
  -8   2  -3   15.90    5.10
  -8   2  -3   21.80    4.90
  -8   2  -3   16.50    4.80
  -9  -2  -3   72.89    8.30
  -9  -2  -3   74.49   10.10
  -9  -2  -3  105.39    9.50
  -9   2  -3   69.19    7.20
  -9   2  -3   89.99   11.10
  -9   2  -3   80.39    8.60
  -9   2  -3   89.19    9.50
 -10  -2  -3    7.60    5.60
 -10  -2  -3    8.70    3.40
 -10  -2  -3    9.40    5.30
  10   2   3    8.70    4.00
 -10   2  -3    7.60    4.60
 -10   2  -3    9.80    5.30
 -10   2  -3   11.70    3.80
 -11  -3   3   18.20    4.80
 -11  -3   3   19.00    6.60
 -11  -3   3   28.00    6.70
 -11   3   3   27.70    7.40
 -11   3   3   20.80    5.80
 -11   3   3   20.70    5.90
 -10  -3   3   10.60    5.90
 -10  -3   3    9.00    4.30
 -10  -3   3    4.10    3.20
 -10  -3   3   12.10    3.70
 -10   3   3    7.20    4.50
 -10   3   3    6.60    3.90
 -10   3   3    4.30    2.70
 -10   3   3    1.30    3.80
  -9  -3   3  114.69   10.30
  -9  -3   3  103.59    8.00
  -9  -3   3  126.19    7.60
  -9  -3   3  123.39    8.50
  -9   3   3  104.19    8.60
  -9   3   3  123.49   10.80
  -9   3   3  116.69    9.30
  -9   3   3  105.59    5.90
  -8  -3   3  446.66   20.00
  -8  -3   3  406.56   17.70
  -8  -3   3  418.56   19.70
  -8  -3   3  390.66   15.10
  -8  -3   3  368.46   15.80
  -8   3   3  417.16   18.20
  -8   3   3  424.46   19.60
  -8   3   3  392.26   17.90
  -8   3   3  376.86   13.30
  -7  -3   3   11.90    4.50
  -7  -3   3   17.10    3.70
  -7  -3   3   15.70    3.70
  -7  -3   3   14.20    2.90
  -7  -3   3   14.80    3.90
  -7   3   3   15.60    1.50
  -7   3   3   19.30    4.30
   7   3  -3   15.30    2.40
   7   3  -3   17.00    2.70
  -7   3   3   22.10    4.60
  -7   3   3   19.90    5.00
  -6  -3   3    2.40    1.40
  -6  -3   3   -1.30    1.40
  -6  -3   3    1.70    2.50
  -6  -3   3    0.70    1.20
  -6  -3   3    0.30    1.90
  -6   3   3    0.50    1.60
   6   3  -3    0.70    1.20
  -6   3   3    3.00    1.80
  -6   3   3    1.40    2.50
   6   3  -3    1.40    1.10
   6   3  -3    5.10    2.50
  -5  -3   3   63.09    5.80
  -5  -3   3   65.19    3.40
  -5  -3   3   73.69    7.00
  -5  -3   3   63.49    4.40
  -5  -3   3   75.69    4.90
   5   3  -3   62.49    4.10
   5   3  -3   70.89    5.80
  -5   3   3   65.59    5.30
   5   3  -3   63.79    4.50
  -5   3   3   64.89    5.60
  -5   3   3   62.69    4.80
  -4  -3   3  418.46   14.40
  -4  -3   3  368.36   12.00
  -4  -3   3  430.86   15.80
  -4   3   3  397.86   14.30
   4   3  -3  395.06   15.40
   4   3  -3  392.96   13.90
   4   3  -3  411.16   15.70
  -3  -3   3  102.59    5.50
  -3  -3   3  112.39    6.20
  -3  -3   3  103.49    5.20
  -3  -3   3  115.29    6.00
   3   3  -3  114.19    6.00
  -3   3   3   99.69    4.70
   3   3  -3   93.99    5.20
  -3   3   3  100.79    4.10
  -2  -3   3  491.25   16.10
   2  -3  -3  473.05   15.00
  -2  -3   3  492.75   16.70
   2  -3  -3  491.75   15.10
  -2  -3   3  487.65   16.50
  -2  -3   3  496.55   16.40
   2   3  -3  516.05   18.70
  -2   3   3  464.05   14.80
  -2   3   3  449.95   14.60
   2   3  -3  497.75   16.60
   2   3  -3  470.75   16.80
  -2   3   3  458.25   15.30
   2   3  -3  475.05   15.90
  -2   3   3  467.85   14.80
   1  -3  -3 8376.96  245.58
  -1  -3   3 8499.45  310.47
   1  -3  -3 8570.34  242.38
  -1  -3   3 8621.34  245.28
   1   3  -3 8478.95  317.77
  -1   3   3 8314.27  311.17
  -1   3   3 7876.81  289.77
   0  -3   3  420.36   14.20
   0  -3  -3  421.86   14.80
   0  -3  -3  392.76   13.80
   0  -3   3  414.46   14.60
   0  -3  -3  423.66   13.50
   0  -3   3  388.06   13.70
   0  -3   3  420.36   14.40
   0  -3  -3  419.46   13.30
   0   3  -3  435.36   14.70
   0   3   3  393.66   14.80
   0   3   3  427.66   14.80
   0   3  -3  426.36   14.20
   0   3  -3  409.06   14.20
   0   3   3  427.36   14.20
   0   3   3  393.36   13.30
   0   3  -3  424.56   13.90
   1  -3   3   47.10    3.40
  -1  -3  -3   42.40    3.20
   1  -3   3   44.00    3.40
  -1  -3  -3   45.50    3.20
   1  -3   3   42.60    3.20
   1  -3   3   45.90    3.40
  -1  -3  -3   50.39    3.90
  -1  -3  -3   47.10    3.80
  -1   3  -3   42.30    3.00
  -1   3  -3   39.90    3.20
   1   3   3   45.70    3.60
  -1   3  -3   44.70    3.10
   1   3   3   50.29    3.30
   1   3   3   43.30    3.30
   1   3   3   45.80    3.60
  -1   3  -3   42.80    3.40
  -2  -3  -3   40.30    3.40
   2  -3   3   39.20    3.50
  -2  -3  -3   44.70    3.70
  -2  -3  -3   43.40    3.90
  -2  -3  -3   45.20    4.00
   2  -3   3   47.60    3.30
   2  -3   3   41.30    3.50
   2  -3   3   46.80    3.60
  -2   3  -3   43.20    3.70
   2   3   3   39.70    3.40
  -2   3  -3   37.50    3.10
   2   3   3   42.30    3.70
  -2   3  -3   43.30    3.20
   2   3   3   43.90    3.70
  -2   3  -3   48.20    3.80
   2   3   3   47.70    4.00
  -3  -3  -3  538.65   20.10
  -3  -3  -3  554.34   20.00
  -3  -3  -3  545.15   19.70
   3  -3   3  507.15   19.40
   3  -3   3  526.45   18.80
  -3  -3  -3  542.65   19.00
   3  -3   3  531.15   18.00
   3   3   3  535.95   19.50
  -3   3  -3  554.94   19.50
   3   3   3  556.64   20.00
   3   3   3  545.45   19.90
  -3   3  -3  513.95   19.60
   3   3   3  542.75   18.90
  -3   3  -3  523.55   18.20
  -3   3  -3  528.35   18.80
  -4  -3  -3   15.80    3.50
  -4  -3  -3    8.10    2.70
   4  -3   3    9.20    2.30
  -4  -3  -3    7.30    2.20
   4  -3   3   11.70    2.30
   4  -3   3   14.50    2.90
  -4  -3  -3    7.80    2.80
   4   3   3    8.90    2.60
   4   3   3    5.80    2.20
  -4   3  -3    9.80    3.00
   4   3   3    4.70    2.00
  -4   3  -3   12.50    2.90
  -4   3  -3   11.20    2.30
  -4   3  -3   13.40    2.60
  -5  -3  -3  883.81   31.10
  -5  -3  -3  806.02   28.50
   5  -3   3  829.42   27.90
   5  -3   3  832.22   25.80
   5  -3   3  847.62   30.00
  -5  -3  -3  821.12   30.10
  -5  -3  -3  861.81   29.70
   5   3   3  849.32   27.70
   5   3   3  824.82   29.30
  -5   3  -3  831.92   29.00
   5   3   3  767.82   29.00
  -5   3  -3  833.02   27.80
  -5   3  -3  846.62   30.30
  -5   3  -3  829.32   29.00
   6  -3   3  749.92   28.70
  -6  -3  -3  760.22   28.80
  -6  -3  -3  726.53   27.10
   6  -3   3  727.03   26.00
  -6  -3  -3  766.02   29.70
  -6  -3  -3  798.52   28.60
  -6   3  -3  773.22   30.10
  -6   3  -3  788.12   27.90
   6   3   3  714.63   27.40
  -6   3  -3  729.13   26.10
   6   3   3  763.42   25.40
   6   3   3  782.72   28.30
  -6   3  -3  805.72   29.50
  -7  -3  -3   13.00    3.70
  -7  -3  -3   11.10    3.20
   7  -3   3   10.20    4.80
  -7  -3  -3   17.80    4.60
  -7  -3  -3    9.80    3.30
  -7   3  -3   10.80    3.50
  -7   3  -3   15.40    4.80
  -7   3  -3   10.20    3.10
  -7   3  -3    6.50    4.10
   7   3   3   10.70    3.80
   7   3   3   17.50    3.00
  -8  -3  -3   12.40    4.10
  -8  -3  -3    8.60    3.70
  -8  -3  -3   11.40    4.40
  -8  -3  -3   13.50    3.70
  -8   3  -3   22.50    5.60
  -8   3  -3   16.40    4.00
   8   3   3   10.00    3.80
  -8   3  -3   14.20    3.70
  -8   3  -3    7.60    4.60
  -9  -3  -3   -0.60    3.30
  -9  -3  -3    6.30    4.20
  -9  -3  -3    0.10    2.60
  -9   3  -3   -1.60    3.70
  -9   3  -3    3.40    3.50
  -9   3  -3    3.70    4.10
  -9   3  -3    3.60    3.00
 -10  -3  -3    3.10    3.40
 -10  -3  -3   14.50    6.10
 -10  -3  -3    4.50    4.50
 -10   3  -3   11.80    6.80
  10   3   3   11.40    4.30
 -10   3  -3   12.30    5.80
 -10   3  -3    4.50    3.40
 -11  -4   3   -6.90    3.80
 -11  -4   3    3.40    5.40
 -11  -4   3    6.80    5.10
 -11   4   3    2.30    5.10
 -11   4   3   -2.70    5.50
 -11   4   3   -2.80    4.00
 -10  -4   3   85.09    7.60
 -10  -4   3   80.69   10.30
 -10  -4   3   77.39    9.10
 -10  -4   3   77.99    8.00
 -10  -4   3   67.19    9.60
 -10   4   3   84.59    9.60
 -10   4   3   61.49    8.20
 -10   4   3   88.29    8.70
  -9  -4   3  126.29    9.20
  -9  -4   3  130.89    9.30
  -9  -4   3  153.78   11.90
  -9  -4   3  138.49   11.40
  -9  -4   3  149.39    8.00
  -9   4   3  154.58   10.60
  -9   4   3  148.89   10.30
  -9   4   3  134.49   11.20
  -9   4   3  129.49    6.40
  -8  -4   3   17.90    4.20
  -8  -4   3   15.20    3.70
  -8  -4   3   13.30    3.20
  -8  -4   3   17.70    4.80
  -8  -4   3   10.00    3.20
   8   4  -3   14.00    2.80
  -8   4   3    9.90    2.20
  -8   4   3   13.70    4.60
  -8   4   3   14.30    3.80
  -8   4   3   11.40    4.00
  -7  -4   3  183.38   11.40
  -7  -4   3  176.98    7.80
  -7  -4   3  155.78    8.90
  -7  -4   3  196.48   11.90
  -7   4   3  182.28   10.00
  -7   4   3  194.68   11.50
   7   4  -3  165.08    8.40
   7   4  -3  176.68   11.50
   7   4  -3  178.78    8.00
  -7   4   3  177.98   10.90
  -6  -4   3  382.56   16.70
  -6  -4   3  358.86   16.60
  -6  -4   3  323.87   12.10
  -6  -4   3  371.96   14.80
   6   4  -3  348.37   13.40
  -6   4   3  353.76   15.90
   6   4  -3  354.76   14.20
  -6   4   3  363.66   15.90
   6   4  -3  365.96   16.70
  -6   4   3  374.96   20.10
  -5  -4   3  480.25   18.70
  -5  -4   3  479.45   19.00
  -5  -4   3  445.36   16.60
  -5  -4   3  455.45   17.00
   5   4  -3  455.95   18.70
   5   4  -3  474.85   16.60
   5   4  -3  449.16   17.00
  -5   4   3  466.05   16.80
  -4  -4   3  626.14   21.80
  -4  -4   3  665.43   23.40
  -4  -4   3  706.83   23.90
  -4  -4   3  702.73   22.50
   4   4  -3  653.83   21.90
  -4   4   3  682.53   19.70
  -4   4   3  646.64   19.70
  -4   4   3  634.54   21.20
   4   4  -3  618.84   22.20
   4   4  -3  652.63   23.60
  -3  -4   3 1845.12   54.09
  -3  -4   3 1753.52   55.69
  -3  -4   3 1884.51   55.19
  -3  -4   3 1870.11   54.99
  -3   4   3 1712.33   51.59
   3   4  -3 1839.62   55.19
  -3   4   3 1828.82   52.49
  -3   4   3 1815.42   51.59
  -3   4   3 1747.83   52.29
   3   4  -3 1735.53   54.19
  -2  -4   3  383.06   13.70
  -2  -4   3  345.57   13.40
  -2  -4   3  377.86   13.60
  -2  -4   3  382.46   13.30
  -2   4   3  362.46   11.90
   2   4  -3  371.86   13.40
   2   4  -3  373.26   13.20
  -2   4   3  342.27   11.80
  -2   4   3  348.87   12.40
  -2   4   3  339.97   11.10
   2   4  -3  353.06   13.60
   2   4  -3  371.16   10.90
   2   4  -3  347.67   13.60
   1  -4  -3   22.30    1.90
   1  -4  -3   18.60    1.90
  -1  -4   3   20.20    2.60
   1  -4  -3   20.60    1.40
  -1  -4   3   19.20    2.30
  -1  -4   3   20.40    2.40
  -1  -4   3   22.10    2.50
   1   4  -3   21.70    2.40
   1   4  -3   19.20    1.70
   1   4  -3   19.30    2.20
  -1   4   3   24.10    2.10
  -1   4   3   17.70    1.80
   1   4  -3   20.00    2.60
  -1   4   3   17.00    2.50
   1   4  -3   24.10    2.60
   0  -4   3    3.10    1.20
   0  -4  -3    2.50    1.20
   0  -4   3    3.50    1.00
   0  -4  -3    1.50    1.00
   0  -4  -3    4.40    1.40
   0  -4   3    2.10    1.00
   0  -4  -3    5.10    1.00
   0  -4   3    3.20    1.20
   0   4  -3    3.20    1.10
   0   4  -3    2.60    0.90
   0   4  -3    3.10    1.30
   0   4  -3    1.60    0.90
   0   4   3    5.70    1.20
   0   4   3    3.00    1.10
   0   4   3    7.70    1.70
   0   4  -3    3.30    1.10
   1  -4   3  125.19    6.20
   1  -4   3  132.19    6.40
   1  -4   3  136.99    6.50
  -1  -4  -3  136.19    6.40
  -1  -4  -3  139.99    6.50
  -1  -4  -3  145.99    7.40
   1  -4   3  130.19    6.60
   1   4   3  130.09    6.30
  -1   4  -3  150.48    7.10
   1   4   3  138.59    7.20
   1   4   3  122.99    6.40
  -1   4  -3  128.59    6.10
   1   4   3  140.79    7.10
  -1   4  -3  128.09    6.20
  -1   4  -3  130.79    6.50
   2  -4   3  668.93   23.00
   2  -4   3  664.23   22.00
   2  -4   3  681.13   22.60
  -2  -4  -3  676.93   23.50
  -2  -4  -3  705.23   24.00
  -2  -4  -3  661.13   22.90
   2  -4   3  651.73   22.50
  -2  -4  -3  648.54   22.50
  -2   4  -3  684.53   22.10
   2   4   3  669.03   23.70
  -2   4  -3  689.93   23.20
   2   4   3  690.83   22.80
   2   4   3  677.43   23.00
   2   4   3  691.83   23.30
  -2   4  -3  671.53   22.90
  -2   4  -3  648.04   22.00
  -3  -4  -3    6.50    2.30
  -3  -4  -3    8.40    2.60
  -3  -4  -3    9.70    2.40
  -3  -4  -3    3.80    1.80
   3  -4   3    9.20    2.10
   3   4   3    7.00    2.10
  -3   4  -3    9.90    2.50
  -3   4  -3    9.30    2.20
   3   4   3    5.50    1.90
  -3   4  -3    7.70    2.50
   3   4   3    6.00    2.20
  -3   4  -3    5.40    1.60
   3   4   3    6.50    2.00
   4  -4   3  285.37   13.50
  -4  -4  -3  302.97   14.10
  -4  -4  -3  282.97   12.80
  -4  -4  -3  331.47   14.40
   4  -4   3  291.57   12.40
   4  -4   3  300.27   11.30
  -4  -4  -3  291.37   15.10
  -4   4  -3  315.17   13.90
  -4   4  -3  301.67   12.10
   4   4   3  313.07   13.90
   4   4   3  304.37   14.10
  -4   4  -3  320.67   13.40
   4   4   3  313.97   15.20
   4   4   3  312.47   12.70
  -4   4  -3  291.97   13.80
  -5  -4  -3  445.16   19.00
   5  -4   3  448.66   14.50
   5  -4   3  412.16   16.40
  -5  -4  -3  433.56   19.00
   5  -4   3  434.56   14.40
  -5  -4  -3  411.36   17.20
  -5  -4  -3  441.46   18.20
   5  -4   3  429.96   18.40
  -5   4  -3  436.46   18.80
  -5   4  -3  430.46   16.30
   5   4   3  431.96   18.30
   5   4   3  426.46   18.90
  -5   4  -3  426.86   17.30
  -5   4  -3  456.25   17.80
   5   4   3  437.76   18.00
   6  -4   3   -3.80    1.90
   6  -4   3    1.20    1.70
  -6  -4  -3   -1.00    1.80
  -6  -4  -3    1.30    2.20
  -6  -4  -3   -0.50    2.10
  -6  -4  -3    1.30    1.90
  -6   4  -3    1.10    2.70
   6   4   3   -0.20    1.90
  -6   4  -3    1.20    2.00
   6   4   3    2.70    2.60
  -6   4  -3   -0.60    1.50
  -6   4  -3   -1.40    1.70
  -7  -4  -3  343.37   16.80
  -7  -4  -3  300.17   15.00
  -7  -4  -3  356.76   16.70
  -7  -4  -3  339.17   17.70
   7   4   3  334.67   16.20
  -7   4  -3  328.97   17.00
   7   4   3  342.97   13.00
  -7   4  -3  280.37   15.30
  -7   4  -3  322.17   17.80
  -7   4  -3  305.07   13.90
  -7   4  -3  319.57   15.30
  -8  -4  -3   74.69    8.90
  -8  -4  -3   73.79    8.00
  -8  -4  -3   80.19    8.20
  -8  -4  -3   80.39    8.10
  -8   4  -3   65.69    8.70
  -8   4  -3   71.09    6.80
  -8   4  -3   65.39    7.80
  -8   4  -3   73.79    9.40
  -8   4  -3   90.29    7.80
  -9  -4  -3   30.20    6.70
  -9  -4  -3   38.80    7.00
  -9  -4  -3   25.30    7.10
  -9   4  -3   35.80    7.00
  -9   4  -3   27.40    7.30
  -9   4  -3   28.70    5.90
  -9   4  -3   23.30    6.40
 -10  -4  -3   64.89    8.80
 -10  -4  -3   38.10    9.10
 -10  -4  -3   44.60    8.00
  10   4   3   48.20   12.00
 -10   4  -3   53.09   10.80
 -10   4  -3   40.60    9.30
 -10   4  -3   71.49    7.50
 -11  -5   3    7.50    7.40
 -11  -5   3   17.80    5.70
 -11   5   3    2.00    6.00
 -11   5   3   13.90    5.90
 -11   5   3    3.70    4.30
 -10  -5   3   42.40    8.60
 -10  -5   3   49.40    9.10
 -10  -5   3   46.50    7.00
 -10   5   3   52.39    8.00
 -10   5   3   38.50    5.30
 -10   5   3   62.09    8.90
  -9  -5   3   30.40    6.80
  -9  -5   3   14.90    4.90
  -9  -5   3   18.30    4.30
  -9   5   3   18.90    4.60
  -9   5   3   25.50    6.20
   9   5  -3   16.50    3.60
  -9   5   3   16.40    2.60
  -9   5   3    9.90    4.00
  -8  -5   3    3.10    2.30
  -8  -5   3    2.90    3.30
  -8  -5   3    3.70    2.60
   8   5  -3    5.00    3.00
  -8   5   3    2.10    1.20
  -8   5   3   -2.20    2.60
  -8   5   3    2.10    2.80
  -8   5   3    0.30    2.00
  -7  -5   3    7.70    2.70
  -7  -5   3   10.00    3.50
  -7  -5   3   11.80    4.30
  -7  -5   3   11.00    3.90
  -7   5   3    7.30    2.90
   7   5  -3    5.40    2.40
  -7   5   3   11.20    1.60
  -7   5   3   11.50    4.00
  -7   5   3   20.70    5.00
   7   5  -3    4.40    3.70
   7   5  -3   14.80    3.10
  -6  -5   3  783.32   29.00
  -6  -5   3  811.92   29.20
  -6  -5   3  703.93   26.20
  -6   5   3  774.42   26.20
  -6   5   3  704.23   22.70
   6   5  -3  755.22   26.80
  -6   5   3  821.92   22.80
   6   5  -3  781.22   26.00
   6   5  -3  757.62   29.10
  -6   5   3  818.42   28.80
  -5  -5   3  118.79    7.80
  -5  -5   3  132.19    8.60
  -5  -5   3  121.19    8.10
  -5  -5   3  125.49    7.20
  -5   5   3  114.19    4.30
  -5   5   3  110.19    4.30
   5   5  -3  116.29    7.10
   5   5  -3  119.29    6.80
  -5   5   3  129.19    6.50
  -5   5   3  119.99    4.60
   5   5  -3  125.39    8.30
  -5   5   3  116.99    7.90
  -4  -5   3  672.53   22.70
  -4  -5   3  664.33   25.90
  -4  -5   3  690.53   24.10
  -4  -5   3  706.13   23.10
  -4   5   3  629.14   19.70
  -4   5   3  664.83   19.90
  -4   5   3  635.64   20.40
   4   5  -3  637.94   23.00
   4   5  -3  633.24   24.40
  -4   5   3  658.43   21.00
  -4   5   3  673.03   20.50
  -3  -5   3   58.49    4.70
  -3  -5   3   52.69    4.10
  -3  -5   3   53.69    4.60
  -3  -5   3   51.69    4.40
  -3  -5   3   54.49    4.30
  -3   5   3   51.99    2.70
  -3   5   3   55.09    3.50
   3   5  -3   50.69    4.00
  -3   5   3   52.69    3.10
   3   5  -3   56.49    4.30
   3   5  -3   62.19    5.00
  -3   5   3   50.59    3.00
  -2  -5   3  135.09    7.10
  -2  -5   3  138.49    7.30
   2  -5  -3  133.89    4.50
  -2  -5   3  144.89    7.10
   2  -5  -3  129.89    4.60
  -2  -5   3  143.39    6.90
  -2   5   3  123.09    4.30
  -2   5   3  128.99    6.20
  -2   5   3  136.69    5.80
   2   5  -3  138.59    7.00
   2   5  -3  139.59    5.00
  -2   5   3  127.39    5.80
   2   5  -3  132.59    7.30
   2   5  -3  136.09    6.90
  -2   5   3  141.69    6.30
   2   5  -3  132.09    7.00
   1  -5  -3  595.04   18.40
  -1  -5   3  562.54   19.80
  -1  -5   3  542.85   19.10
   1  -5  -3  551.04   16.60
   1  -5  -3  589.44   18.10
  -1  -5   3  567.34   19.70
  -1  -5   3  565.94   19.10
   1   5  -3  565.54   17.80
  -1   5   3  560.74   19.20
   1   5  -3  542.05   19.00
   1   5  -3  574.84   19.60
  -1   5   3  553.84   18.30
  -1   5   3  582.94   18.60
  -1   5   3  537.05   18.70
   1   5  -3  530.35   19.70
   1   5  -3  538.15   19.20
   0  -5  -3 2444.66   71.19
   0  -5  -3 2383.06   70.29
   0  -5  -3 2378.66   70.49
   0  -5   3 2235.88   70.69
   0  -5   3 2354.56   70.29
   0  -5   3 2408.66   70.49
   0  -5  -3 2443.76   69.99
   0   5  -3 2540.35   71.29
   0   5  -3 2420.26   71.29
   0   5   3 2398.86   70.29
   0   5   3 2203.98   70.89
   0   5   3 2351.66   69.79
   0   5  -3 2393.96   70.49
   0   5  -3 2321.27   69.99
   0   5  -3 2472.35   69.99
   1  -5   3  681.33   22.30
   1  -5   3  686.33   22.40
  -1  -5  -3  704.23   23.70
  -1  -5  -3  690.03   22.60
  -1  -5  -3  653.43   22.40
   1  -5   3  646.24   22.80
   1  -5   3  661.83   22.40
   1   5   3  705.73   22.90
  -1   5  -3  700.83   23.20
   1   5   3  673.93   23.60
   1   5   3  654.83   22.40
  -1   5  -3  654.23   22.50
  -1   5  -3  658.53   21.90
  -1   5  -3  663.93   22.30
   1   5   3  678.33   23.60
  -2  -5  -3  511.35   18.60
   2  -5   3  494.15   18.10
   2  -5   3  502.05   17.50
   2  -5   3  480.75   17.80
   2  -5   3  477.65   18.30
  -2  -5  -3  466.25   17.90
  -2  -5  -3  532.65   19.50
   2   5   3  516.25   18.90
  -2   5  -3  513.05   17.50
   2   5   3  507.95   18.60
   2   5   3  519.35   18.40
  -2   5  -3  529.45   18.90
  -2   5  -3  528.15   17.80
  -2   5  -3  484.15   18.30
   2   5   3  533.25   19.60
  -3  -5  -3  176.88    9.00
   3  -5   3  164.68    9.10
  -3  -5  -3  186.68   11.10
  -3  -5  -3  186.08    9.70
  -3  -5  -3  202.28   10.40
   3  -5   3  188.28    8.20
   3  -5   3  175.28    8.70
  -3   5  -3  179.98    8.30
  -3   5  -3  173.48    8.30
   3   5   3  187.58    9.10
  -3   5  -3  182.18    9.90
   3   5   3  178.08    9.30
   3   5   3  191.78   11.20
  -3   5  -3  185.58   10.40
   3   5   3  170.98    9.70
   4  -5   3  826.82   28.30
  -4  -5  -3  848.02   31.90
  -4  -5  -3  840.02   30.50
  -4  -5  -3  817.72   30.10
   4  -5   3  855.41   26.90
  -4  -5  -3  805.42   28.90
   4  -5   3  876.91   30.10
   4  -5   3  853.71   27.00
   4   5   3  867.21   29.70
   4   5   3  877.51   29.20
  -4   5  -3  880.81   30.50
   4   5   3  867.01   30.60
  -4   5  -3  867.01   29.30
   4   5   3  823.02   30.20
  -4   5  -3  841.82   29.00
   5  -5   3  102.19    8.00
  -5  -5  -3   95.39    7.10
  -5  -5  -3  103.99    7.60
   5  -5   3  106.29    4.90
   5  -5   3   97.39    4.80
   5  -5   3   96.29    6.30
  -5  -5  -3   93.89    7.90
  -5  -5  -3   93.49    8.20
  -5   5  -3   88.19    6.90
   5   5   3   99.29    6.90
  -5   5  -3   99.49    6.90
  -5   5  -3  108.79    6.50
   5   5   3  104.19    7.50
   5   5   3   96.19    7.50
  -5   5  -3  102.79    8.20
   5   5   3  112.29    8.50
   6  -5   3   73.49    7.00
  -6  -5  -3   67.09    7.40
  -6  -5  -3   57.29    6.10
  -6  -5  -3   67.59    7.00
  -6  -5  -3   61.69    6.70
   6  -5   3   67.29    5.40
  -6   5  -3   63.69    7.10
  -6   5  -3   68.69    5.60
  -6   5  -3   56.79    5.70
   6   5   3   88.29   11.90
   6   5   3   53.99    8.70
   6   5   3   47.50    6.10
  -6   5  -3   57.19    5.60
   6   5   3   66.69    5.70
  -7  -5  -3    4.90    5.50
  -7  -5  -3    5.60    3.40
  -7  -5  -3    2.40    2.10
  -7  -5  -3   12.80    4.20
   7   5   3    5.50    3.00
  -7   5  -3    1.70    3.10
  -7   5  -3    6.10    3.20
   7   5   3    5.50    2.80
  -7   5  -3    7.00    3.50
  -7   5  -3    2.00    2.20
  -7   5  -3    1.40    2.00
  -8  -5  -3  353.06   18.30
  -8  -5  -3  365.76   19.80
  -8  -5  -3  381.46   18.30
  -8   5  -3  341.07   15.70
  -8   5  -3  340.07   16.60
  -8   5  -3  366.06   20.30
  -8   5  -3  335.07   21.20
  -8   5  -3  358.06   17.70
  -9  -5  -3    1.70    3.90
  -9  -5  -3    2.70    3.70
  -9  -5  -3    2.80    4.90
  -9   5  -3   -2.10    3.30
  -9   5  -3    1.30    2.60
  -9   5  -3    0.50    4.40
  -9   5  -3    9.20    3.90
 -10  -5  -3   23.00    8.80
 -10  -5  -3   23.20    8.20
 -10  -5  -3   35.70    8.20
 -10   5  -3   40.60    9.20
 -10   5  -3   21.90    7.40
 -10   5  -3   47.20    6.70
 -10  -6   3    4.60    4.30
 -10  -6   3    6.30    4.80
 -10  -6   3    0.40    3.40
 -10   6   3    4.60    4.60
 -10   6   3   -0.70    3.10
 -10   6   3   -0.60    4.20
  -9  -6   3   14.60    4.70
  -9  -6   3   23.60    6.30
  -9  -6   3   29.00    6.60
  -9  -6   3   23.00    5.20
  -9   6   3    9.80    3.70
  -9   6   3   25.00    3.30
  -9   6   3   19.60    5.60
   9   6  -3   18.30    4.50
  -8  -6   3  102.79    9.50
  -8  -6   3  101.79    9.70
  -8  -6   3  103.49    8.20
  -8  -6   3   95.89    8.20
  -8   6   3  110.89    7.90
  -8   6   3  104.69    5.00
  -8   6   3   95.79    8.90
  -8   6   3  115.49    9.50
   8   6  -3  112.19    6.90
  -7  -6   3   12.30    3.40
  -7  -6   3   14.60    3.40
  -7  -6   3   21.40    5.20
  -7  -6   3   23.30    4.90
   7   6  -3   15.90    3.40
  -7   6   3    9.30    2.70
  -7   6   3   20.10    2.30
   7   6  -3   15.50    5.70
  -7   6   3   17.10    4.20
  -7   6   3   16.20    4.50
  -6  -6   3  110.69    7.50
  -6  -6   3  115.19    8.80
  -6  -6   3  127.79    8.10
  -6  -6   3  125.49    9.30
   6   6  -3  124.69    9.50
   6   6  -3  109.69    7.10
  -6   6   3  109.99    4.80
  -6   6   3  120.79    8.70
  -6   6   3  105.49    4.80
  -6   6   3  117.19    6.70
   6   6  -3  112.39    7.80
  -6   6   3  115.19    4.50
  -5  -6   3   41.10    5.20
  -5  -6   3   31.70    4.40
  -5  -6   3   37.40    5.00
  -5  -6   3   32.10    4.00
  -5   6   3   29.00    4.50
   5   6  -3   32.90    4.20
   5   6  -3   32.80    4.80
   5   6  -3   33.00    1.80
  -5   6   3   34.80    3.20
  -5   6   3   28.60    2.40
  -5   6   3   31.00    2.60
  -5   6   3   26.00    2.30
  -5   6   3   26.40    2.60
  -4  -6   3 1507.85   45.50
  -4  -6   3 1413.76   46.20
  -4  -6   3 1481.65   46.30
  -4  -6   3 1412.76   45.00
  -4   6   3 1407.56   42.30
  -4   6   3 1371.76   42.10
   4   6  -3 1445.56   45.20
   4   6  -3 1449.35   46.90
   4   6  -3 1454.95   41.10
  -4   6   3 1427.86   42.80
  -4   6   3 1461.95   42.90
   4   6  -3 1373.16   45.40
  -4   6   3 1396.16   42.10
  -3  -6   3  277.87   12.20
  -3  -6   3  271.17   12.20
  -3  -6   3  286.77   12.50
  -3  -6   3  276.37   11.80
  -3  -6   3  259.67   11.50
  -3   6   3  268.87   10.50
   3   6  -3  264.27    9.10
  -3   6   3  267.87    9.90
   3   6  -3  281.07   11.80
   3   6  -3  276.77   12.10
  -3   6   3  246.28    8.40
  -3   6   3  262.97    9.90
   3   6  -3  302.87   13.20
   3   6  -3  264.47   11.70
  -2  -6   3   17.30    2.80
  -2  -6   3   17.50    3.20
   2  -6  -3   15.90    1.60
   2  -6  -3   14.60    1.50
  -2  -6   3   15.40    2.50
  -2  -6   3   18.10    2.70
  -2  -6   3   15.90    2.80
   2   6  -3   15.70    2.60
   2   6  -3   17.20    3.10
  -2   6   3   13.40    2.10
  -2   6   3   18.50    2.40
   2   6  -3   17.80    2.70
  -2   6   3   12.00    2.10
   2   6  -3   16.70    1.60
   2   6  -3   17.20    2.80
  -2   6   3   14.20    2.20
  -1  -6   3   31.60    3.50
   1  -6  -3   31.00    2.70
   1  -6  -3   33.10    1.60
   1  -6  -3   32.60    3.30
  -1  -6   3   35.30    3.30
   1  -6  -3   37.80    3.00
  -1  -6   3   36.10    3.80
  -1  -6   3   35.80    3.60
  -1  -6   3   31.40    3.30
  -1   6   3   34.60    3.10
   1   6  -3   37.00    2.80
  -1   6   3   30.00    3.10
   1   6  -3   35.10    3.60
  -1   6   3   36.70    3.20
  -1   6   3   38.40    3.60
   1   6  -3   34.90    3.20
   1   6  -3   36.40    3.80
   1   6  -3   36.80    3.60
   0  -6  -3  591.14   20.20
   0  -6  -3  550.94   18.90
   0  -6  -3  550.64   19.40
   0  -6   3  551.44   19.20
   0  -6   3  559.14   19.40
   0  -6   3  525.95   19.80
   0  -6  -3  538.15   19.50
   0   6  -3  528.55   18.80
   0   6   3  564.84   19.40
   0   6  -3  548.25   20.20
   0   6  -3  569.84   19.60
   0   6   3  567.34   20.20
   0   6   3  534.55   18.90
   0   6  -3  564.44   18.90
   0   6  -3  587.24   20.20
  -1  -6  -3   18.10    2.80
  -1  -6  -3   16.20    3.10
   1  -6   3   20.10    2.80
  -1  -6  -3   20.50    3.00
  -1  -6  -3   18.80    2.90
   1  -6   3   19.60    2.70
   1  -6   3   16.80    2.70
   1   6   3   20.70    2.90
   1   6   3   20.20    3.30
  -1   6  -3   18.90    2.80
  -1   6  -3   21.70    2.90
   1   6   3   20.00    3.10
  -1   6  -3   22.90    3.20
   1   6   3   17.80    2.70
  -1   6  -3   17.00    2.20
  -2  -6  -3 4914.51  142.49
   2  -6   3 4985.30  142.19
   2  -6   3 4805.22  141.09
   2  -6   3 4982.90  141.49
  -2  -6  -3 5044.50  143.69
   2   6   3 4736.93  142.39
   2   6   3 5005.50  142.29
   2   6   3 4983.60  143.69
  -2   6  -3 4929.81  142.49
   2   6   3 4915.11  142.99
  -2   6  -3 4683.43  140.69
  -2   6  -3 4742.93  141.19
   3  -6   3   -0.20    1.10
  -3  -6  -3    1.80    2.00
   3  -6   3    0.10    1.30
   3  -6   3    0.40    1.10
  -3  -6  -3   -0.80    1.70
  -3  -6  -3    1.70    1.50
   3  -6   3    3.20    1.50
   3   6   3    1.00    1.70
  -3   6  -3   -3.00    1.30
  -3   6  -3    0.80    1.50
  -3   6  -3    0.70    1.10
   3   6   3    0.10    1.90
   3   6   3    2.80    1.60
  -4  -6  -3   27.20    4.60
   4  -6   3   18.30    3.90
  -4  -6  -3   16.50    3.40
  -4  -6  -3   11.50    3.00
  -4  -6  -3   25.30    4.30
   4  -6   3   20.70    2.70
   4  -6   3   22.80    3.20
   4  -6   3   23.90    2.90
   4   6   3   17.70    3.70
  -4   6  -3   20.60    4.00
   4   6   3   25.70    3.60
   4   6   3   15.10    3.60
   4   6   3   25.10    3.70
  -4   6  -3   19.30    3.50
  -4   6  -3   21.40    3.10
  -4   6  -3   19.80    3.00
  -5  -6  -3    0.00    2.00
   5  -6   3   -1.50    0.90
  -5  -6  -3   -4.20    2.00
  -5  -6  -3   -0.40    2.00
   5  -6   3    0.10    1.50
   5  -6   3    0.70    1.10
  -5  -6  -3   -2.20    1.70
  -5   6  -3    3.70    2.00
  -5   6  -3   -0.10    1.60
   5   6   3   -1.50    1.70
   5   6   3    0.10    2.50
   5   6   3    0.80    2.20
   5   6   3   -2.10    1.90
  -5   6  -3    0.90    1.70
  -5   6  -3   -2.20    2.00
  -6  -6  -3   45.30    6.30
  -6  -6  -3   44.60    6.40
  -6  -6  -3   43.40    5.90
  -6  -6  -3   42.10    5.60
  -6   6  -3   47.90    6.30
  -6   6  -3   50.39    5.50
   6   6   3   41.00    5.80
  -6   6  -3   46.60    5.30
   6   6   3   44.10    5.30
   6   6   3   49.50    6.60
  -6   6  -3   49.70    5.20
  -7  -6  -3   30.60    5.90
  -7  -6  -3   19.70    5.00
  -7  -6  -3   26.20    6.10
  -7  -6  -3   23.40    5.80
  -7   6  -3   22.40    5.60
  -7   6  -3   24.40    5.10
  -7   6  -3   22.90    4.80
   7   6   3   21.30    4.00
   7   6   3   35.80    5.90
  -7   6  -3   30.90    4.80
  -8  -6  -3  152.38   11.00
  -8  -6  -3  144.09   11.50
  -8  -6  -3  129.29   12.00
  -8   6  -3  140.29   11.70
  -8   6  -3  159.28   13.40
  -8   6  -3  145.79   10.60
  -8   6  -3  155.18   10.30
  -8   6  -3  172.38   13.60
  -9  -6  -3    3.50    4.80
  -9  -6  -3   -2.40    3.20
  -9  -6  -3    1.40    3.30
  -9   6  -3   10.00    5.20
   9   6   3   -0.20    3.50
  -9   6  -3    3.20    2.90
  -9   6  -3    5.30    4.10
  -9   6  -3   -3.00    4.00
 -10  -6  -3   92.79   16.60
 -10  -6  -3   72.39   14.40
 -10  -6  -3   84.09   10.00
 -10   6  -3   87.59   11.80
 -10   6  -3   76.29    8.40
 -10   6  -3  118.49   17.90
 -10  -7   3   42.00    8.80
 -10  -7   3   40.80    9.60
 -10  -7   3   51.49    9.50
 -10   7   3   48.10    8.80
 -10   7   3   63.39    7.40
  10   7  -3   35.00    7.70
 -10   7   3   57.19    9.20
 -10   7   3   62.49    5.70
  -9  -7   3   57.59    8.60
  -9  -7   3   45.60    7.00
  -9  -7   3   53.89    8.50
  -9   7   3   47.20    8.10
  -9   7   3   39.80    5.90
  -9   7   3   50.69    8.10
  -9   7   3   50.19    4.40
   9   7  -3   49.70    6.60
  -8  -7   3   16.30    4.70
  -8  -7   3   25.60    5.70
  -8  -7   3   13.70    3.70
  -8   7   3   22.70    4.20
  -8   7   3   18.90    4.90
  -8   7   3   23.00    3.00
   8   7  -3   19.90    4.60
  -8   7   3   13.10    4.70
  -7  -7   3    2.10    2.70
  -7  -7   3    4.00    3.10
  -7  -7   3    1.30    2.70
  -7  -7   3    1.50    2.30
  -7   7   3    4.60    1.50
  -7   7   3    5.80    3.20
   7   7  -3    5.10    2.40
  -7   7   3    4.20    2.00
   7   7  -3   -0.80    3.10
  -6  -7   3  518.55   21.40
  -6  -7   3  470.45   19.60
  -6  -7   3  465.25   19.30
  -6  -7   3  475.45   21.00
  -6   7   3  459.95   16.00
   6   7  -3  469.55   14.80
  -6   7   3  494.75   16.00
  -6   7   3  481.35   15.80
   6   7  -3  485.65   21.80
  -6   7   3  498.95   17.40
  -6   7   3  497.35   21.20
   6   7  -3  489.45   19.00
  -6   7   3  472.15   15.90
  -5  -7   3   16.50    3.70
  -5  -7   3   22.20    4.60
  -5  -7   3   25.10    4.70
  -5  -7   3   20.60    4.00
  -5   7   3   25.90    2.70
   5   7  -3   24.80    4.10
  -5   7   3   20.70    4.40
  -5   7   3   28.10    2.80
  -5   7   3   21.20    2.70
   5   7  -3   24.30    1.70
  -5   7   3   21.90    2.50
   5   7  -3   26.70    4.90
  -5   7   3   22.90    2.70
  -4  -7   3  355.86   15.30
  -4  -7   3  387.06   15.90
  -4  -7   3  407.06   16.50
  -4  -7   3  388.66   16.60
  -4   7   3  366.66   13.30
   4   7  -3  364.96   15.90
   4   7  -3  381.36   17.00
  -4   7   3  368.06   12.00
  -4   7   3  381.36   13.70
  -4   7   3  386.16   13.90
  -4   7   3  375.76   13.30
   4   7  -3  374.46   12.20
   4   7  -3  387.46   15.70
  -3  -7   3   24.90    3.60
  -3  -7   3   17.80    3.20
  -3  -7   3   22.20    3.80
  -3  -7   3   16.70    3.60
  -3  -7   3   26.20    3.90
   3   7  -3   24.80    3.40
  -3   7   3   23.00    2.70
   3   7  -3   22.40    3.30
  -3   7   3   25.20    3.00
   3   7  -3   31.00    4.30
  -3   7   3   25.00    3.20
   3   7  -3   22.20    3.60
   3   7  -3   25.80    2.40
  -3   7   3   25.90    2.70
  -3   7   3   23.00    2.90
  -2  -7   3  100.49    6.90
  -2  -7   3  100.29    7.00
   2  -7  -3   97.39    4.90
   2  -7  -3  106.39    4.80
  -2  -7   3  120.99    6.70
  -2  -7   3  115.29    7.00
  -2  -7   3   99.99    6.40
  -2   7   3  103.49    6.10
  -2   7   3  110.49    6.00
   2   7  -3  102.89    7.10
   2   7  -3   97.29    6.60
   2   7  -3  109.29    9.40
  -2   7   3  101.19    6.10
  -2   7   3  108.49    5.90
   2   7  -3  103.49    6.70
  -1  -7   3 1807.12   57.29
  -1  -7   3 1796.52   56.49
   1  -7  -3 1808.02   52.39
  -1  -7   3 1867.21   57.79
  -1  -7   3 1935.11   58.39
   1  -7  -3 1853.71   55.59
   1  -7  -3 1895.81   55.19
  -1  -7   3 1826.32   56.09
   1  -7  -3 1730.83   52.39
   1   7  -3 1877.81   55.09
  -1   7   3 1904.91   56.19
  -1   7   3 1860.31   55.99
   1   7  -3 1805.12   56.09
  -1   7   3 1810.82   56.19
   1   7  -3 1918.61   57.09
   1   7  -3 1899.51   57.39
   1   7  -3 1931.41   58.09
  -1   7   3 1813.32   56.69
   0  -7  -3 1144.29   36.60
   0  -7   3 1120.49   36.20
   0  -7  -3 1105.09   37.00
   0  -7   3 1099.29   37.10
   0  -7   3 1167.68   36.70
   0  -7  -3 1168.68   36.10
   0  -7   3 1140.59   36.50
   0  -7  -3 1168.98   37.40
   0   7  -3 1197.08   38.00
   0   7   3 1127.39   37.40
   0   7  -3 1184.78   36.00
   0   7   3 1113.49   36.30
   0   7  -3 1162.58   37.40
   0   7  -3 1191.88   36.10
   0   7   3 1168.58   36.60
   0   7  -3 1064.09   36.50
  -1  -7  -3  382.16   15.60
  -1  -7  -3  388.06   15.40
  -1  -7  -3  407.46   16.30
   1  -7   3  374.66   14.70
   1  -7   3  392.46   15.50
   1  -7   3  398.16   14.70
  -1  -7  -3  367.76   14.70
   1  -7   3  379.96   14.80
   1   7   3  371.16   15.00
   1   7   3  363.66   15.90
   1   7   3  392.36   16.20
  -1   7  -3  398.96   15.20
  -1   7  -3  396.06   15.60
  -1   7  -3  366.46   13.90
  -1   7  -3  367.66   18.60
   1   7   3  393.06   15.30
   2  -7   3   77.59    5.30
  -2  -7  -3   78.39    5.50
   2  -7   3   71.99    5.10
  -2  -7  -3   83.39    6.40
   2  -7   3   85.59    5.30
  -2  -7  -3   80.69    6.60
   2  -7   3   76.89    5.60
  -2  -7  -3   77.09    6.20
  -2   7  -3   79.59    6.90
   2   7   3   82.89    5.90
   2   7   3   84.79    6.60
  -2   7  -3   70.49    4.70
  -2   7  -3   76.59    5.90
   3  -7   3  341.67   14.50
  -3  -7  -3  358.06   16.00
  -3  -7  -3  343.67   14.90
   3  -7   3  359.06   13.90
  -3  -7  -3  374.46   15.90
   3  -7   3  369.06   13.90
  -3   7  -3  369.16   14.40
   3   7   3  360.16   15.20
  -3   7  -3  378.26   16.10
   3   7   3  379.36   15.90
  -3   7  -3  385.66   15.60
   3   7   3  366.16   15.90
  -3   7  -3  344.77   13.70
   3   7   3  349.27   16.30
   4  -7   3  243.38    9.90
  -4  -7  -3  231.28   11.60
   4  -7   3  218.18   10.80
   4  -7   3  243.08    9.80
  -4  -7  -3  252.27   12.90
  -4  -7  -3  237.58   12.90
  -4   7  -3  247.38   12.90
  -4   7  -3  216.08   10.50
   4   7   3  235.98   11.60
   4   7   3  234.98   12.80
   4   7   3  230.08   12.50
  -4   7  -3  239.78   11.70
  -4   7  -3  232.28   10.60
   4   7   3  225.78   11.90
   5  -7   3  275.37   10.50
  -5  -7  -3  281.07   14.50
   5  -7   3  284.77   12.80
  -5  -7  -3  299.27   15.40
  -5  -7  -3  298.57   14.10
   5  -7   3  286.07   10.40
  -5  -7  -3  297.57   15.40
   5   7   3  300.07   15.30
   5   7   3  296.87   13.70
  -5   7  -3  303.67   14.00
  -5   7  -3  297.47   15.10
   5   7   3  284.07   14.10
  -5   7  -3  292.07   13.00
  -5   7  -3  282.97   12.70
   5   7   3  283.77   15.30
  -6  -7  -3    3.00    2.70
  -6  -7  -3    5.00    3.10
  -6  -7  -3   -0.70    1.90
   6  -7   3    1.10    1.80
  -6   7  -3    4.90    3.00
  -6   7  -3    3.60    2.00
   6   7   3    2.80    2.30
   6   7   3    2.60    2.90
  -6   7  -3    2.80    2.40
  -6   7  -3   -1.00    1.90
   6   7   3    2.50    2.90
  -7  -7  -3   17.70    4.80
  -7  -7  -3    8.50    4.10
  -7   7  -3   14.30    3.70
  -7   7  -3   15.20    3.50
   7   7   3   10.80    3.30
  -7   7  -3   19.70    6.00
  -7   7  -3   18.10    6.80
   7   7   3   20.40    5.30
  -8  -7  -3  228.38   15.30
  -8  -7  -3  202.28   14.20
  -8  -7  -3  196.38   12.90
  -8   7  -3  218.18   12.80
  -8   7  -3  229.18   13.20
  -8   7  -3  203.38   15.30
  -8   7  -3  231.88   15.20
  -8   7  -3  221.38   13.30
  -9  -7  -3   -3.80    3.30
  -9  -7  -3    1.80    3.40
  -9  -7  -3   -7.90    4.40
  -9   7  -3   -1.10    4.90
  -9   7  -3    1.30    2.80
  -9   7  -3    3.60    4.30
   9   7   3    2.00    3.80
 -10  -7  -3   22.20    5.90
 -10  -7  -3   16.90    5.00
 -10  -7  -3   22.60    8.40
 -10  -7  -3   22.70    6.90
 -10   7  -3   26.40    8.80
 -10   7  -3   34.10    8.70
 -10  -8   3   44.90    9.20
 -10  -8   3   19.90    5.40
 -10   8   3   11.60    5.40
 -10   8   3   28.70    6.70
  10   8  -3   36.10    7.80
 -10   8   3   22.00    6.20
 -10   8   3   52.29    9.30
  -9  -8   3  136.29   11.00
  -9  -8   3  152.18   12.30
  -9  -8   3  148.99   12.70
  -9   8   3  171.18   12.80
  -9   8   3  167.68   12.40
  -9   8   3  139.09    8.50
   9   8  -3  151.38   13.50
  -9   8   3  159.78    9.90
  -8  -8   3   11.20    4.10
  -8  -8   3    5.40    3.00
  -8  -8   3    3.90    3.10
  -8  -8   3    1.80    3.50
   8   8  -3    6.70    3.00
  -8   8   3    4.70    2.60
  -8   8   3    4.30    4.30
  -8   8   3    2.50    1.90
  -8   8   3    3.80    3.30
  -7  -8   3  198.18   12.00
  -7  -8   3  213.48   15.00
  -7  -8   3  199.58   13.20
  -7   8   3  199.78    7.60
  -7   8   3  194.58    8.50
  -7   8   3  192.78    9.40
   7   8  -3  196.48   11.00
  -7   8   3  198.88   12.90
  -7   8   3  207.58    7.70
  -6  -8   3   29.80    5.40
  -6  -8   3   30.60    5.60
  -6  -8   3   44.90    6.20
  -6  -8   3   30.90    5.80
  -6   8   3   40.60    3.50
  -6   8   3   33.70    3.50
  -6   8   3   31.00    5.80
  -6   8   3   39.80    3.60
  -6   8   3   33.50    3.50
  -6   8   3   34.00    3.50
   6   8  -3   38.00    7.60
   6   8  -3   41.60    2.30
  -5  -8   3   69.79    6.10
  -5  -8   3   74.99    6.90
  -5  -8   3   69.79    7.00
  -5  -8   3   61.09    6.20
   5   8  -3   64.19    6.40
  -5   8   3   79.29    7.40
  -5   8   3   74.79    4.90
   5   8  -3   69.89    3.50
  -5   8   3   66.69    3.70
  -5   8   3   66.09    4.60
  -5   8   3   77.29    4.70
   5   8  -3   75.09    6.30
  -5   8   3   65.19    3.60
  -5   8   3   65.19    4.70
   5   8  -3   70.49    7.50
  -4  -8   3  146.19    9.70
  -4  -8   3  149.69    9.20
  -4  -8   3  161.18    9.20
  -4  -8   3  178.88    9.80
   4   8  -3  161.78   10.30
   4   8  -3  156.88    6.50
  -4   8   3  155.18    7.70
  -4   8   3  164.28    7.90
  -4   8   3  142.49    7.20
  -4   8   3  157.98    7.60
   4   8  -3  151.58    9.30
   4   8  -3  150.28    9.10
  -3  -8   3 1697.53   54.79
  -3  -8   3 1567.24   53.19
  -3  -8   3 1793.62   53.89
  -3  -8   3 1729.43   53.99
  -3  -8   3 1620.44   54.39
   3   8  -3 1769.72   54.39
   3   8  -3 1775.22   54.29
  -3   8   3 1722.63   53.19
  -3   8   3 1685.83   52.49
   3   8  -3 1645.44   54.29
  -3   8   3 1780.12   52.69
   3   8  -3 1690.43   55.39
  -3   8   3 1740.73   51.99
  -3   8   3 1719.43   51.89
  -2  -8   3   57.39    5.60
  -2  -8   3   57.19    5.30
   2  -8  -3   49.99    3.50
  -2  -8   3   66.99    6.10
   2  -8  -3   58.69    4.00
  -2  -8   3   65.49    5.20
  -2  -8   3   54.09    5.20
   2   8  -3   56.39    5.50
   2   8  -3   53.49    5.10
   2   8  -3   55.49    5.40
  -2   8   3   55.39    4.70
  -2   8   3   38.50    4.90
   2   8  -3   49.90    4.70
  -2   8   3   58.39    4.60
  -2   8   3   53.19    4.40
  -2   8   3   60.69    4.90
   1  -8  -3   94.69    5.90
   1  -8  -3  107.79    5.80
  -1  -8   3  102.19    6.20
  -1  -8   3  109.59    6.80
  -1  -8   3   94.59    6.80
  -1  -8   3   96.79    6.50
  -1  -8   3   97.09    7.40
   1   8  -3  103.09    7.00
   1   8  -3  107.09    6.90
  -1   8   3  100.19    6.30
  -1   8   3   96.19    6.60
   1   8  -3   94.79    7.10
   1   8  -3  113.29    5.80
   1   8  -3  104.79    6.30
  -1   8   3   94.09    6.10
  -1   8   3  102.29    6.50
   0  -8   3  162.88    9.30
   0  -8   3  175.38    8.60
   0  -8  -3  184.68    8.70
   0  -8   3  178.98    9.20
   0  -8  -3  189.48    9.70
   0  -8  -3  173.08    9.40
   0  -8  -3  171.18    8.90
   0  -8   3  153.68    8.60
   0   8  -3  166.68    8.90
   0   8  -3  182.78    8.60
   0   8  -3  172.38    9.70
   0   8   3  182.58    9.20
   0   8  -3  174.68    8.20
   0   8  -3  180.58    9.50
   0   8   3  183.88    9.00
   0   8   3  170.58    9.50
   1  -8   3  129.29    8.90
  -1  -8  -3  140.99    8.20
  -1  -8  -3  133.59    8.20
  -1  -8  -3  119.69    7.30
  -1  -8  -3  132.49    8.50
   1  -8   3  136.49    7.30
   1   8   3  147.39    8.90
  -1   8  -3  134.99    7.70
   1   8   3  125.29    7.80
   1   8   3  135.09    8.60
  -1   8  -3  140.89    7.70
   1   8   3  135.49    7.90
  -1   8  -3  141.09    8.50
  -1   8  -3  134.89    8.20
  -1   8  -3  126.69    6.70
   2  -8   3  158.88    8.60
  -2  -8  -3  167.48    9.50
  -2  -8  -3  177.28   10.20
  -2  -8  -3  175.58   10.00
  -2  -8  -3  148.99    8.80
   2  -8   3  176.98    8.60
   2  -8   3  158.08    8.90
   2  -8   3  173.38    8.60
   2   8   3  160.28    9.30
   2   8   3  159.18    9.50
  -2   8  -3  190.08    9.80
  -2   8  -3  162.58    7.80
   2   8   3  176.08    9.50
  -2   8  -3  167.68    9.40
  -2   8  -3  164.28    8.70
   2   8   3  179.08   10.30
   3  -8   3   94.29    5.90
  -3  -8  -3   89.89    7.30
  -3  -8  -3   86.99    7.20
  -3  -8  -3   81.99    6.50
   3  -8   3   87.39    5.80
   3  -8   3   91.59    6.40
  -3  -8  -3   98.09    7.60
   3   8   3   79.59    7.10
  -3   8  -3  100.79    7.40
   3   8   3   96.39    7.10
  -3   8  -3   97.09    6.50
   3   8   3   92.19    7.30
   3   8   3   97.69    7.20
  -3   8  -3   87.69    6.70
  -3   8  -3   90.09    5.70
  -4  -8  -3  327.37   14.90
   4  -8   3  309.57   12.40
   4  -8   3  305.87   13.90
   4  -8   3  317.47   12.60
  -4  -8  -3  342.27   16.10
  -4  -8  -3  323.97   16.10
  -4  -8  -3  323.47   15.70
  -4   8  -3  310.27   13.10
  -4   8  -3  322.57   15.80
  -4   8  -3  314.37   14.70
   4   8   3  335.17   14.80
   4   8   3  321.47   15.20
  -4   8  -3  312.57   13.70
   4   8   3  344.47   16.40
   4   8   3  329.77   15.90
  -5  -8  -3  557.74   23.20
   5  -8   3  498.85   16.90
  -5  -8  -3  526.75   22.60
   5  -8   3  511.75   17.00
  -5  -8  -3  527.65   22.20
   5  -8   3  467.15   19.60
  -5  -8  -3  492.25   20.90
  -5   8  -3  503.35   19.60
   5   8   3  507.95   22.70
  -5   8  -3  478.75   19.10
  -5   8  -3  538.55   21.20
   5   8   3  527.95   20.70
  -5   8  -3  504.15   22.30
   5   8   3  504.45   22.30
   5   8   3  509.35   21.40
  -6  -8  -3   34.20    6.40
  -6  -8  -3   43.00    6.30
  -6  -8  -3   40.50    6.40
  -6   8  -3   37.80    5.20
   6   8   3   33.00    5.40
   6   8   3   44.70    6.00
   6   8   3   34.60    6.50
  -6   8  -3   37.20    5.10
  -6   8  -3   31.70    5.80
  -6   8  -3   39.30    4.90
  -7  -8  -3  249.48   15.40
  -7  -8  -3  255.87   15.60
  -7   8  -3  232.48   13.10
  -7   8  -3  225.58   15.60
   7   8   3  248.88   12.50
   7   8   3  234.48   13.60
  -7   8  -3  213.38   12.10
  -7   8  -3  226.18   12.00
  -8  -8  -3   33.80    7.10
  -8  -8  -3   11.70    5.20
  -8  -8  -3    6.60    4.20
  -8   8  -3    9.30    3.30
  -8   8  -3   15.30    5.80
  -8   8  -3   13.50    4.30
   8   8   3   12.90    4.20
  -8   8  -3   17.70    4.50
  -9  -8  -3   -3.60    3.40
  -9  -8  -3    0.30    5.30
  -9  -8  -3    1.80    4.00
  -9   8  -3    5.80    5.00
  -9   8  -3    8.30    4.50
  -9   8  -3    6.60    3.50
 -10  -8  -3   12.10    5.00
 -10  -8  -3   15.90    7.30
 -10  -8  -3   15.90    6.50
 -10   8  -3   13.80    7.60
 -10   8  -3   25.70   11.40
 -10   8  -3    8.80    4.10
 -10  -9   3   -4.70    4.60
 -10  -9   3    2.40    6.00
 -10  -9   3   -1.30    4.10
 -10   9   3    5.40    3.50
 -10   9   3    2.70    5.20
 -10   9   3    8.40    5.30
  -9  -9   3   69.69    8.30
  -9  -9   3   68.29    9.30
  -9  -9   3   74.09    9.80
   9   9  -3   61.79    7.90
  -9   9   3   65.99    9.50
  -9   9   3   62.89    6.60
  -9   9   3   59.89    8.90
  -9   9   3   56.89    6.70
  -9   9   3   50.49    5.70
  -8  -9   3  254.87   14.50
  -8  -9   3  285.17   16.60
  -8  -9   3  258.87   16.00
  -8   9   3  262.07   11.60
  -8   9   3  238.18   10.90
  -8   9   3  243.18   11.30
  -8   9   3  246.78   16.00
   8   9  -3  264.57   13.70
  -7  -9   3  133.49   10.20
  -7  -9   3  147.09   11.30
  -7  -9   3  153.68   11.40
  -7  -9   3  139.69   10.20
  -7   9   3  153.18   11.40
  -7   9   3  139.29    7.30
  -7   9   3  142.39    6.80
  -7   9   3  156.98    7.00
  -7   9   3  148.99    7.40
  -6  -9   3  115.19    9.40
  -6  -9   3  108.99    8.90
  -6  -9   3  114.19    9.20
  -6   9   3  107.49    5.40
  -6   9   3  114.69    9.60
  -6   9   3  103.89    6.20
   6   9  -3  111.89    8.10
  -6   9   3  111.19    6.40
  -6   9   3  104.99    5.30
  -6   9   3  110.59    6.30
   6   9  -3  111.69    4.70
  -6   9   3  108.59    6.40
  -5  -9   3   50.99    6.20
  -5  -9   3   44.40    5.60
  -5  -9   3   52.49    6.00
  -5  -9   3   37.90    5.70
   5   9  -3   47.60    3.20
  -5   9   3   49.00    4.30
  -5   9   3   50.89    4.40
   5   9  -3   45.80    5.50
  -5   9   3   51.69    4.50
  -5   9   3   45.30    4.40
  -5   9   3   51.19    2.50
  -5   9   3   42.70    5.80
   5   9  -3   50.09    6.80
   5   9  -3   48.00    6.80
  -5   9   3   49.20    2.50
  -4  -9   3  292.27   13.80
  -4  -9   3  278.27   13.90
  -4  -9   3  290.67   14.00
  -4  -9   3  301.87   15.00
   4   9  -3  297.27   14.60
  -4   9   3  285.57   12.40
  -4   9   3  283.77   12.00
  -4   9   3  284.27   13.40
   4   9  -3  301.17   11.10
   4   9  -3  299.87   14.10
  -4   9   3  295.07   12.10
   4   9  -3  291.57   15.30
  -4   9   3  291.57   12.40
   3  -9  -3    4.40    1.10
  -3  -9   3    5.30    2.50
  -3  -9   3    5.20    2.70
  -3  -9   3    3.10    1.80
   3  -9  -3    2.90    0.90
  -3  -9   3   12.90    3.10
   3   9  -3    4.50    2.50
  -3   9   3    4.10    1.90
  -3   9   3    2.70    2.20
   3   9  -3    4.30    2.20
  -3   9   3    5.00    1.70
  -3   9   3    1.30    1.40
   3   9  -3    2.50    1.80
   3   9  -3    4.00    2.00
  -3   9   3    1.40    1.20
   2  -9  -3 1164.38   36.40
  -2  -9   3 1219.68   39.00
  -2  -9   3 1166.48   38.10
   2  -9  -3 1208.08   36.10
  -2  -9   3 1197.88   40.20
  -2  -9   3 1118.29   39.50
  -2  -9   3 1199.18   39.00
   2   9  -3 1173.28   40.40
  -2   9   3 1167.28   38.50
  -2   9   3 1213.88   38.70
   2   9  -3 1213.28   39.50
  -2   9   3 1204.08   37.90
   2   9  -3 1118.79   38.30
  -2   9   3 1085.79   37.70
   2   9  -3 1180.08   39.40
  -2   9   3 1095.59   39.90
  -1  -9   3 1671.23   55.19
  -1  -9   3 1714.83   55.79
   1  -9  -3 1715.13   53.19
  -1  -9   3 1764.92   53.59
   1  -9  -3 1732.93   52.69
  -1  -9   3 1694.33   54.29
  -1  -9   3 1670.53   54.09
  -1   9   3 1751.72   54.29
   1   9  -3 1743.93   55.89
  -1   9   3 1699.23   54.09
   1   9  -3 1834.92   55.49
   1   9  -3 1724.53   52.69
  -1   9   3 1694.03   54.59
   1   9  -3 1806.52   54.99
   0  -9  -3    3.30    1.60
   0  -9   3    0.20    1.40
   0  -9  -3    1.70    1.70
   0  -9   3    1.60    1.30
   0  -9   3   -0.20    1.40
   0  -9  -3    4.70    2.50
   0  -9  -3    0.90    0.90
   0   9   3    0.60    1.50
   0   9  -3    3.30    1.60
   0   9  -3    2.10    1.30
   0   9  -3    0.90    1.60
   0   9  -3    1.30    1.50
   0   9   3    2.60    1.60
   0   9  -3    2.70    2.00
  -1  -9  -3   10.50    2.90
   1  -9   3    9.30    2.40
  -1  -9  -3   15.80    3.40
   1  -9   3    8.00    2.40
   1  -9   3   12.90    2.90
  -1  -9  -3   16.30    3.60
  -1  -9  -3    8.60    2.50
   1  -9   3   10.60    2.70
   1   9   3   20.60    3.30
  -1   9  -3   13.70    3.20
  -1   9  -3   14.10    3.40
   1   9   3   12.10    3.10
  -1   9  -3   14.00    2.40
  -1   9  -3   15.70    3.20
   1   9   3   14.20    3.30
  -1   9  -3   12.20    3.20
  -2  -9  -3    0.60    1.60
  -2  -9  -3    1.30    2.00
   2  -9   3   -0.20    1.40
  -2  -9  -3    1.70    2.10
   2  -9   3    3.70    1.70
   2  -9   3    2.30    1.70
  -2  -9  -3    0.90    2.30
   2  -9   3    4.90    2.10
  -2   9  -3    1.90    1.10
  -2   9  -3   -0.20    1.50
   2   9   3    2.30    1.90
   2   9   3    0.40    1.90
  -2   9  -3    1.00    1.60
   2   9   3    1.00    1.90
  -2   9  -3   -0.40    1.90
  -2   9  -3   -0.20    1.60
   2   9   3    1.40    2.10
  -3  -9  -3   85.09    7.20
  -3  -9  -3   70.29    7.50
  -3  -9  -3   84.49    7.60
   3  -9   3   74.09    5.50
   3  -9   3   73.39    6.10
  -3  -9  -3   65.59    6.30
  -3   9  -3   75.49    7.00
  -3   9  -3   66.49    5.00
   3   9   3   70.89    6.70
   3   9   3   82.89    7.00
  -3   9  -3   78.39    6.30
   3   9   3   82.19    7.80
   3   9   3   72.69    6.60
  -3   9  -3   82.99    6.90
  -4  -9  -3    4.60    2.30
  -4  -9  -3    1.70    2.80
   4  -9   3   14.40    3.40
   4  -9   3    3.70    2.10
  -4  -9  -3    5.10    3.10
  -4  -9  -3   20.10    4.90
   4  -9   3    4.70    1.70
  -4   9  -3    3.00    2.10
   4   9   3    6.50    3.30
  -4   9  -3    8.00    3.30
   4   9   3    5.90    2.40
   4   9   3    4.00    2.60
  -4   9  -3    4.30    2.10
   4   9   3    3.10    2.40
   5  -9   3  727.23   23.00
  -5  -9  -3  747.33   29.00
  -5  -9  -3  733.53   29.00
  -5  -9  -3  725.73   29.20
   5  -9   3  720.63   22.80
  -5  -9  -3  706.23   27.70
   5   9   3  669.53   28.90
   5   9   3  727.73   27.00
  -5   9  -3  727.23   29.00
  -5   9  -3  678.03   24.90
   5   9   3  672.13   30.60
   5   9   3  705.43   27.70
  -5   9  -3  715.43   25.90
  -5   9  -3  712.23   27.20
  -6  -9  -3  366.46   19.50
  -6  -9  -3  356.46   19.10
  -6  -9  -3  412.86   20.20
  -6  -9  -3  402.96   20.00
  -6   9  -3  404.46   16.50
  -6   9  -3  386.46   18.00
  -6   9  -3  375.76   16.70
   6   9   3  380.66   25.80
   6   9   3  399.56   18.50
  -6   9  -3  410.46   20.30
   6   9   3  413.06   17.90
  -7  -9  -3   63.29    8.30
  -7  -9  -3   50.89    7.90
  -7   9  -3   55.89    8.10
   7   9   3   52.59    8.80
  -7   9  -3   51.49    6.50
  -7   9  -3   57.59    8.00
   7   9   3   52.79    6.40
  -7   9  -3   48.90    6.40
  -8  -9  -3   77.99    9.90
  -8  -9  -3   97.09   10.20
  -8  -9  -3   90.09   10.30
  -8   9  -3   91.59    8.70
  -8   9  -3   98.29   11.20
  -8   9  -3   99.49    8.30
   8   9   3   94.39    9.40
  -8   9  -3   94.19   10.60
  -9  -9  -3    2.70    4.10
  -9  -9  -3    2.30    4.30
  -9   9  -3    0.80    3.10
  -9   9  -3   -3.70    4.60
  -9   9  -3    0.20    4.70
 -10 -10   3   13.50    6.60
 -10 -10   3   27.00    7.00
 -10 -10   3   21.70    6.40
 -10  10   3   40.30   10.00
 -10  10   3   35.80    6.30
 -10  10   3   51.99    9.60
  -9 -10   3   40.60    7.90
  -9 -10   3   19.30    5.90
  -9 -10   3   17.60    5.90
  -9  10   3   24.90    5.80
  -9  10   3   19.60    5.40
   9  10  -3   31.00    7.40
  -9  10   3   23.30    6.20
  -9  10   3   39.50    6.00
  -9  10   3   26.20    5.10
  -8 -10   3  128.09   11.30
  -8 -10   3  140.89   11.90
  -8 -10   3  130.69   11.60
  -8  10   3  140.69    8.30
  -8  10   3  124.59    7.80
   8  10  -3  117.69    9.30
  -8  10   3  129.29    5.80
  -8  10   3  142.49   11.90
  -7 -10   3    7.20    4.20
  -7 -10   3    1.10    3.30
  -7 -10   3    8.10    3.90
  -7  10   3    4.80    1.60
  -7  10   3    3.80    1.90
  -7  10   3    8.40    2.00
  -7  10   3    7.20    2.10
  -7  10   3    8.00    2.50
  -6 -10   3   17.50    4.80
  -6 -10   3   10.60    3.80
  -6 -10   3    7.90    3.70
  -6 -10   3    9.00    4.00
  -6  10   3   15.50    1.80
  -6  10   3    9.80    2.50
  -6  10   3   14.80    1.80
  -6  10   3   21.60    5.20
  -6  10   3   10.80    2.70
  -6  10   3   11.60    3.00
  -6  10   3   14.90    3.30
   6  10  -3    9.50    3.20
   6  10  -3   16.10    2.00
  -5 -10   3  454.85   19.90
  -5 -10   3  455.95   21.00
  -5 -10   3  442.66   25.30
  -5 -10   3  457.15   20.00
  -5  10   3  448.76   17.40
   5  10  -3  491.05   20.10
  -5  10   3  445.46   17.20
   5  10  -3  449.16   15.50
  -5  10   3  451.75   17.50
   5  10  -3  471.65   29.50
  -5  10   3  422.16   16.90
   5  10  -3  439.96   20.40
  -4 -10   3   52.59    5.80
  -4 -10   3   51.29    6.30
  -4 -10   3   53.69    6.00
  -4 -10   3   49.40    6.20
   4  10  -3   60.49    4.40
  -4  10   3   50.29    4.80
   4  10  -3   56.29    6.30
   4  10  -3   59.39    6.20
  -4  10   3   49.10    4.90
  -4  10   3   48.30    4.90
  -4  10   3   55.29    5.90
  -4  10   3   56.99    5.10
   4  10  -3   55.39    7.30
   3 -10  -3  170.18    6.30
  -3 -10   3  152.68    9.60
  -3 -10   3  164.18   10.80
  -3 -10   3  171.18    9.50
  -3 -10   3  179.08   10.20
   3 -10  -3  157.58    6.40
  -3  10   3  165.88    9.20
  -3  10   3  153.98    8.60
   3  10  -3  158.08   10.10
   3  10  -3  156.28    9.80
   3  10  -3  150.58   10.60
  -3  10   3  155.78    9.40
   3  10  -3  153.98    9.90
  -3  10   3  176.98    9.50
   2 -10  -3  241.18   10.50
  -2 -10   3  252.67   12.30
  -2 -10   3  243.08   13.30
  -2 -10   3  247.58   11.70
  -2 -10   3  248.98   12.40
  -2 -10   3  215.28   12.40
   2 -10  -3  242.08   10.00
  -2  10   3  255.37   12.20
  -2  10   3  227.88   11.30
   2  10  -3  252.77   12.70
  -2  10   3  245.18   11.50
   2  10  -3  229.78   12.40
  -2  10   3  217.78   11.60
   2  10  -3  252.37   13.00
   2  10  -3  265.77   13.60
  -2  10   3  238.98   11.80
  -1 -10   3   75.09    6.10
  -1 -10   3   72.89    6.30
  -1 -10   3   74.59    7.00
   1 -10  -3   79.59    5.60
  -1 -10   3   81.99    5.90
  -1  10   3   81.39    6.40
   1  10  -3   74.79    6.40
  -1  10   3  101.39    7.20
  -1  10   3   86.19    6.80
   1  10  -3   75.89    6.80
  -1  10   3   81.19    6.10
  -1  10   3   86.79    6.40
   1  10  -3   66.89    5.40
   1  10  -3   78.59    6.90
   1  10  -3   83.19    5.60
   0 -10  -3  776.92   27.70
   0 -10  -3  837.52   28.70
   0 -10   3  805.02   27.80
   0 -10   3  822.02   28.70
   0 -10   3  780.42   29.40
   0 -10  -3  799.32   29.80
   0 -10  -3  804.02   25.20
   0 -10   3  804.02   28.60
   0  10   3  880.01   29.20
   0  10   3  782.42   28.60
   0  10  -3  810.12   30.10
   0  10   3  793.62   29.70
   0  10  -3  852.91   29.40
   0  10  -3  784.22   28.80
   0  10  -3  840.12   29.80
   0  10  -3  844.52   28.60
  -1 -10  -3  453.25   18.60
   1 -10   3  433.76   17.60
  -1 -10  -3  431.96   18.90
  -1 -10  -3  457.85   19.30
   1 -10   3  452.15   17.30
  -1 -10  -3  429.16   17.70
   1 -10   3  427.16   18.50
   1 -10   3  441.36   17.90
  -1  10  -3  489.45   19.70
  -1  10  -3  424.76   16.30
  -1  10  -3  451.05   18.20
   1  10   3  417.66   19.10
   1  10   3  419.06   18.10
  -1  10  -3  439.16   18.10
   1  10   3  466.95   18.60
  -1  10  -3  465.85   19.00
  -2 -10  -3  409.86   18.50
  -2 -10  -3  391.76   17.80
  -2 -10  -3  382.56   17.60
   2 -10   3  395.76   16.30
   2 -10   3  400.36   16.10
  -2 -10  -3  391.76   17.00
   2 -10   3  390.86   15.80
   2 -10   3  411.06   17.40
   2  10   3  411.06   17.80
   2  10   3  393.96   18.40
  -2  10  -3  401.86   17.40
  -2  10  -3  404.16   17.60
  -2  10  -3  374.96   14.90
  -2  10  -3  399.26   16.70
  -2  10  -3  412.36   18.10
   2  10   3  404.66   18.10
   2  10   3  384.56   17.20
  -3 -10  -3  610.34   24.80
  -3 -10  -3  581.74   23.80
   3 -10   3  588.04   22.40
   3 -10   3  607.24   22.20
  -3 -10  -3  655.83   25.90
  -3 -10  -3  634.44   25.20
   3 -10   3  618.04   23.70
  -3  10  -3  573.94   23.00
   3  10   3  598.54   25.50
   3  10   3  664.13   24.60
  -3  10  -3  647.44   23.60
  -3  10  -3  659.33   24.70
   3  10   3  604.44   24.80
  -3  10  -3  655.53   25.20
   3  10   3  606.94   24.90
   4 -10   3  971.60   31.60
   4 -10   3  926.91   36.90
  -4 -10  -3 1007.50   36.70
  -4 -10  -3  948.81   41.90
  -4 -10  -3  964.40   35.80
  -4 -10  -3 1020.20   36.40
   4  10   3  929.21   35.20
  -4  10  -3  979.10   34.80
  -4  10  -3  994.30   36.10
   4  10   3  952.00   36.10
   4  10   3  963.30   36.60
   4  10   3  982.00   34.70
  -4  10  -3  936.71   31.80
  -4  10  -3  984.70   33.60
  -5 -10  -3   76.99    8.30
  -5 -10  -3   82.49    8.60
  -5 -10  -3   73.59    8.30
   5 -10   3   81.89    4.90
   5 -10   3   80.59    5.00
  -5 -10  -3   76.19    8.00
   5  10   3   68.99    7.10
  -5  10  -3   76.59    6.00
   5  10   3   75.19    8.30
  -5  10  -3   79.29    7.30
   5  10   3   90.19    8.70
   5  10   3   82.59    8.10
  -5  10  -3   76.69    8.10
  -5  10  -3   83.79    7.00
  -6 -10  -3   27.60    6.30
  -6 -10  -3   22.60    7.50
  -6 -10  -3   22.30    5.60
   6  10   3   40.50    5.90
  -6  10  -3   52.99   10.30
  -6  10  -3   41.80    5.10
   6  10   3   40.60    6.90
  -7 -10  -3    9.30    4.50
  -7 -10  -3   -0.10    3.30
  -7 -10  -3    0.10    3.20
  -7  10  -3    3.70    2.60
  -7  10  -3    4.80    3.00
   7  10   3    5.70    3.70
  -7  10  -3    5.10    3.50
   7  10   3    4.50    4.30
   7  10   3    1.80    2.90
  -7  10  -3    3.60    3.50
  -8 -10  -3   10.20    5.50
  -8 -10  -3    2.40    4.50
  -8 -10  -3    3.30    4.40
  -8  10  -3    8.10    4.10
  -8  10  -3    5.50    4.50
   8  10   3    1.80    3.90
  -8  10  -3    7.00    3.10
  -9 -10  -3  126.99   13.60
  -9  10  -3  122.09   10.60
  -9  10  -3  128.29   13.10
  -9 -11   3   -5.70    4.10
  -9 -11   3    5.60    4.30
  -9 -11   3  -10.50    3.60
   9  11  -3   -4.40    4.20
  -9  11   3    1.90    3.80
  -9  11   3   -6.80    4.00
  -9  11   3    1.80    3.40
  -9  11   3   -2.20    4.90
  -8 -11   3   12.30    5.20
  -8 -11   3   16.40    4.80
  -8 -11   3   20.10    6.00
  -8  11   3   20.20    3.40
  -8  11   3   18.50    4.00
  -8  11   3   17.40    3.20
  -8  11   3   10.40    5.20
  -8  11   3   14.90    3.10
   8  11  -3   15.60    4.30
  -8  11   3   13.60    3.30
  -7 -11   3  413.86   20.70
  -7 -11   3  419.86   21.50
   7  11  -3  422.26   19.50
  -7  11   3  428.06   21.60
  -7  11   3  408.26   15.80
  -7  11   3  403.06   13.30
  -7  11   3  403.56   13.20
  -7  11   3  403.36   15.90
  -7  11   3  396.06   16.50
  -6 -11   3  225.48   15.00
  -6 -11   3  226.08   13.40
  -6  11   3  231.88   14.60
  -6  11   3  204.68   10.60
  -6  11   3  213.58   10.70
   6  11  -3  219.38    8.60
  -6  11   3  226.98   10.90
   6  11  -3  215.58   12.90
  -6  11   3  227.48   10.90
  -5 -11   3  101.49    8.80
  -5 -11   3  106.99    9.30
  -5 -11   3  106.59    8.80
  -5 -11   3  118.69    9.10
  -5  11   3   95.69    7.00
   5  11  -3   88.29    9.00
  -5  11   3  100.99    7.00
  -5  11   3  111.49    8.60
  -5  11   3  100.69    7.20
  -5  11   3  100.89    7.00
   5  11  -3  112.29    8.80
   5  11  -3  107.69    5.90
  -4 -11   3    1.90    2.20
  -4 -11   3    0.20    2.40
  -4 -11   3    4.40    2.90
  -4  11   3    3.00    2.00
  -4  11   3    2.50    2.00
   4  11  -3    5.30    2.00
   4  11  -3    1.80    2.20
  -4  11   3    1.70    1.90
  -4  11   3    3.10    1.80
   4  11  -3    6.50    4.50
   4  11  -3    7.70    3.20
  -4  11   3    0.50    2.40
  -3 -11   3  386.56   18.60
  -3 -11   3  400.16   17.70
  -3 -11   3  364.26   17.00
   3 -11  -3  370.86   13.40
  -3 -11   3  392.66   16.80
   3 -11  -3  391.66   13.20
  -3  11   3  390.76   16.70
   3  11  -3  388.96   18.20
   3  11  -3  412.96   18.40
  -3  11   3  401.56   16.30
   3  11  -3  408.16   18.30
   3  11  -3  405.16   19.20
  -3  11   3  368.66   16.80
  -3  11   3  348.07   16.30
  -3  11   3  373.06   16.10
  -2 -11   3   52.89    5.80
  -2 -11   3   61.59    5.70
   2 -11  -3   66.49    4.80
   2 -11  -3   46.50    4.80
  -2 -11   3   61.99    6.90
  -2 -11   3   54.79    6.00
  -2  11   3   60.19    5.70
  -2  11   3   53.29    5.60
  -2  11   3   64.09    6.00
   2  11  -3   65.99    7.30
   2  11  -3   50.89    5.90
  -2  11   3   62.79    6.20
  -2  11   3   48.10    5.50
   2  11  -3   58.79    6.50
   2  11  -3   56.49    6.40
  -1 -11   3   19.00    4.20
  -1 -11   3   23.60    4.90
   1 -11  -3   13.10    2.90
  -1 -11   3   17.90    3.90
  -1 -11   3   21.20    4.10
   1 -11  -3   21.10    4.00
  -1 -11   3   20.20    3.70
   1  11  -3   18.70    4.30
   1  11  -3   16.60    3.70
   1  11  -3   21.20    4.60
  -1  11   3   18.00    3.90
   1  11  -3   18.70    3.50
  -1  11   3   18.10    3.90
  -1  11   3   22.20    4.10
  -1  11   3   18.30    4.00
   1  11  -3   24.20    4.60
  -1  11   3   20.10    4.10
   0 -11  -3   52.49    5.60
   0 -11  -3   49.60    3.50
   0 -11   3   50.19    5.80
   0 -11   3   61.69    5.80
   0 -11  -3   46.10    5.10
   0 -11  -3   55.89    6.20
   0 -11   3   51.69    6.10
   0 -11   3   47.00    5.80
   0  11   3   54.09    5.70
   0  11  -3   57.19    6.30
   0  11  -3   47.80    5.90
   0  11   3   50.39    5.60
   0  11  -3   56.49    4.90
   0  11  -3   49.10    5.50
   0  11   3   50.19    5.90
   0  11   3   55.79    5.60
   0  11  -3   56.29    5.40
   0  11   3   50.19    5.80
  -1 -11  -3 1276.37   43.30
  -1 -11  -3 1323.27   40.30
  -1 -11  -3 1298.87   42.60
  -1 -11  -3 1256.67   44.20
   1 -11   3 1258.77   43.70
   1 -11   3 1255.57   42.50
   1 -11   3 1266.67   41.60
   1 -11   3 1264.87   42.30
   1  11   3 1345.47   43.60
  -1  11  -3 1299.97   43.30
  -1  11  -3 1306.57   44.60
  -1  11  -3 1290.67   43.90
  -1  11  -3 1308.77   43.00
   1  11   3 1292.77   44.80
   1  11   3 1290.87   43.50
  -2 -11  -3   -2.30    2.00
   2 -11   3   -0.10    2.10
   2 -11   3    1.40    2.10
   2 -11   3   -0.70    1.80
   2 -11   3    1.00    2.10
  -2 -11  -3    2.70    3.00
  -2 -11  -3   -0.30    2.30
  -2 -11  -3    0.10    2.70
  -2  11  -3    2.10    1.60
   2  11   3   -0.70    1.80
  -2  11  -3   -0.90    1.80
  -2  11  -3    0.20    1.70
  -2  11  -3    0.70    2.30
   2  11   3    0.90    2.50
   2  11   3    1.00    2.30
   2  11   3    0.90    2.70
  -2  11  -3    1.20    1.70
   3 -11   3  373.26   17.40
  -3 -11  -3  370.46   17.50
  -3 -11  -3  411.86   19.30
  -3 -11  -3  415.56   18.70
   3 -11   3  393.96   16.00
   3 -11   3  381.36   17.40
  -3 -11  -3  388.86   18.50
   3 -11   3  394.16   16.40
   3  11   3  385.56   18.40
   3  11   3  417.46   18.20
  -3  11  -3  408.46   18.10
  -3  11  -3  409.06   17.30
  -3  11  -3  374.06   16.10
   3  11   3  406.96   18.80
  -3  11  -3  385.76   18.50
  -3  11  -3  404.86   18.50
   3  11   3  344.37   18.50
  -4 -11  -3  148.59   10.90
  -4 -11  -3  156.18   11.20
   4 -11   3  153.48    8.60
  -4 -11  -3  147.89   10.70
   4  11   3  171.18   12.30
   4  11   3  146.79   10.10
  -4  11  -3  144.29   10.70
  -4  11  -3  140.69    7.90
   4  11   3  143.99   10.50
  -4  11  -3  155.18   10.30
   4  11   3  144.99   11.30
  -4  11  -3  155.68    9.90
  -5 -11  -3    0.70    2.80
  -5 -11  -3   -1.00    2.30
   5 -11   3   -0.20    1.70
  -5 -11  -3   -0.50    3.30
   5 -11   3   -1.40    1.50
  -5  11  -3   -1.60    1.70
   5  11   3    3.10    3.60
   5  11   3   -4.10    3.00
  -5  11  -3   -0.90    2.10
   5  11   3   -0.30    2.50
  -5  11  -3    0.90    2.70
  -6 -11  -3    9.80    4.10
  -6 -11  -3    4.70    4.10
  -6 -11  -3    3.60    5.80
   6  11   3    2.90    3.70
  -6  11  -3    6.70    2.90
   6  11   3   -1.20    2.80
   6  11   3    4.40    3.50
  -6  11  -3    4.80    3.40
  -6  11  -3    3.60    3.40
  -6  11  -3    6.10    2.90
  -7 -11  -3  214.88   15.40
  -7 -11  -3  241.98   15.60
  -7 -11  -3  216.18   15.00
  -7  11  -3  201.98   11.60
   7  11   3  222.18   14.70
   7  11   3  220.08   12.90
  -7  11  -3  215.88   13.40
  -7  11  -3  226.38   15.20
  -8 -11  -3   13.80    5.50
  -8 -11  -3    5.20    4.40
  -8 -11  -3    8.00    5.20
  -8  11  -3   10.80    3.60
   8  11   3   10.00    5.40
  -8  11  -3   19.90    6.00
  -8  11  -3   11.40    4.10
  -9 -11  -3   12.30    5.90
  -9 -11  -3   -0.10    5.10
  -9 -11  -3    7.20    5.40
  -9  11  -3    0.80    6.10
  -9  11  -3    3.80    4.60
   9  11   3    1.20    6.00
  -9 -12   3    6.80    4.50
  -9 -12   3    1.60    4.80
  -9  12   3    6.00    6.30
  -9  12   3    0.80    2.00
  -8 -12   3   33.40    7.60
  -8 -12   3   49.99    8.50
  -8 -12   3   39.10    8.10
  -8  12   3   28.60    4.40
  -8  12   3   32.00    4.40
  -8  12   3   39.80    8.30
  -8  12   3   23.00    4.50
  -7 -12   3   92.89    9.40
  -7 -12   3   70.49   10.00
  -7 -12   3  101.09    9.70
   7  12  -3   80.89    8.90
  -7  12   3   93.19    6.90
  -7  12   3   86.39   10.00
  -7  12   3   91.29    7.90
  -7  12   3   99.09    7.50
  -6 -12   3   -0.80    3.40
  -6 -12   3   -0.50    2.60
  -6  12   3    0.50    2.10
  -6  12   3    0.90    2.50
  -6  12   3   -1.40    2.10
  -6  12   3    2.90    3.40
   6  12  -3   -1.10    2.80
  -6  12   3   -1.70    2.10
  -6  12   3    4.20    3.90
   6  12  -3    2.50    1.70
  -5 -12   3  949.71   35.80
  -5 -12   3  977.10   35.50
  -5 -12   3  946.71   37.00
   5  12  -3  949.51   30.90
   5  12  -3  982.60   35.90
  -5  12   3  967.60   33.30
  -5  12   3  943.91   33.00
  -5  12   3  935.71   33.20
  -5  12   3  936.31   35.10
  -5  12   3  931.41   32.80
  -4 -12   3   77.79    8.30
  -4 -12   3   87.29    7.60
  -4 -12   3   91.79    8.30
  -4 -12   3   73.49    8.00
  -4  12   3   73.19    6.80
  -4  12   3   86.99    7.00
  -4  12   3   76.89    6.70
   4  12  -3   73.69    7.90
  -4  12   3   91.39    8.10
   4  12  -3   73.59    7.90
   4  12  -3   73.19    5.90
  -4  12   3   67.89    6.60
   3 -12  -3    4.20    1.40
  -3 -12   3    2.20    2.40
  -3 -12   3    2.20    2.80
  -3 -12   3    1.20    2.30
   3 -12  -3    2.30    1.50
   3  12  -3    3.40    2.90
  -3  12   3    5.60    2.40
  -3  12   3    1.50    1.90
   3  12  -3    1.10    2.20
  -3  12   3    1.70    2.20
  -3  12   3    2.80    1.90
  -3  12   3    0.80    2.70
   3  12  -3    6.60    3.50
   2 -12  -3  135.29    9.40
  -2 -12   3  130.09    9.10
  -2 -12   3  128.89   10.00
  -2 -12   3  112.99    8.10
  -2 -12   3  127.79    9.10
   2 -12  -3  142.79    8.20
  -2  12   3  126.09    8.70
   2  12  -3  133.29    9.80
  -2  12   3  133.69    9.00
  -2  12   3  146.99    9.20
   2  12  -3  136.59   10.50
  -2  12   3  131.39    9.10
   2  12  -3  127.49    9.60
   2  12  -3  138.79   10.30
  -2  12   3  125.19    8.90
   1 -12  -3  194.08   10.40
  -1 -12   3  188.58   12.10
  -1 -12   3  208.48   11.90
   1 -12  -3  219.08   11.30
  -1 -12   3  210.38   10.90
  -1 -12   3  224.68   12.00
   1  12  -3  216.68   13.00
  -1  12   3  225.08   11.90
  -1  12   3  216.38   12.20
   1  12  -3  215.48   11.10
   1  12  -3  224.18   12.50
   1  12  -3  210.78   10.80
  -1  12   3  240.38   12.30
   1  12  -3  221.38   12.90
  -1  12   3  223.88   12.50
  -1  12   3  223.48   12.80
   0 -12  -3    7.20    1.90
   0 -12  -3    7.00    2.80
   0 -12   3   12.20    3.40
   0 -12  -3   21.70    5.00
   0 -12   3   13.60    3.60
   0 -12   3    9.40    3.00
   0 -12  -3    6.60    3.30
   0 -12   3   12.10    3.70
   0  12   3    5.30    2.90
   0  12  -3    7.50    3.10
   0  12   3   11.00    3.80
   0  12  -3    6.60    3.30
   0  12  -3   18.50    4.80
   0  12   3    8.80    3.10
   0  12   3    5.50    2.60
   0  12  -3    7.80    2.40
   0  12  -3   10.90    3.50
   1 -12   3  355.76   17.00
  -1 -12  -3  355.46   13.80
  -1 -12  -3  358.06   16.70
   1 -12   3  354.06   16.10
   1 -12   3  363.06   16.00
  -1 -12  -3  352.56   17.50
  -1 -12  -3  348.67   16.00
   1 -12   3  357.36   17.00
  -1  12  -3  369.26   16.60
  -1  12  -3  339.77   16.30
   1  12   3  347.07   16.70
  -1  12  -3  331.27   14.10
   1  12   3  353.86   16.60
   1  12   3  379.96   18.10
  -1  12  -3  361.06   17.30
  -1  12  -3  381.26   18.00
  -2 -12  -3   -1.60    1.60
  -2 -12  -3    2.20    2.90
   2 -12   3   -1.30    2.90
  -2 -12  -3   -3.80    1.90
  -2 -12  -3   -0.10    2.30
   2 -12   3    8.00    3.20
   2 -12   3    1.50    2.20
   2 -12   3   -0.80    2.10
  -2  12  -3   -0.20    1.90
  -2  12  -3    5.50    2.60
   2  12   3    0.80    2.60
   2  12   3    0.70    2.60
   2  12   3   -3.60    2.10
   2  12   3    1.10    2.40
  -2  12  -3    1.30    1.70
  -2  12  -3    1.80    2.40
  -2  12  -3    3.00    3.00
   2  12   3    1.90    2.50
  -3 -12  -3  570.84   22.50
   3 -12   3  560.14   23.40
   3 -12   3  567.74   21.70
   3 -12   3  546.65   21.90
  -3 -12  -3  593.64   25.00
  -3 -12  -3  587.54   24.70
   3 -12   3  608.44   23.90
  -3  12  -3  588.84   24.10
  -3  12  -3  544.45   20.30
   3  12   3  605.04   26.00
   3  12   3  566.04   24.90
   3  12   3  586.34   24.90
   3  12   3  586.94   24.00
  -3  12  -3  582.74   24.50
  -3  12  -3  573.44   23.40
   4 -12   3  223.48   11.30
  -4 -12  -3  260.87   15.00
   4 -12   3  242.98   11.60
  -4 -12  -3  243.18   14.60
  -4 -12  -3  243.58   14.80
  -4  12  -3  247.68   15.00
   4  12   3  228.78   20.90
   4  12   3  252.07   14.60
  -4  12  -3  235.38   13.60
   4  12   3  241.98   15.00
  -4  12  -3  236.28   14.40
   4  12   3  251.87   15.00
   4  12   3  239.58   13.60
  -4  12  -3  250.57   14.60
  -4  12  -3  217.78   10.50
  -5 -12  -3    2.50    3.10
  -5 -12  -3    7.60    6.10
   5 -12   3    3.00    1.90
   5 -12   3    6.20    2.10
  -5  12  -3    7.10    3.70
   5  12   3    5.10    3.40
   5  12   3    4.90    6.20
  -5  12  -3    5.60    3.30
   5  12   3    7.70    3.40
   5  12   3   -1.00    3.90
  -5  12  -3    4.60    2.20
  -5  12  -3    5.80    2.90
  -6 -12  -3    0.20    3.10
  -6 -12  -3   11.00    5.10
  -6 -12  -3   12.50    4.70
   6  12   3    3.90    3.60
  -6  12  -3    6.30    3.00
  -6  12  -3    8.40    3.30
   6  12   3   -2.90    4.10
  -6  12  -3    6.50    3.70
   6  12   3   10.30    4.20
  -7 -12  -3   37.90    8.10
  -7 -12  -3   30.90    7.40
  -7  12  -3   28.70    6.10
  -7  12  -3   24.50    6.00
  -7  12  -3   44.10    8.10
   7  12   3   20.50    5.90
  -8 -12  -3   15.20    5.50
  -8 -12  -3   10.10    5.20
  -8 -12  -3   11.10    5.20
  -8  12  -3   21.70    6.80
  -8  12  -3   14.70    4.60
   8  12   3    4.20    4.90
  -8  12  -3   14.40    4.80
  -9 -12  -3  236.58   18.40
  -9 -12  -3  247.68   18.20
  -9 -12  -3  265.67   19.50
  -9  12  -3  203.68   14.10
  -9 -13   3   30.60    8.80
  -9 -13   3   19.30    6.60
  -9 -13   3   20.70    6.70
  -9  13   3   18.10    7.50
  -8 -13   3  325.57   18.90
  -8 -13   3  316.77   19.70
  -8 -13   3  316.77   18.50
  -8  13   3  301.47   13.30
  -8  13   3  278.17   15.30
  -8  13   3  308.87   19.50
  -8  13   3  301.47   13.40
  -7 -13   3   29.70    7.30
  -7 -13   3   35.80    7.50
  -7 -13   3   34.70    7.80
  -7  13   3   32.40    5.10
  -7  13   3   43.00    8.50
   7  13  -3   31.10    2.60
   7  13  -3   36.00    7.50
  -7  13   3   30.10    7.40
  -6 -13   3   19.00    5.50
  -6 -13   3   29.60    6.90
  -6 -13   3   16.40    4.90
   6  13  -3   14.90    3.40
  -6  13   3   14.60    3.50
  -6  13   3   10.80    3.40
  -6  13   3   10.50    3.80
  -6  13   3   10.70    5.00
   6  13  -3   11.80    4.20
  -5 -13   3   46.70    7.20
  -5 -13   3   48.10   10.90
  -5 -13   3   35.30    5.90
  -5  13   3   36.60    5.90
  -5  13   3   27.00    4.90
  -5  13   3   44.40    7.10
  -5  13   3   27.80    5.10
  -5  13   3   38.70    5.70
   5  13  -3   44.90    4.70
  -5  13   3   37.10    6.50
   5  13  -3   29.80    5.90
  -4 -13   3  331.97   16.70
  -4 -13   3  297.67   17.30
  -4 -13   3  302.87   15.60
  -4  13   3  309.17   15.10
   4  13  -3  330.67   17.10
  -4  13   3  337.97   15.50
   4  13  -3  252.17   17.40
  -4  13   3  335.07   15.70
  -4  13   3  317.57   15.40
  -4  13   3  309.47   16.00
   4  13  -3  324.37   17.70
   3 -13  -3  322.77   12.20
   3 -13  -3  305.07   12.40
  -3 -13   3  307.27   15.10
  -3 -13   3  320.27   16.10
  -3 -13   3  302.37   17.20
  -3  13   3  303.57   15.50
  -3  13   3  283.17   14.80
  -3  13   3  316.97   15.60
   3  13  -3  345.57   17.30
   3  13  -3  329.27   17.50
  -3  13   3  304.37   15.50
  -3  13   3  300.87   15.00
   3  13  -3  347.47   20.10
  -2 -13   3  411.86   17.40
  -2 -13   3  397.76   19.70
  -2 -13   3  400.26   18.40
   2 -13  -3  404.46   15.90
   2 -13  -3  388.36   16.50
  -2  13   3  376.16   18.20
  -2  13   3  397.16   17.90
  -2  13   3  426.26   18.50
  -2  13   3  374.66   18.20
   2  13  -3  399.56   19.50
   2  13  -3  427.06   19.60
  -2  13   3  393.46   18.20
   2  13  -3  372.76   21.40
  -1 -13   3   77.49    7.40
   1 -13  -3   72.09    6.30
  -1 -13   3   72.89    6.40
   1 -13  -3   68.39    6.40
   1  13  -3   64.29    9.80
  -1  13   3   65.69    7.10
   1  13  -3   70.69    7.40
  -1  13   3   66.09    7.10
  -1  13   3   71.09    7.50
   1  13  -3   69.09    7.50
  -1  13   3   75.89    7.00
   1  13  -3   73.49    6.20
  -1  13   3   69.39    6.90
   0 -13  -3   17.10    4.20
   0 -13   3   10.50    3.10
   0 -13  -3   13.80    3.60
   0 -13  -3    9.50    2.20
   0 -13  -3   19.00    5.30
   0 -13   3   19.10    4.60
   0 -13   3   11.10    3.40
   0 -13   3   10.30    3.10
   0  13  -3   11.70    3.00
   0  13  -3   19.80    4.30
   0  13  -3    9.10    3.40
   0  13   3   16.90    4.10
   0  13   3    8.10    3.30
   0  13   3    7.20    3.20
   0  13   3   12.10    4.10
   1 -13   3  459.35   19.60
  -1 -13  -3  462.05   20.20
  -1 -13  -3  471.45   19.80
   1 -13   3  458.25   18.50
   1 -13   3  465.25   20.70
  -1 -13  -3  469.85   21.50
  -1 -13  -3  458.95   16.90
   1 -13   3  440.26   19.40
   1  13   3  451.55   21.40
  -1  13  -3  441.76   20.60
   1  13   3  487.25   20.80
   1  13   3  448.46   21.40
  -1  13  -3  421.86   17.30
  -1  13  -3  467.45   21.40
  -1  13  -3  463.35   20.00
   1  13   3  468.75   20.40
  -2 -13  -3    4.00    2.70
   2 -13   3    4.00    2.80
  -2 -13  -3    2.40    2.10
  -2 -13  -3   10.00    3.70
  -2 -13  -3    3.20    2.70
   2 -13   3    5.40    2.50
   2 -13   3    4.30    3.00
   2 -13   3    5.40    3.10
   2  13   3    2.60    2.50
  -2  13  -3    3.80    2.70
   2  13   3    8.80    4.00
   2  13   3    3.80    3.30
  -2  13  -3    4.00    2.70
   2  13   3    4.20    3.40
  -2  13  -3    5.50    2.10
  -2  13  -3    2.50    2.90
   3 -13   3   92.29    8.20
  -3 -13  -3   94.59    7.60
   3 -13   3   92.19    7.10
  -3 -13  -3   82.69    8.70
   3 -13   3  101.59    8.00
  -3 -13  -3   91.19    8.90
   3  13   3   90.99    9.20
  -3  13  -3   78.39   13.60
   3  13   3  101.09    9.50
   3  13   3   90.49    9.00
  -3  13  -3   85.09    8.30
   3  13   3   83.89    8.10
  -3  13  -3  100.59    8.70
   3  13   3   89.19    9.10
  -3  13  -3   97.69    6.20
  -3  13  -3  102.89    8.60
  -4 -13  -3    7.40    3.70
  -4 -13  -3    0.30    2.50
   4 -13   3    1.80    2.30
   4 -13   3   -0.70    2.20
   4  13   3   -0.60    3.00
  -4  13  -3    1.60    2.90
   4  13   3   -0.20    2.40
  -4  13  -3    1.20    2.50
  -4  13  -3    4.20    1.90
  -4  13  -3    2.10    3.50
   4  13   3    4.10    3.70
   5 -13   3   44.40    6.70
  -5 -13  -3   33.30    5.80
  -5 -13  -3   40.50    7.30
   5 -13   3   35.30    4.30
  -5 -13  -3   37.20    7.10
  -5  13  -3   38.30    6.10
  -5  13  -3   38.40    4.50
   5  13   3   41.00    7.10
  -5  13  -3   28.00    6.60
  -6 -13  -3  316.77   18.10
  -6 -13  -3  323.17   17.80
  -6 -13  -3  317.97   18.80
  -6  13  -3  302.67   13.90
  -6  13  -3  300.77   16.60
   6  13   3  343.97   19.40
   6  13   3  307.07   16.70
  -6  13  -3  295.37   18.20
  -7 -13  -3  153.48   13.60
  -7 -13  -3  168.28   14.20
[truncated: 937,992 more chars]
