# Supplementary material for: 9,10-Bis(iodo­ethyn­yl)anthracene
Source: IUCrdata. 2023 Jul 4;8(Pt 7):x230553. doi: 10.1107/S2414314623005539 (PMC10626608; doi:10.1107/S2414314623005539)
Supplement: Supplementary file 2 [file x-08-x230553-Isup2.hkl]

data_I                                                                          
_shelx_title ' D8_7074_a.res in P2(1)/n'                                        
_shelx_refln_list_code          4                                               
_shelx_F_calc_maximum      365.98                                               
_exptl_crystal_F_000       888.00                                               
_reflns_d_resolution_high  0.7697                                               
                                                                                
loop_                                                                           
 _space_group_symop_operation_xyz                                               
 'x, y, z'                                                                      
 '-x+1/2, y+1/2, -z+1/2'                                                        
 '-x, -y, -z'                                                                   
 'x-1/2, -y-1/2, z-1/2'                                                         
                                                                                
_cell_length_a     8.0022                                                       
_cell_length_b    15.0735                                                       
_cell_length_c    12.2506                                                       
_cell_angle_alpha  90.000                                                       
_cell_angle_beta   96.275                                                       
_cell_angle_gamma  90.000                                                       
                                                                                
_shelx_F_squared_multiplier     1.000                                           
                                                                                
loop_                                                                           
 _refln_index_h                                                                 
 _refln_index_k                                                                 
 _refln_index_l                                                                 
 _refln_F_squared_calc                                                          
 _refln_F_squared_meas                                                          
 _refln_F_squared_sigma                                                         
 _refln_observed_status                                                         
   2   0   0         20.67        345.79        15.55 o                         
   4   0   0       1297.03        960.69        30.05 o                         
   6   0   0      12616.89      12301.79       220.66 o                         
   8   0   0       2157.74       2238.52        49.37 o                         
  10   0   0        607.15        570.39       106.55 o                         
   1   1   0      23248.45      22563.33      1107.76 o                         
   2   1   0      40432.29      43362.87       542.64 o                         
   3   1   0      12938.19      12546.88       123.82 o                         
   4   1   0        433.11        342.83        10.69 o                         
   5   1   0        528.77        470.02        14.27 o                         
   6   1   0       8280.74       8141.44        88.92 o                         
   7   1   0          7.54         16.50         6.81 o                         
   8   1   0       5040.80       4996.03        85.37 o                         
   9   1   0         48.42         46.80        15.02 o                         
  10   1   0        380.48        337.87        27.51 o                         
   0   2   0       5868.94       5865.69        73.99 o                         
   1   2   0       3559.26       3853.20        32.55 o                         
   2   2   0      12379.04      13551.75       156.30 o                         
   3   2   0      12540.45      13611.06       116.47 o                         
   4   2   0         42.19         19.75         4.18 o                         
   5   2   0      20328.20      20227.13       175.92 o                         
   6   2   0       4152.28       4042.42        52.43 o                         
   7   2   0       1183.72       1157.09        27.19 o                         
   8   2   0       1632.62       1587.78        36.23 o                         
   9   2   0       2759.16       2893.92        82.82 o                         
  10   2   0         19.11          7.65        18.69 o                         
   1   3   0       4076.41       4250.28        48.81 o                         
   2   3   0       3758.41       3693.95        35.46 o                         
   3   3   0      35832.35      35611.79       300.81 o                         
   4   3   0      39378.71      40255.91       374.14 o                         
   5   3   0        208.34        274.47        12.78 o                         
   6   3   0       1434.72       1284.88        23.98 o                         
   7   3   0         16.18          4.28         8.15 o                         
   8   3   0        869.92        787.19        28.11 o                         
   9   3   0        547.54        484.85        25.87 o                         
  10   3   0       1854.35       2067.84        62.32 o                         
   0   4   0      13503.98      14833.79       184.55 o                         
   1   4   0      17232.06      17911.71       130.22 o                         
   2   4   0      36109.19      36014.12       317.23 o                         
   3   4   0        321.98        374.91        11.32 o                         
   4   4   0       8881.30       8227.03       103.28 o                         
   5   4   0       3768.06       3667.45        59.80 o                         
   6   4   0         45.07         83.82         8.93 o                         
   7   4   0       5712.52       5546.90        72.41 o                         
   8   4   0        304.74        343.13        23.14 o                         
   9   4   0        398.28        389.98        26.49 o                         
  10   4   0        309.89        318.87        31.59 o                         
   1   5   0      25503.69      25101.15       176.19 o                         
   2   5   0        460.76        654.31        13.22 o                         
   3   5   0       1877.82       2077.48        27.59 o                         
   4   5   0       4583.02       4364.02        59.50 o                         
   5   5   0      13001.48      12630.17       128.36 o                         
   6   5   0        855.65        864.14        24.29 o                         
   7   5   0         51.75         98.20        11.44 o                         
   8   5   0        689.17        716.17        27.58 o                         
   9   5   0       1925.63       1775.89        46.28 o                         
   0   6   0          0.77         51.78         8.25 o                         
   1   6   0      16253.99      15910.93       117.22 o                         
   2   6   0        290.82        273.41         8.79 o                         
   3   6   0       4232.31       4309.73        42.49 o                         
   4   6   0        760.11        692.68        17.61 o                         
   5   6   0         88.58        159.84        10.51 o                         
   6   6   0        928.32       1003.28        26.62 o                         
   7   6   0      17471.62      17244.37       196.77 o                         
   8   6   0          2.70          1.23        10.28 o                         
   9   6   0        939.43       1059.61        34.29 o                         
   1   7   0      17596.16      17772.98       139.43 o                         
   2   7   0          9.77         38.27         5.43 o                         
   3   7   0        266.51        194.93         8.66 o                         
   4   7   0      14083.36      13941.28       130.30 o                         
   5   7   0      13893.82      13539.19       135.60 o                         
   6   7   0        810.71        726.24        24.09 o                         
   7   7   0          2.02         30.67        10.75 o                         
   8   7   0        809.84        833.13        31.76 o                         
   9   7   0       1272.22       1394.14        40.98 o                         
   0   8   0       1809.91       1762.11        34.01 o                         
   1   8   0       5855.61       5569.05        56.02 o                         
   2   8   0      25008.44      25069.71       194.92 o                         
   3   8   0       4901.69       5276.26        53.22 o                         
   4   8   0       8411.37       8404.62        88.32 o                         
   5   8   0        364.06        344.26        18.76 o                         
   6   8   0        255.81        275.16        19.52 o                         
   7   8   0        929.89        883.21        31.83 o                         
   8   8   0        430.58        469.77        27.89 o                         
   9   8   0        732.70        726.67        34.27 o                         
   1   9   0       4678.99       4503.24        47.08 o                         
   2   9   0       6457.23       6668.99        62.59 o                         
   3   9   0      18398.66      17950.67       146.58 o                         
   4   9   0      11160.77      11325.98       113.95 o                         
   5   9   0        491.86        499.74        20.25 o                         
   6   9   0       1658.04       1693.53        38.84 o                         
   7   9   0        566.19        572.82        27.31 o                         
   8   9   0         13.31          0.39        15.34 o                         
   9   9   0          0.82         30.54        17.46 o                         
   0  10   0      23266.84      23155.12       246.80 o                         
   1  10   0        200.27        261.43        12.43 o                         
   2  10   0       2793.63       2885.31        35.73 o                         
   3  10   0       6245.59       6147.15        63.93 o                         
   4  10   0        190.20        249.29        11.74 o                         
   5  10   0       3914.68       3873.25        64.69 o                         
   6  10   0       2026.43       2018.32        43.05 o                         
   7  10   0       5155.16       5161.76        83.01 o                         
   8  10   0       2520.84       2483.21        59.26 o                         
   1  11   0       4171.16       4052.07        47.13 o                         
   2  11   0      14209.58      14082.98       123.36 o                         
   3  11   0        733.86        757.10        19.53 o                         
   4  11   0        331.64        279.50        13.37 o                         
   5  11   0        355.03        348.42        20.45 o                         
   6  11   0       6475.58       6396.56       102.23 o                         
   7  11   0       1540.53       1443.56        41.99 o                         
   8  11   0       3205.12       3421.93        72.66 o                         
   0  12   0      35928.98      35127.73       386.75 o                         
   1  12   0        197.41        190.40        12.51 o                         
   2  12   0       1138.03       1277.35        25.40 o                         
   3  12   0        752.94        739.28        21.57 o                         
   4  12   0        643.39        646.28        19.88 o                         
   5  12   0       2708.58       2562.98        50.26 o                         
   6  12   0       4430.98       4498.07        78.81 o                         
   7  12   0         36.33         10.49        19.22 o                         
   8  12   0       1216.38       1175.83        44.12 o                         
   1  13   0       3341.69       3274.95        44.94 o                         
   2  13   0       3910.74       3854.35        52.94 o                         
   3  13   0      10039.72      10055.70       112.21 o                         
   4  13   0       1192.56       1097.94        26.44 o                         
   5  13   0         29.14         92.71        14.39 o                         
   6  13   0       1401.40       1432.20        41.60 o                         
   7  13   0        613.49        511.94        50.79 o                         
   0  14   0         90.83         84.53        16.03 o                         
   1  14   0        977.86        889.30        25.29 o                         
   2  14   0       1854.73       1813.14        35.67 o                         
   3  14   0       1225.66       1332.37        32.47 o                         
   4  14   0        164.16        199.75        23.39 o                         
   5  14   0       6836.18       6866.51       108.14 o                         
   6  14   0       1200.20       1178.76        36.97 o                         
   7  14   0          1.75        -21.83        14.55 o                         
   1  15   0         69.56         69.97        12.02 o                         
   2  15   0         20.06         45.42        12.79 o                         
   3  15   0       8308.98       8205.21       111.76 o                         
   4  15   0       5232.04       5184.39        82.91 o                         
   5  15   0        538.99        511.15        37.05 o                         
   6  15   0        554.30        473.37        37.20 o                         
   0  16   0       3612.35       3443.65       102.86 o                         
   1  16   0       1340.65       1365.59        56.93 o                         
   2  16   0       4015.14       4209.26        79.55 o                         
   3  16   0         50.51         69.98        16.10 o                         
   4  16   0        686.15        747.89        37.90 o                         
   5  16   0         87.25        142.38        25.10 o                         
   1  17   0       3443.48       3676.15        73.26 o                         
   2  17   0       1461.17       1264.83        48.30 o                         
   3  17   0         22.62         11.53        18.07 o                         
   4  17   0          0.03        -19.28        19.34 o                         
   5  17   0       2186.76       2315.93        74.37 o                         
   0  18   0        111.12        107.69        26.97 o                         
   1  18   0       4271.82       4383.97       117.01 o                         
   2  18   0        216.56        198.77        26.62 o                         
   3  18   0        150.76        141.75        23.16 o                         
   4  18   0        440.75        426.20        36.23 o                         
   1  19   0        886.32        954.67        45.31 o                         
   2  19   0          7.94         24.06        22.21 o                         
  -9   0   1        165.26        138.79        25.35 o                         
  -7   0   1      10220.58      10170.12       181.53 o                         
  -5   0   1          1.97          5.55         5.12 o                         
  -3   0   1      23511.46      21914.40       261.97 o                         
   1   0   1        689.72       1184.50        23.08 o                         
   3   0   1      21190.69      20431.27       232.32 o                         
   5   0   1       3504.20       2998.77        58.79 o                         
   7   0   1      12222.16      11725.61       171.16 o                         
   9   0   1         36.92         26.51        16.49 o                         
 -10   1   1         61.08         72.19        22.20 o                         
  -9   1   1       6763.31       6970.71       171.16 o                         
  -8   1   1         15.70         40.12        12.75 o                         
  -7   1   1         40.72         54.42         8.01 o                         
  -6   1   1       1941.19       1826.17        29.65 o                         
  -5   1   1        123.32        197.99        10.60 o                         
  -4   1   1      17788.47      17501.02       153.85 o                         
  -3   1   1      23189.66      24571.72       300.15 o                         
  -2   1   1      16080.36      17463.10       181.44 o                         
  -1   1   1      20797.68      20068.01       236.95 o                         
   0   1   1       2931.43       2866.31        50.91 o                         
   1   1   1       6362.11       6909.70        66.08 o                         
   2   1   1       7238.91       6608.22        58.03 o                         
   3   1   1       3016.19       3292.00        34.61 o                         
   4   1   1       1058.18       1518.85        23.22 o                         
   5   1   1      28000.38      27587.31       254.80 o                         
   6   1   1        169.97        177.89        13.09 o                         
   7   1   1       1023.98        949.84        27.29 o                         
   8   1   1       1541.09       1350.64        38.43 o                         
   9   1   1         19.24         16.36        12.68 o                         
  10   1   1       1183.07       1219.48        56.35 o                         
 -10   2   1        597.47        672.40        43.01 o                         
  -9   2   1        139.57        136.88        20.79 o                         
  -8   2   1       1903.44       1823.97        44.60 o                         
  -7   2   1       4410.44       4346.11        65.10 o                         
  -6   2   1      17087.23      16592.24       192.53 o                         
  -5   2   1      10844.77      11118.24       121.04 o                         
  -4   2   1        387.05        464.24        13.31 o                         
  -3   2   1        238.93        243.97         9.19 o                         
  -2   2   1        610.17        475.98        10.58 o                         
  -1   2   1      12752.30      14101.76       140.32 o                         
   0   2   1         59.97         58.71         2.92 o                         
   1   2   1      24186.13      24917.95       325.99 o                         
   2   2   1      67681.84      72210.93      1314.68 o                         
   3   2   1       3176.03       3296.56        35.05 o                         
   4   2   1       5278.55       4379.10        48.54 o                         
   5   2   1       1210.93       1099.00        21.62 o                         
   6   2   1       2404.85       2217.73        36.38 o                         
   7   2   1       2495.15       2443.18        40.77 o                         
   8   2   1       7968.25       8037.30       143.75 o                         
   9   2   1       1177.78       1218.06        40.31 o                         
  10   2   1         91.00        133.48        23.01 o                         
 -10   3   1        689.69        700.36        47.89 o                         
  -9   3   1          5.65         -7.71        10.61 o                         
  -8   3   1       2300.01       2124.44        42.81 o                         
  -7   3   1       4204.55       3966.96        69.13 o                         
  -6   3   1       2323.02       2095.40        32.86 o                         
  -5   3   1       7989.33       7971.07        84.42 o                         
  -4   3   1      16985.80      16512.24       156.00 o                         
  -3   3   1       3883.21       3636.49        54.14 o                         
  -2   3   1        294.35        424.68         9.73 o                         
  -1   3   1       1256.25       1164.82        14.74 o                         
   0   3   1       9749.81       9919.12        74.49 o                         
   1   3   1        695.27        546.09         9.77 o                         
   2   3   1      21812.52      21764.42       162.50 o                         
   3   3   1      33674.80      34099.95       259.09 o                         
   4   3   1       4259.38       4731.20        53.33 o                         
   5   3   1         90.90         68.00         7.65 o                         
   6   3   1       1803.53       1804.03        32.64 o                         
   7   3   1       4482.32       4421.37        80.07 o                         
   8   3   1         57.58         93.08        17.63 o                         
   9   3   1       1110.23       1169.80        39.63 o                         
  10   3   1       1685.45       1826.02        71.52 o                         
 -10   4   1        442.19        363.38        49.25 o                         
  -9   4   1          1.12          9.53        14.09 o                         
  -8   4   1        578.18        604.09        24.13 o                         
  -7   4   1         31.44         50.53         8.66 o                         
  -6   4   1       1852.21       1814.04        31.15 o                         
  -5   4   1       9500.16       8796.58        92.72 o                         
  -4   4   1       6765.20       6733.67        89.59 o                         
  -3   4   1      12888.37      12641.88       118.77 o                         
  -2   4   1        235.69        290.21         9.91 o                         
  -1   4   1      18557.81      19419.28       145.35 o                         
   0   4   1      34937.69      36903.41       358.26 o                         
   1   4   1      38965.18      38749.74       445.70 o                         
   2   4   1       8563.60       8958.19        78.76 o                         
   3   4   1       2483.79       2294.51        27.02 o                         
   4   4   1       1462.19       1732.61        29.27 o                         
   5   4   1         89.62        151.86        10.61 o                         
   6   4   1       4135.43       3975.33        56.08 o                         
   7   4   1          7.17         69.96        10.67 o                         
   8   4   1       3206.86       3167.54        71.57 o                         
   9   4   1       2091.61       2126.03        50.32 o                         
  10   4   1        314.64        300.27        48.06 o                         
 -10   5   1       1935.03       2005.41        57.55 o                         
  -9   5   1        551.85        565.99        29.08 o                         
  -8   5   1       2340.48       2406.09        44.57 o                         
  -7   5   1       1090.30       1088.33        27.11 o                         
  -6   5   1        179.08        183.94        12.01 o                         
  -5   5   1        963.87        980.50        22.32 o                         
  -4   5   1         83.43         77.50         8.60 o                         
  -3   5   1        221.03        360.37        12.00 o                         
  -2   5   1      91537.49      92823.73      2671.47 o                         
  -1   5   1        342.11        547.18         9.62 o                         
   0   5   1       1405.47       1277.46        16.32 o                         
   1   5   1       3049.78       3230.73        35.08 o                         
   2   5   1          2.91         38.70         4.20 o                         
   3   5   1       6509.40       6439.66        60.22 o                         
   4   5   1      25021.04      24401.25       232.05 o                         
   5   5   1       3287.34       3315.60        44.45 o                         
   6   5   1       7541.82       7643.13        90.41 o                         
   7   5   1       2562.57       2523.37        44.12 o                         
   8   5   1        727.61        617.70        28.55 o                         
   9   5   1         68.14         66.06        16.68 o                         
  -9   6   1        241.04        209.88        20.89 o                         
  -8   6   1       5838.79       5965.51        99.12 o                         
  -7   6   1         64.23         55.28        10.67 o                         
  -6   6   1        414.05        406.33        17.73 o                         
  -5   6   1        471.49        439.02        18.06 o                         
  -4   6   1      18844.30      18789.98       176.36 o                         
  -3   6   1        103.75        236.81        10.43 o                         
  -2   6   1       2937.93       3697.29        38.42 o                         
  -1   6   1       3676.20       4143.43        45.60 o                         
   0   6   1      43004.93      43679.84       293.31 o                         
   1   6   1       1505.60       1612.15        21.77 o                         
   2   6   1        750.78        781.09        14.74 o                         
   3   6   1         14.97         37.66         7.01 o                         
   4   6   1      15435.65      15296.49       140.40 o                         
   5   6   1         32.84         41.46         8.80 o                         
   6   6   1      16269.47      15997.28       157.45 o                         
   7   6   1        240.90        258.05        18.30 o                         
   8   6   1         63.50         40.18        14.60 o                         
   9   6   1        167.25        183.43        21.53 o                         
  -9   7   1        217.32        239.43        19.92 o                         
  -8   7   1       2802.17       2847.95        53.60 o                         
  -7   7   1       4280.33       4243.51        67.40 o                         
  -6   7   1         23.05         37.23         9.13 o                         
  -5   7   1       6083.56       6228.78        72.88 o                         
  -4   7   1        136.99        171.67        10.93 o                         
  -3   7   1       1034.12       1072.74        20.93 o                         
  -2   7   1      26760.25      25053.06       207.08 o                         
  -1   7   1       2439.78       3047.96        32.99 o                         
   0   7   1        811.71        853.39        14.63 o                         
   1   7   1       4617.76       4885.07        46.85 o                         
   2   7   1        696.67        770.75        16.43 o                         
   3   7   1      14039.10      13664.05       137.23 o                         
   4   7   1      12060.24      11834.70       104.18 o                         
   5   7   1       5007.43       4874.01        66.47 o                         
   6   7   1       4614.20       4566.72        59.79 o                         
   7   7   1       1647.37       1621.14        39.31 o                         
   8   7   1         73.22         79.23        14.11 o                         
   9   7   1       1077.98       1204.18        41.23 o                         
  -9   8   1         18.89          4.42        15.91 o                         
  -8   8   1         81.86         83.37        15.82 o                         
  -7   8   1         11.91         46.12        13.97 o                         
  -6   8   1       7702.79       7236.15        99.80 o                         
  -5   8   1      16499.61      16701.59       162.16 o                         
  -4   8   1        793.89        750.89        19.44 o                         
  -3   8   1       5385.41       5100.70        53.80 o                         
  -2   8   1         76.16         62.20         6.49 o                         
  -1   8   1       4828.43       4695.35        51.23 o                         
   0   8   1       5965.44       5795.54        52.20 o                         
   1   8   1      47758.76      49141.50       375.92 o                         
   2   8   1       6826.02       6452.21        58.68 o                         
   3   8   1         99.68        129.17         9.19 o                         
   4   8   1         87.81         70.68         7.02 o                         
   5   8   1       2857.11       2993.54        43.52 o                         
   6   8   1         80.01         84.08        10.94 o                         
   7   8   1        387.33        396.88        26.32 o                         
   8   8   1       2187.91       2192.71        55.14 o                         
   9   8   1       2224.17       2357.45        60.17 o                         
  -9   9   1        175.17        115.92        14.83 o                         
  -8   9   1         95.84         56.70        16.00 o                         
  -7   9   1       1630.43       1813.51        44.87 o                         
  -6   9   1        740.43        832.12        28.11 o                         
  -5   9   1       2004.98       2061.47        37.60 o                         
  -4   9   1      10000.04       9673.13       103.79 o                         
  -3   9   1       7221.27       7303.54        73.68 o                         
  -2   9   1       3126.40       3259.35        41.80 o                         
  -1   9   1       5369.51       5324.02        52.97 o                         
   0   9   1      18249.25      18259.89       148.45 o                         
   1   9   1       4185.91       4489.03        47.17 o                         
   2   9   1       5169.52       4779.63        48.37 o                         
   3   9   1      17253.43      16844.89       144.29 o                         
   4   9   1        811.61        755.93        18.39 o                         
   5   9   1        747.70        718.43        22.41 o                         
   6   9   1       1107.37       1110.11        30.62 o                         
   7   9   1        781.62        831.34        38.09 o                         
   8   9   1        754.11        757.41        38.76 o                         
   9   9   1       1055.86       1157.61        44.16 o                         
  -8  10   1        413.19        493.09        32.37 o                         
  -7  10   1       3969.31       3977.73        86.09 o                         
  -6  10   1       3751.79       3637.79        58.53 o                         
  -5  10   1       2129.61       2255.60        42.03 o                         
  -4  10   1        768.45        893.95        22.85 o                         
  -3  10   1       2373.60       2293.30        37.01 o                         
  -2  10   1          1.02         14.91         6.27 o                         
  -1  10   1       9051.50       9128.39        85.13 o                         
   0  10   1        588.04        695.09        16.99 o                         
   1  10   1       3465.39       3108.63        38.37 o                         
   2  10   1      12824.18      12627.43       110.47 o                         
   3  10   1       3425.77       3251.22        40.65 o                         
   4  10   1       4376.43       4275.49        50.02 o                         
   5  10   1        417.27        423.76        20.52 o                         
   6  10   1       1484.94       1523.94        39.91 o                         
   7  10   1       2746.28       2668.89        58.91 o                         
   8  10   1       2888.40       3067.36        70.76 o                         
  -8  11   1        203.82        201.17        19.19 o                         
  -7  11   1        203.93        246.10        25.74 o                         
  -6  11   1         95.47        110.77        16.89 o                         
  -5  11   1        435.33        404.73        19.84 o                         
  -4  11   1       1203.59       1231.45        25.16 o                         
  -3  11   1       7246.76       6949.34        76.48 o                         
  -2  11   1       2789.65       2799.12        41.36 o                         
  -1  11   1       7918.19       7669.21        76.66 o                         
   0  11   1       1329.38       1277.16        24.82 o                         
   1  11   1       5238.87       5315.57        58.00 o                         
   2  11   1        617.50        584.25        18.04 o                         
   3  11   1         12.43         33.08         7.37 o                         
   4  11   1        355.18        360.41        17.13 o                         
   5  11   1      18481.41      18089.45       182.00 o                         
   6  11   1         11.24          6.78        14.11 o                         
   7  11   1        542.51        573.14        34.57 o                         
   8  11   1        367.30        343.47        33.61 o                         
  -8  12   1        177.89        104.76        19.85 o                         
  -7  12   1       6030.76       6205.55        88.74 o                         
  -6  12   1       1418.60       1371.11        37.14 o                         
  -5  12   1          4.64         -5.75         6.93 o                         
  -4  12   1          0.36         -7.60         7.95 o                         
  -3  12   1       5581.24       5595.41        73.94 o                         
  -2  12   1         82.47         80.00         9.92 o                         
  -1  12   1      23824.50      23444.12       198.27 o                         
   0  12   1        802.08        726.93        20.61 o                         
   1  12   1          2.85         -8.21         7.07 o                         
   2  12   1       2845.02       2810.82        39.84 o                         
   3  12   1       5853.71       5760.48        70.48 o                         
   4  12   1        490.01        446.08        19.17 o                         
   5  12   1        557.72        801.85        28.60 o                         
   6  12   1         39.40         55.78        18.44 o                         
   7  12   1       2713.04       2771.81        61.89 o                         
   8  12   1        537.19        449.81        42.74 o                         
  -7  13   1         31.91         59.16        11.65 o                         
  -6  13   1       1688.14       1846.68        53.17 o                         
  -5  13   1        433.65        469.35        32.05 o                         
  -4  13   1       7413.68       7330.81        88.58 o                         
  -3  13   1       3810.96       3695.15        57.96 o                         
  -2  13   1        881.03        899.00        28.06 o                         
  -1  13   1       2192.63       2147.14        35.26 o                         
   0  13   1       9317.97       9148.46        94.14 o                         
   1  13   1        194.83        204.03        13.74 o                         
   2  13   1       5637.53       5540.30        69.03 o                         
   3  13   1        473.78        476.68        20.00 o                         
   4  13   1        103.78        108.04        12.29 o                         
   5  13   1       5262.98       5405.05        84.79 o                         
   6  13   1         49.74         34.41        15.54 o                         
   7  13   1          0.69         35.40        18.24 o                         
  -7  14   1         26.01        -21.37        20.53 o                         
  -6  14   1       5731.77       5722.66        96.00 o                         
  -5  14   1        953.07       1068.52        41.00 o                         
  -4  14   1        211.55        247.98        17.79 o                         
  -3  14   1        978.11        963.61        30.46 o                         
  -2  14   1         42.70         44.88        11.13 o                         
  -1  14   1         29.78         33.74         9.53 o                         
   0  14   1        875.24        788.68        26.14 o                         
   1  14   1       5899.44       5782.26        73.94 o                         
   2  14   1       9216.93       8941.78        94.99 o                         
   3  14   1         96.53         89.29        11.48 o                         
   4  14   1       3378.93       3341.63        55.87 o                         
   5  14   1        184.45        147.67        18.43 o                         
   6  14   1        318.10        337.20        30.57 o                         
   7  14   1         45.60         84.00        25.28 o                         
  -6  15   1        398.43        452.42        35.27 o                         
  -5  15   1       2379.99       2333.06        63.41 o                         
  -4  15   1       3581.87       3768.29        62.16 o                         
  -3  15   1         33.93          6.97        12.58 o                         
  -2  15   1        998.28        947.27        32.20 o                         
  -1  15   1          2.75        -12.07         9.66 o                         
   0  15   1       2852.79       2741.12        51.47 o                         
   1  15   1        300.41        295.33        19.66 o                         
   2  15   1       1234.96       1370.49        35.43 o                         
   3  15   1       5873.88       5927.32        89.43 o                         
   4  15   1       1284.29       1232.67        37.81 o                         
   5  15   1       1848.05       1738.83        52.30 o                         
   6  15   1       1382.91       1370.28        61.58 o                         
  -5  16   1       1153.73       1301.60        52.29 o                         
  -4  16   1       2960.32       2907.31        62.45 o                         
  -3  16   1       3277.73       3330.06        64.94 o                         
  -2  16   1       1093.03       1217.06        41.88 o                         
  -1  16   1       3002.60       3062.31        63.66 o                         
   0  16   1       3638.17       3701.10        73.05 o                         
   1  16   1       3009.72       3143.47        63.39 o                         
   2  16   1        348.05        338.50        22.54 o                         
   3  16   1        746.62        746.97        33.70 o                         
   4  16   1       1241.96       1157.80        42.89 o                         
   5  16   1        554.73        533.80        52.74 o                         
  -5  17   1         55.19         56.10        24.23 o                         
  -4  17   1         11.66         19.39        16.21 o                         
  -3  17   1          5.86          2.37        15.22 o                         
  -2  17   1      17147.76      17080.31       223.03 o                         
  -1  17   1       1507.82       1420.64        43.37 o                         
   0  17   1       1142.16       1169.22        44.59 o                         
   1  17   1         78.01        100.46        16.17 o                         
   2  17   1        345.97        296.80        30.56 o                         
   3  17   1          0.84        -16.71        14.56 o                         
   4  17   1       2688.15       2877.61        65.00 o                         
   5  17   1        270.69        183.72        31.40 o                         
  -4  18   1       1266.66       1273.71        50.61 o                         
  -3  18   1         78.38         85.92        21.07 o                         
  -2  18   1         22.84         73.73        22.14 o                         
  -1  18   1        636.42        618.72        43.01 o                         
   0  18   1       3127.20       3296.69        71.62 o                         
   1  18   1       3458.47       3382.73        77.38 o                         
   2  18   1          2.52          4.95        19.04 o                         
   3  18   1          7.04         14.62        21.27 o                         
  -2  19   1        952.21       1014.28        55.64 o                         
  -1  19   1        312.25        268.15        31.18 o                         
   0  19   1         33.67         46.93        18.64 o                         
   1  19   1        594.03        702.00        44.30 o                         
   2  19   1          1.64          6.80        20.68 o                         
 -10   0   2        965.04       1377.80        80.36 o                         
  -8   0   2       1986.20       1924.84        71.91 o                         
  -6   0   2         19.37         17.84         9.17 o                         
  -4   0   2      65227.66      65737.48      1909.34 o                         
  -2   0   2      14862.36      14995.61       291.08 o                         
   0   0   2         43.76         39.69         3.39 o                         
   2   0   2      45677.53      44644.39       528.80 o                         
   4   0   2       4109.52       4300.94        72.68 o                         
   6   0   2       5450.20       5168.29        92.32 o                         
   8   0   2        430.05        364.32        44.40 o                         
  10   0   2       4115.95       4662.28       152.47 o                         
 -10   1   2       2754.37       2916.39        91.56 o                         
  -9   1   2         44.22         50.55        15.30 o                         
  -8   1   2        623.51        603.40        29.23 o                         
  -7   1   2       3439.71       3270.15        64.26 o                         
  -6   1   2       6517.12       6399.64        79.28 o                         
  -5   1   2       2962.96       2607.73        62.00 o                         
  -4   1   2       2565.47       2986.09        41.73 o                         
  -3   1   2       9158.76       9472.56       112.78 o                         
  -2   1   2      39912.71      38790.46       643.24 o                         
  -1   1   2      28873.84      29832.85      1093.33 o                         
   0   1   2       2204.68       2610.66        21.98 o                         
   1   1   2       4037.38       3912.75        34.90 o                         
   2   1   2      12287.15      12863.32       107.67 o                         
   3   1   2       2358.77       2624.21        32.49 o                         
   4   1   2      35076.73      34701.99       300.45 o                         
   5   1   2        118.20        188.97        11.18 o                         
   6   1   2        888.27       1008.10        24.80 o                         
   7   1   2        955.88       1038.01        29.56 o                         
   8   1   2       1013.49       1046.33        34.98 o                         
   9   1   2       1220.43       1216.12        50.16 o                         
  10   1   2        541.42        460.97        50.30 o                         
 -10   2   2        170.17        132.42        26.33 o                         
  -9   2   2       2898.24       2984.82        89.06 o                         
  -8   2   2        138.72        142.63        17.91 o                         
  -7   2   2       5280.67       5151.24        69.07 o                         
  -6   2   2       4039.72       3962.79        53.05 o                         
  -5   2   2        314.08        279.22        16.33 o                         
  -4   2   2       8275.37       8295.12        88.37 o                         
  -3   2   2       1293.17       1835.81        31.32 o                         
  -2   2   2       1340.84       1346.46        22.19 o                         
  -1   2   2       1225.22       2065.43        18.39 o                         
   0   2   2         17.72         96.10         4.24 o                         
   1   2   2      85058.34      92964.00      1957.42 o                         
   2   2   2      12439.02      12814.97       104.27 o                         
   3   2   2      10117.83      10057.55        89.66 o                         
   4   2   2       4370.66       4694.45        58.81 o                         
   5   2   2       9304.27       8928.96        94.75 o                         
   6   2   2        461.61        447.22        17.35 o                         
   7   2   2       5307.97       5228.49        69.13 o                         
   8   2   2       2799.77       2762.04        60.75 o                         
   9   2   2         31.53         50.17        18.46 o                         
  10   2   2        711.92        740.41        43.77 o                         
 -10   3   2        475.10        507.14        32.58 o                         
  -9   3   2         93.60        104.49        17.42 o                         
  -8   3   2       5444.10       5143.33        83.32 o                         
  -7   3   2       8082.53       8140.65       152.91 o                         
  -6   3   2         23.09         53.49         7.04 o                         
  -5   3   2       4387.95       4195.92        55.21 o                         
  -4   3   2       1058.06       1031.92        19.26 o                         
  -3   3   2          0.12         25.08         3.73 o                         
  -2   3   2       1076.32       1256.67        17.35 o                         
  -1   3   2     133938.80     144959.38      2154.98 o                         
   0   3   2      20522.11      20280.35       150.54 o                         
   1   3   2        346.62        823.34        14.08 o                         
   2   3   2      13231.89      13171.05       107.75 o                         
   3   3   2       4488.16       5189.81        51.23 o                         
   4   3   2        657.18        589.70        15.35 o                         
   5   3   2       3808.51       3728.00        48.28 o                         
   6   3   2      11622.19      11164.41       111.59 o                         
   7   3   2       3584.40       3594.95        55.09 o                         
   8   3   2          3.84          7.54        14.64 o                         
   9   3   2       1380.33       1440.74        44.77 o                         
 -10   4   2          3.84        -15.54        17.44 o                         
  -9   4   2          9.66         44.91        12.60 o                         
  -8   4   2        600.29        680.47        29.21 o                         
  -7   4   2       2006.99       2041.36        35.96 o                         
  -6   4   2      21634.79      20808.54       182.48 o                         
  -5   4   2       8854.77       8608.55        92.52 o                         
  -4   4   2       4174.83       4141.00        55.31 o                         
  -3   4   2       5541.51       5534.11        61.54 o                         
  -2   4   2      25870.99      25751.35       271.11 o                         
  -1   4   2        811.41       1386.02        18.71 o                         
   0   4   2      31122.97      32184.57       243.70 o                         
   1   4   2      13095.02      13771.58       122.95 o                         
   2   4   2        911.75        999.51        16.29 o                         
   3   4   2      12374.01      12727.41       108.00 o                         
   4   4   2         79.17         80.87         8.70 o                         
   5   4   2         55.74         46.52         7.75 o                         
   6   4   2       1069.40       1046.43        26.02 o                         
   7   4   2       2045.85       2009.02        46.72 o                         
   8   4   2       3500.95       3571.38        74.75 o                         
   9   4   2       1995.08       1980.79        55.27 o                         
 -10   5   2        167.05        165.64        22.59 o                         
  -9   5   2       3387.96       3580.28        64.79 o                         
  -8   5   2        473.17        412.78        24.72 o                         
  -7   5   2          5.47         -7.38         6.09 o                         
  -6   5   2       4259.16       4191.47        51.97 o                         
  -5   5   2       3272.24       2927.85        38.60 o                         
  -4   5   2         64.17         88.11         8.12 o                         
  -3   5   2      55350.41      55873.40       488.50 o                         
  -2   5   2        943.45       1133.97        16.98 o                         
  -1   5   2       1107.52       1112.09        17.03 o                         
   0   5   2       9070.46       9115.42        73.50 o                         
   1   5   2      14119.67      14161.59       112.44 o                         
   2   5   2       1799.30       1586.31        22.68 o                         
   3   5   2       9174.53       9033.66        84.63 o                         
   4   5   2       4838.78       4834.31        49.58 o                         
   5   5   2      16048.55      16014.54       149.93 o                         
   6   5   2       4920.76       4817.31        61.04 o                         
   7   5   2          5.12          0.72        10.17 o                         
   8   5   2        118.97        158.27        17.80 o                         
   9   5   2        453.43        497.16        37.01 o                         
  -9   6   2        750.18        815.07        47.80 o                         
  -8   6   2         33.06         19.97        13.62 o                         
  -7   6   2         25.10         28.79         8.80 o                         
  -6   6   2       1625.78       1671.87        31.27 o                         
  -5   6   2      19163.14      19123.72       217.65 o                         
  -4   6   2         19.74         99.26        11.57 o                         
  -3   6   2      15743.42      15463.02       134.85 o                         
  -2   6   2         37.01         82.57         5.70 o                         
  -1   6   2      14081.23      14541.72       119.67 o                         
   0   6   2       1310.11       1368.46        19.54 o                         
   1   6   2         84.72        113.23         6.86 o                         
   2   6   2        132.36        193.51         9.25 o                         
   3   6   2      47589.43      47136.13       387.34 o                         
   4   6   2         81.09         67.95         7.25 o                         
   5   6   2       7291.83       6945.47        77.80 o                         
   6   6   2        555.12        561.72        23.84 o                         
   7   6   2         26.90          5.29        10.53 o                         
   8   6   2        278.44        257.97        21.55 o                         
   9   6   2       3050.99       3272.69        74.34 o                         
  -9   7   2       3591.21       3703.84        76.14 o                         
  -8   7   2       4074.65       3894.15        67.27 o                         
  -7   7   2         60.11         40.61         9.94 o                         
  -6   7   2        333.03        348.06        19.67 o                         
  -5   7   2       2010.48       2066.62        33.88 o                         
  -4   7   2          5.86         25.79         5.12 o                         
  -3   7   2      25911.68      25987.77       224.58 o                         
  -2   7   2        150.42        203.43         9.45 o                         
  -1   7   2       3259.40       3172.47        35.89 o                         
   0   7   2      17735.47      18201.56       143.43 o                         
   1   7   2       6546.58       6288.65        59.86 o                         
   2   7   2      12134.40      11945.22       105.72 o                         
   3   7   2       3541.32       3374.89        41.35 o                         
   4   7   2        454.95        393.89        13.91 o                         
   5   7   2       5559.23       5461.19        69.38 o                         
   6   7   2      14213.43      13907.27       143.29 o                         
   7   7   2        625.85        587.25        26.97 o                         
   8   7   2         71.19         72.03        16.37 o                         
   9   7   2         51.52         32.85        18.23 o                         
  -9   8   2         68.12         65.52        18.29 o                         
  -8   8   2       1244.00       1379.17        28.14 o                         
  -7   8   2       2973.11       2777.25        46.41 o                         
  -6   8   2      11545.05      11701.61       129.60 o                         
  -5   8   2       2912.67       2840.55        38.66 o                         
  -4   8   2        881.44        772.74        18.33 o                         
  -3   8   2       1509.76       1393.28        26.25 o                         
  -2   8   2      23078.16      23393.62       183.40 o                         
  -1   8   2        628.19        736.61        15.45 o                         
   0   8   2      16482.51      16173.48       136.35 o                         
   1   8   2      18666.35      19190.09       165.45 o                         
   2   8   2        385.35        412.86        13.37 o                         
   3   8   2       1603.39       1540.04        26.69 o                         
   4   8   2       1177.37       1144.07        23.08 o                         
   5   8   2        492.94        544.54        24.36 o                         
   6   8   2         82.24        118.26        14.58 o                         
   7   8   2       1852.21       1918.39        46.86 o                         
   8   8   2       4564.58       4468.79        90.80 o                         
   9   8   2       1673.69       1644.31        56.37 o                         
  -9   9   2         82.26         27.48        18.47 o                         
  -8   9   2       3679.30       3849.93        66.81 o                         
  -7   9   2       3074.46       2895.13        50.47 o                         
  -6   9   2        693.07        668.21        23.64 o                         
  -5   9   2       5279.39       5184.75        60.07 o                         
  -4   9   2        493.99        506.08        15.07 o                         
  -3   9   2       1409.36       1378.03        23.08 o                         
  -2   9   2       3917.87       3871.02        48.37 o                         
  -1   9   2      21122.09      20375.23       162.89 o                         
   0   9   2       9401.80       9132.64        91.98 o                         
   1   9   2        796.06        829.02        18.64 o                         
   2   9   2       2125.10       2021.58        29.46 o                         
   3   9   2        578.03        614.47        18.14 o                         
   4   9   2        518.46        488.73        16.95 o                         
   5   9   2          3.75         48.79        10.43 o                         
   6   9   2       7520.70       7365.94        91.92 o                         
   7   9   2       2443.47       2391.97        51.91 o                         
   8   9   2        286.41        401.83        32.67 o                         
  -8  10   2          0.54         -8.22        10.24 o                         
  -7  10   2       2207.10       2163.73        45.18 o                         
  -6  10   2       1781.79       1824.92        33.32 o                         
  -5  10   2        100.97        144.24        13.24 o                         
  -4  10   2       6685.01       6480.64        76.48 o                         
  -3  10   2          1.00         11.99         6.33 o                         
  -2  10   2        366.41        539.62        17.32 o                         
  -1  10   2       2361.53       2372.62        38.32 o                         
   0  10   2       2959.25       3040.27        37.76 o                         
   1  10   2      11575.07      11243.52        97.56 o                         
   2  10   2      12394.88      12240.04       102.69 o                         
   3  10   2       7149.29       6892.31        73.84 o                         
   4  10   2       4674.42       4661.97        54.97 o                         
   5  10   2       2213.37       2136.81        35.03 o                         
   6  10   2       1389.32       1357.75        38.83 o                         
   7  10   2       2168.02       2282.74        59.58 o                         
   8  10   2        928.82       1004.79        47.66 o                         
  -8  11   2        203.44        163.35        17.00 o                         
  -7  11   2        107.76        125.07        14.02 o                         
  -6  11   2       3842.55       3719.60        53.50 o                         
  -5  11   2       2898.89       3063.22        50.12 o                         
  -4  11   2       2361.97       2457.33        43.19 o                         
  -3  11   2       2847.22       2880.19        42.13 o                         
  -2  11   2      12756.44      12682.53       130.63 o                         
  -1  11   2        686.04        623.42        17.45 o                         
   0  11   2         48.60         56.01         7.68 o                         
   1  11   2        915.12        872.09        20.62 o                         
   2  11   2       5894.49       5962.34        62.98 o                         
   3  11   2        279.62        277.76        16.08 o                         
   4  11   2      13118.87      13049.24       127.68 o                         
   5  11   2        232.73        237.25        18.11 o                         
   6  11   2          6.98        -13.74        13.36 o                         
   7  11   2        314.00        269.51        24.25 o                         
   8  11   2        843.38        927.29        52.50 o                         
  -8  12   2        373.01        471.84        27.65 o                         
  -7  12   2          2.83         21.63        12.04 o                         
  -6  12   2         73.04         66.91        15.27 o                         
  -5  12   2          1.89        -12.55         9.86 o                         
  -4  12   2      22347.46      21991.59       222.64 o                         
  -3  12   2        509.71        633.63        21.83 o                         
  -2  12   2       3840.34       3846.17        53.76 o                         
  -1  12   2         76.44         77.90         9.41 o                         
   0  12   2         11.38         12.10         7.82 o                         
   1  12   2       4337.24       4327.37        52.40 o                         
   2  12   2      12632.10      12362.36       107.05 o                         
   3  12   2          9.43         -0.86         8.27 o                         
   4  12   2       1465.33       1438.09        32.32 o                         
   5  12   2         27.16         51.61        10.49 o                         
   6  12   2       1483.58       1557.16        43.56 o                         
   7  12   2        195.31        134.77        23.87 o                         
  -7  13   2       1315.37       1490.55        49.19 o                         
  -6  13   2         66.27         84.00        16.74 o                         
  -5  13   2       1640.73       1681.94        43.90 o                         
  -4  13   2        619.27        558.61        27.74 o                         
  -3  13   2       3757.87       3544.16        54.33 o                         
  -2  13   2       5783.06       5825.17        74.05 o                         
  -1  13   2      13645.54      13569.89       127.41 o                         
   0  13   2         64.83         89.47        10.26 o                         
   1  13   2         41.28        108.37        10.59 o                         
   2  13   2       1325.29       1230.82        27.86 o                         
   3  13   2        248.65        275.59        16.39 o                         
   4  13   2       4220.31       4354.67        65.68 o                         
   5  13   2        113.69        106.72        14.07 o                         
   6  13   2        231.72        187.83        25.55 o                         
   7  13   2       2166.79       2142.47        65.99 o                         
  -7  14   2       1559.69       1635.83        52.50 o                         
  -6  14   2       1587.70       1552.95        47.77 o                         
  -5  14   2        848.06        863.87        39.37 o                         
  -4  14   2          2.62         12.02         5.56 o                         
  -3  14   2       1054.05       1005.05        34.13 o                         
  -2  14   2       1343.68       1350.84        36.36 o                         
  -1  14   2        609.90        701.64        23.01 o                         
   0  14   2        647.29        671.67        25.39 o                         
   1  14   2      21525.96      21074.45       187.49 o                         
   2  14   2        424.61        409.79        21.50 o                         
   3  14   2        376.26        439.09        22.65 o                         
   4  14   2        115.82         76.63        14.05 o                         
   5  14   2       2414.23       2439.09        51.52 o                         
   6  14   2        182.65        129.59        21.01 o                         
  -6  15   2        996.08       1002.26        46.37 o                         
  -5  15   2        269.74        300.59        28.09 o                         
  -4  15   2        130.33        122.27        18.34 o                         
  -3  15   2        285.28        274.39        25.61 o                         
  -2  15   2          0.24          1.15        11.53 o                         
  -1  15   2       6698.69       6478.12        83.26 o                         
   0  15   2       7432.00       7515.21       111.99 o                         
   1  15   2        357.25        455.52        25.99 o                         
   2  15   2       3551.61       3411.22        60.32 o                         
   3  15   2        699.86        630.44        28.56 o                         
   4  15   2       1584.45       1574.50        50.93 o                         
   5  15   2       1605.79       1576.41        42.98 o                         
   6  15   2       3033.22       3261.60        81.43 o                         
  -5  16   2       2797.17       2760.79        70.87 o                         
  -4  16   2       3954.45       3907.93        86.47 o                         
  -3  16   2       1265.22       1379.36        42.87 o                         
  -2  16   2       1790.03       1769.73        47.53 o                         
  -1  16   2        713.39        845.26        42.32 o                         
   0  16   2       2300.05       2320.65        51.63 o                         
   1  16   2        176.00        134.32        16.74 o                         
   2  16   2        279.98        230.22        22.55 o                         
   3  16   2       4979.87       4935.58        77.18 o                         
   4  16   2          4.88         31.20        13.71 o                         
   5  16   2         65.68         92.13        15.11 o                         
  -5  17   2       1451.63       1606.24        59.23 o                         
  -4  17   2         18.06         14.95        19.60 o                         
  -3  17   2       7796.84       8164.33       120.27 o                         
  -2  17   2        538.70        494.69        32.20 o                         
  -1  17   2         18.26          7.81        15.82 o                         
   0  17   2         19.30         20.92        13.38 o                         
   1  17   2       1929.26       1996.89        49.04 o                         
   2  17   2         12.86         -7.25        13.84 o                         
   3  17   2       1037.19       1296.49        44.00 o                         
   4  17   2       1646.30       1643.23        43.62 o                         
  -4  18   2          0.18          1.80        26.03 o                         
  -3  18   2        464.81        621.54        40.96 o                         
  -2  18   2        939.95        881.88        46.03 o                         
  -1  18   2       1896.39       1939.53        64.33 o                         
   0  18   2        954.89        934.27        35.59 o                         
   1  18   2          1.89          3.16        15.17 o                         
   2  18   2        667.61        574.03        36.40 o                         
   3  18   2       5407.74       5536.56       111.93 o                         
  -2  19   2          2.71         15.69        21.22 o                         
  -1  19   2        308.36        291.81        29.01 o                         
   0  19   2       3123.44       3200.49        64.55 o                         
   1  19   2        321.22        349.38        35.66 o                         
   2  19   2       1326.31       1432.13        52.88 o                         
  -9   0   3         76.69          9.03        20.23 o                         
  -7   0   3       3284.49       3346.22        88.05 o                         
  -5   0   3      46459.67      46064.60       959.35 o                         
  -3   0   3        152.00        176.89        11.04 o                         
  -1   0   3      16698.82      17578.56       211.98 o                         
   1   0   3      50206.74      51443.34       959.04 o                         
   3   0   3      56421.29      61918.97       680.22 o                         
   5   0   3         63.83         48.75        10.25 o                         
   7   0   3       1130.36       1062.17        70.14 o                         
   9   0   3       7348.13       7604.54       184.68 o                         
 -10   1   3         73.94         80.09        18.80 o                         
  -9   1   3         80.02         74.94        16.34 o                         
  -8   1   3       3587.35       3613.98       106.81 o                         
  -7   1   3       5971.42       5755.24        88.76 o                         
  -6   1   3        770.94        695.35        29.10 o                         
  -5   1   3       3209.82       3102.93        50.97 o                         
  -4   1   3       7382.09       7410.59        83.93 o                         
  -3   1   3      13512.40      12931.26       151.17 o                         
  -2   1   3      16738.34      17404.75       132.64 o                         
  -1   1   3       1527.57       1522.75        16.59 o                         
   0   1   3        280.40        484.56         8.65 o                         
   1   1   3      70956.79      76921.93      2203.34 o                         
   2   1   3         51.91         45.44         5.10 o                         
   3   1   3       5398.81       4524.08        50.81 o                         
   4   1   3        821.67        931.62        20.46 o                         
   5   1   3        736.26        756.87        19.34 o                         
   6   1   3       5215.28       5118.68        59.52 o                         
   7   1   3       8889.80       8599.55       112.18 o                         
   8   1   3        696.91        671.54        35.90 o                         
   9   1   3         69.86         88.83        20.13 o                         
 -10   2   3       1629.28       1776.72        49.38 o                         
  -9   2   3        764.07        763.43        34.55 o                         
  -8   2   3        365.17        371.81        22.66 o                         
  -7   2   3        163.74        164.81        14.58 o                         
  -6   2   3       1206.25       1157.52        32.57 o                         
  -5   2   3       5007.31       5029.64        60.61 o                         
  -4   2   3        211.75        374.50        12.07 o                         
  -3   2   3      14123.41      14329.58       140.06 o                         
  -2   2   3      22743.99      22893.21       186.26 o                         
  -1   2   3       7049.78       9038.82        68.11 o                         
   0   2   3      39105.63      39739.41       346.79 o                         
   1   2   3       9363.34       9593.11        75.70 o                         
   2   2   3       2792.79       2442.88        29.20 o                         
   3   2   3      12485.72      12415.13       106.25 o                         
   4   2   3      25304.38      24371.89       216.53 o                         
   5   2   3       4146.46       4263.79        51.46 o                         
   6   2   3       2458.57       2322.20        39.26 o                         
   7   2   3        280.03        317.65        23.13 o                         
   8   2   3        219.34        239.09        26.02 o                         
   9   2   3       1251.36       1256.10        62.31 o                         
 -10   3   3         97.59         99.75        19.98 o                         
  -9   3   3       1814.85       1728.66        45.07 o                         
  -8   3   3       6211.99       6071.57       109.85 o                         
  -7   3   3        254.74        245.95        13.41 o                         
  -6   3   3         12.39         18.95         7.00 o                         
  -5   3   3        936.20       1001.12        21.89 o                         
  -4   3   3       5946.76       6063.52        94.00 o                         
  -3   3   3        982.36       1582.44        35.91 o                         
  -2   3   3       8201.30       7270.62        64.49 o                         
  -1   3   3     120583.46     127538.74      1573.67 o                         
   0   3   3       5566.80       6290.00        53.51 o                         
   1   3   3        691.92        680.86        12.70 o                         
   2   3   3        663.57        657.41        13.51 o                         
   3   3   3       8291.79       8129.69        75.37 o                         
   4   3   3        169.26        156.28        11.45 o                         
   5   3   3      13004.21      12628.82       116.85 o                         
   6   3   3      11817.79      11514.44       117.09 o                         
   7   3   3        158.24        191.50        16.71 o                         
   8   3   3        274.87        199.15        20.60 o                         
   9   3   3         32.32         29.43        19.22 o                         
 -10   4   3       1073.23       1195.10        46.94 o                         
  -9   4   3       2004.95       2115.84        51.56 o                         
  -8   4   3        236.42        202.96        16.14 o                         
  -7   4   3       2650.56       2688.79        46.30 o                         
  -6   4   3       5298.46       5412.58        72.99 o                         
  -5   4   3       7062.94       7016.47        93.61 o                         
  -4   4   3      10122.67       9993.22       123.12 o                         
  -3   4   3      28418.60      27335.43       266.15 o                         
  -2   4   3       4844.22       5475.28        61.72 o                         
  -1   4   3        283.40        310.54         8.16 o                         
   0   4   3          4.47         53.87         4.56 o                         
   1   4   3       1637.98       2033.68        25.68 o                         
   2   4   3      10659.00      10210.44        86.59 o                         
   3   4   3          1.66        111.03         8.86 o                         
   4   4   3       4625.27       4606.03        52.37 o                         
   5   4   3       6741.46       6575.85        67.67 o                         
   6   4   3          0.39         -0.23         8.41 o                         
   7   4   3       5097.97       4928.71        84.23 o                         
   8   4   3       1115.79       1148.90        40.89 o                         
   9   4   3        460.99        463.73        38.51 o                         
 -10   5   3        679.14        720.93        45.72 o                         
  -9   5   3        339.04        273.59        25.35 o                         
  -8   5   3         30.76         30.56        11.42 o                         
  -7   5   3        163.36        161.29        15.49 o                         
  -6   5   3      11963.99      11690.84       165.36 o                         
  -5   5   3       1692.06       1803.34        26.98 o                         
  -4   5   3       9859.01      10004.42       100.48 o                         
  -3   5   3        887.25        813.00        16.45 o                         
  -2   5   3       1877.31       2034.07        22.31 o                         
  -1   5   3       8309.00       8499.56        71.04 o                         
   0   5   3      35470.19      36161.27       275.83 o                         
   1   5   3       9415.99      10219.42        88.88 o                         
   2   5   3       6547.31       7676.46        72.05 o                         
   3   5   3       3109.23       2752.64        36.62 o                         
   4   5   3      12976.99      12886.47       115.00 o                         
   5   5   3       1559.16       1521.77        25.81 o                         
   6   5   3       1001.03        965.85        30.32 o                         
   7   5   3         55.84         67.06        12.89 o                         
   8   5   3       5349.74       5377.95        97.72 o                         
   9   5   3         20.74         32.45        20.67 o                         
  -9   6   3        365.28        320.56        27.42 o                         
  -8   6   3       1651.10       1597.96        38.85 o                         
  -7   6   3        246.59        258.43        16.93 o                         
  -6   6   3       1697.94       1731.98        28.82 o                         
  -5   6   3        484.26        473.41        13.83 o                         
  -4   6   3      21791.14      21689.07       185.01 o                         
  -3   6   3       3667.18       4088.42        44.24 o                         
  -2   6   3        255.48        241.36         8.44 o                         
  -1   6   3        506.25        523.02        10.79 o                         
   0   6   3       8328.06       8420.35        76.25 o                         
   1   6   3        248.23        291.99        11.09 o                         
   2   6   3      74300.45      74195.38       622.16 o                         
   3   6   3          4.26          8.68         5.90 o                         
   4   6   3        352.91        320.52        13.25 o                         
   5   6   3          1.93         -8.33         6.28 o                         
   6   6   3        679.52        698.62        26.41 o                         
   7   6   3        483.30        395.07        24.79 o                         
   8   6   3       2032.81       2271.86        62.19 o                         
   9   6   3          9.33         27.72        19.69 o                         
  -9   7   3        656.20        743.52        35.56 o                         
  -8   7   3        368.52        305.10        22.56 o                         
  -7   7   3         51.93         49.21        11.84 o                         
  -6   7   3       7339.30       7301.98        75.32 o                         
  -5   7   3        284.36        359.91        12.69 o                         
  -4   7   3       5590.44       5728.30        60.63 o                         
  -3   7   3        404.42        365.61        12.49 o                         
  -2   7   3       1460.23       1593.12        24.58 o                         
  -1   7   3      27160.82      28066.86       200.26 o                         
   0   7   3      17637.15      17373.33       139.16 o                         
   1   7   3       6117.48       5819.92        58.25 o                         
   2   7   3       1131.20       1191.00        24.12 o                         
   3   7   3       5615.56       5495.74        61.06 o                         
   4   7   3       3638.03       3559.59        46.35 o                         
   5   7   3       4610.71       4392.35        52.56 o                         
   6   7   3         11.35         32.47        10.54 o                         
   7   7   3        173.14        228.56        22.99 o                         
   8   7   3       3115.54       3285.47        74.54 o                         
   9   7   3          8.93         -6.56        20.96 o                         
  -9   8   3       2207.44       2310.09        60.28 o                         
  -8   8   3         93.60         70.59        14.87 o                         
  -7   8   3       2982.96       3029.41        50.31 o                         
  -6   8   3        611.46        568.73        21.50 o                         
  -5   8   3       1091.42       1053.67        19.71 o                         
  -4   8   3       2388.57       2368.66        36.66 o                         
  -3   8   3      25807.44      25950.57       217.11 o                         
  -2   8   3       1025.34        845.16        18.23 o                         
  -1   8   3       1590.34       1541.98        24.44 o                         
   0   8   3       2590.63       2660.17        34.22 o                         
   1   8   3       1860.66       2032.38        31.13 o                         
   2   8   3       2539.54       2551.38        34.65 o                         
   3   8   3       1433.68       1387.41        26.20 o                         
   4   8   3       4993.28       4873.46        57.03 o                         
   5   8   3       7634.86       7720.09        80.15 o                         
   6   8   3        561.53        575.03        27.37 o                         
   7   8   3       3556.21       3562.99        72.38 o                         
   8   8   3        311.69        225.74        30.50 o                         
   9   8   3         60.09         45.63        25.41 o                         
  -9   9   3        867.63        939.77        38.84 o                         
  -8   9   3       3772.80       3861.91        71.28 o                         
  -7   9   3       2265.03       2220.21        43.48 o                         
  -6   9   3       1689.20       1659.65        28.79 o                         
  -5   9   3        756.03        739.54        16.47 o                         
  -4   9   3       4613.25       4423.76        55.55 o                         
  -3   9   3          2.03         59.10         6.51 o                         
  -2   9   3      17681.51      17761.18       146.26 o                         
  -1   9   3      26281.17      26229.43       220.00 o                         
   0   9   3         18.94         25.24         5.88 o                         
   1   9   3        132.64        200.21        11.03 o                         
   2   9   3         25.70         19.22         6.25 o                         
   3   9   3       1200.61       1145.87        26.45 o                         
   4   9   3          4.87         89.93        13.36 o                         
   5   9   3      10908.67      10808.19       109.22 o                         
   6   9   3       6156.52       5954.14        86.58 o                         
   7   9   3        875.35        816.76        39.55 o                         
   8   9   3       1357.22       1416.45        51.93 o                         
  -8  10   3       1982.58       1985.44        47.54 o                         
  -7  10   3        115.44         93.51        12.30 o                         
  -6  10   3        131.28        211.67        15.20 o                         
  -5  10   3       7001.48       6837.22        84.07 o                         
  -4  10   3        753.90        818.51        23.27 o                         
  -3  10   3       2555.92       2464.86        36.04 o                         
  -2  10   3       3831.91       3672.56        45.20 o                         
  -1  10   3       1127.54       1215.05        24.49 o                         
   0  10   3      12492.41      12337.45       108.67 o                         
   1  10   3       6809.71       6724.66        69.14 o                         
   2  10   3       6205.65       6020.32        62.97 o                         
   3  10   3       9617.99       9402.54       104.97 o                         
   4  10   3      14733.58      14689.38       143.18 o                         
   5  10   3       1264.97       1202.80        28.40 o                         
   6  10   3        455.13        560.89        58.67 o                         
   7  10   3         51.09         54.94        15.91 o                         
   8  10   3        112.30         81.86        23.59 o                         
  -8  11   3        266.53        249.26        18.92 o                         
  -7  11   3       6384.33       6188.61        84.33 o                         
  -6  11   3       3117.18       3340.32        57.82 o                         
  -5  11   3       1553.52       1581.53        34.10 o                         
  -4  11   3         47.02         44.73         9.86 o                         
  -3  11   3       5758.67       5853.79        64.87 o                         
  -2  11   3        951.03        877.69        22.82 o                         
  -1  11   3        347.62        294.00        14.49 o                         
   0  11   3        844.36        793.83        19.40 o                         
   1  11   3      20023.59      19544.50       168.65 o                         
   2  11   3          3.82          5.64         7.53 o                         
   3  11   3       6016.29       5947.97        65.35 o                         
   4  11   3       2337.24       2277.24        44.43 o                         
   5  11   3          1.33         -9.64        10.09 o                         
   6  11   3         79.40         67.26        16.52 o                         
   7  11   3       3164.65       3317.23        75.09 o                         
   8  11   3        141.80        167.83        26.77 o                         
  -8  12   3        563.32        500.19        40.38 o                         
  -7  12   3       1276.17       1383.71        45.82 o                         
  -6  12   3         14.54          6.44        11.62 o                         
  -5  12   3      14214.69      14423.50       163.46 o                         
  -4  12   3       1199.10       1195.78        31.93 o                         
  -3  12   3         44.50         40.58         8.86 o                         
  -2  12   3       2044.31       1999.81        35.98 o                         
  -1  12   3       3373.88       3278.20        44.84 o                         
   0  12   3        102.56        146.68        12.78 o                         
   1  12   3       5343.85       5396.49        61.97 o                         
   2  12   3          4.96          9.05         8.06 o                         
   3  12   3       8899.11       8738.80        92.09 o                         
   4  12   3       3775.93       3635.84        54.03 o                         
   5  12   3         73.42         72.84        12.85 o                         
   6  12   3        132.46         89.19        21.52 o                         
   7  12   3        377.33        471.18        44.71 o                         
  -7  13   3        455.45        496.40        28.18 o                         
  -6  13   3        263.84        226.50        21.75 o                         
  -5  13   3        510.81        572.06        29.17 o                         
  -4  13   3       4763.21       4786.92        82.95 o                         
  -3  13   3       4725.15       4750.53        64.40 o                         
  -2  13   3       6145.66       6040.18        76.76 o                         
  -1  13   3       1046.52       1075.72        29.52 o                         
   0  13   3        148.61        192.71        14.65 o                         
   1  13   3       7193.90       6941.45        75.17 o                         
   2  13   3         61.64         67.09        10.46 o                         
   3  13   3       1293.13       1415.50        31.69 o                         
   4  13   3          0.31         26.57        11.89 o                         
   5  13   3        524.31        567.98        29.51 o                         
   6  13   3       4995.95       4734.47        92.05 o                         
   7  13   3       2588.62       2581.33        78.70 o                         
  -7  14   3        941.51        843.66        41.74 o                         
  -6  14   3        310.55        308.49        26.82 o                         
  -5  14   3        168.80        175.51        19.01 o                         
  -4  14   3         93.79         67.10        14.76 o                         
  -3  14   3       4018.31       3961.30        63.58 o                         
  -2  14   3       9198.24       9085.29       107.75 o                         
  -1  14   3        165.56        225.76        17.39 o                         
   0  14   3       3783.28       3873.97        61.16 o                         
   1  14   3        112.72        112.80        12.47 o                         
   2  14   3        353.25        351.71        19.02 o                         
   3  14   3        628.91        615.44        28.63 o                         
   4  14   3       7143.60       6955.14        95.26 o                         
   5  14   3        897.35        950.16        37.43 o                         
   6  14   3       1032.41       1203.99        50.42 o                         
  -6  15   3        293.64        230.79        28.11 o                         
  -5  15   3         16.11        -16.14        14.36 o                         
  -4  15   3        218.65        354.00        29.98 o                         
  -3  15   3        207.29        203.70        18.43 o                         
  -2  15   3       3111.46       3176.39        63.96 o                         
  -1  15   3       6949.65       7025.10        95.45 o                         
   0  15   3       5333.81       5049.86        75.44 o                         
   1  15   3       1691.63       1568.20        38.04 o                         
   2  15   3        293.53        267.39        20.16 o                         
   3  15   3       2307.75       2232.72        48.95 o                         
   4  15   3        768.59        804.56        33.10 o                         
   5  15   3       2084.68       2250.47        61.83 o                         
   6  15   3       1952.10       1948.30        61.10 o                         
  -5  16   3       1672.87       1859.92        54.70 o                         
  -4  16   3       2213.48       2270.46        62.30 o                         
  -3  16   3       1556.25       1605.57        50.27 o                         
  -2  16   3        256.03        303.28        23.24 o                         
  -1  16   3       1484.25       1463.04        46.73 o                         
   0  16   3          7.30         30.09        13.47 o                         
   1  16   3          1.04         -0.33        13.49 o                         
   2  16   3       5174.46       5176.78        89.52 o                         
   3  16   3         48.42         20.17        13.98 o                         
   4  16   3        190.57        155.79        19.57 o                         
   5  16   3        634.73        623.11        36.27 o                         
  -4  17   3       2639.87       2706.26        64.10 o                         
  -3  17   3        162.12        148.77        19.64 o                         
  -2  17   3          7.77        -17.94        14.13 o                         
  -1  17   3         49.74         52.58        17.09 o                         
   0  17   3       3554.08       3576.59        66.95 o                         
   1  17   3        676.21        643.59        36.17 o                         
   2  17   3        202.07        281.32        34.33 o                         
   3  17   3        775.04        830.42        37.62 o                         
   4  17   3       1503.41       1601.76        63.39 o                         
  -3  18   3       1885.02       1869.03        50.29 o                         
  -2  18   3        215.38        147.55        21.51 o                         
  -1  18   3         15.19         36.18        19.52 o                         
   0  18   3        646.30        622.91        31.28 o                         
   1  18   3         17.24         10.06        16.69 o                         
   2  18   3       7333.72       7685.70       109.67 o                         
   3  18   3          3.02        -15.96        25.75 o                         
  -1  19   3       5228.02       5222.19       102.40 o                         
   0  19   3        530.92        537.64        38.25 o                         
   1  19   3       1192.09       1296.58        72.69 o                         
 -10   0   4         25.70         -1.22        20.28 o                         
  -8   0   4       7967.46       8107.42       308.69 o                         
  -6   0   4      14677.59      14719.26       284.08 o                         
  -4   0   4        483.54        452.19        16.40 o                         
  -2   0   4      35536.47      36570.34       391.01 o                         
   0   0   4        177.24        262.20        11.48 o                         
   2   0   4      39896.65      42238.40       440.76 o                         
   4   0   4       1140.65       1189.23        33.84 o                         
   6   0   4      12784.93      12502.65       175.20 o                         
   8   0   4       4565.83       4724.85       131.05 o                         
 -10   1   4         60.27         56.59        18.42 o                         
  -9   1   4       1716.77       1776.26        44.12 o                         
  -8   1   4       3360.07       3226.40        58.07 o                         
  -7   1   4       3974.18       3821.41        65.67 o                         
  -6   1   4       8732.85       8591.22       151.08 o                         
  -5   1   4       8135.46       8131.24        98.67 o                         
  -4   1   4         23.08         32.88         5.23 o                         
  -3   1   4       2911.61       2783.24        52.89 o                         
  -2   1   4        216.33        230.66         6.57 o                         
  -1   1   4         54.97        109.55         5.60 o                         
   0   1   4      75579.80      77462.09      1281.13 o                         
   1   1   4          0.45         32.58         4.57 o                         
   2   1   4         55.58         68.40         5.99 o                         
   3   1   4       7813.27       8369.45        81.20 o                         
   4   1   4        366.89        316.24        13.41 o                         
   5   1   4       5228.03       5026.79        59.81 o                         
   6   1   4       5538.21       5338.28        64.38 o                         
   7   1   4       1217.72       1113.00        28.01 o                         
   8   1   4       2578.22       2597.08        85.76 o                         
   9   1   4       1469.76       1571.62        62.67 o                         
 -10   2   4       1208.46       1275.16        57.78 o                         
  -9   2   4        129.73        173.05        23.61 o                         
  -8   2   4        588.25        614.16        27.57 o                         
  -7   2   4       1605.47       1640.72        46.43 o                         
  -6   2   4         15.03         50.68         6.49 o                         
  -5   2   4       1071.99       1072.32        21.91 o                         
  -4   2   4       8339.56       8297.30       100.68 o                         
  -3   2   4      45318.17      45037.50       427.49 o                         
  -2   2   4      18066.04      18387.76       153.38 o                         
  -1   2   4      10939.16      10406.99        85.51 o                         
   0   2   4        103.81        137.95         5.85 o                         
   1   2   4       8674.06       8205.67        68.11 o                         
   2   2   4       8129.21       8284.27        78.29 o                         
   3   2   4      31736.35      30694.56       259.48 o                         
   4   2   4       7189.08       7219.69        74.88 o                         
   5   2   4          1.77         75.99         9.11 o                         
   6   2   4        116.47        145.60        12.34 o                         
   7   2   4        150.01         84.65        12.86 o                         
   8   2   4        305.45        241.48        25.16 o                         
   9   2   4         13.84         55.03        23.35 o                         
 -10   3   4        361.60        338.59        24.99 o                         
  -9   3   4       1355.19       1424.74        36.63 o                         
  -8   3   4        561.83        575.26        30.85 o                         
  -7   3   4        447.71        426.77        19.93 o                         
  -6   3   4        977.76        936.55        22.01 o                         
  -5   3   4      15307.54      15262.15       167.37 o                         
  -4   3   4       4985.55       4523.74        54.97 o                         
  -3   3   4       5071.42       5418.07        60.76 o                         
  -2   3   4      20221.34      20084.22       152.46 o                         
  -1   3   4       4842.26       4994.09        45.73 o                         
   0   3   4        303.93        300.44         8.65 o                         
   1   3   4       6968.52       7114.69        61.33 o                         
   2   3   4      14255.71      13290.91       109.55 o                         
   3   3   4       3583.80       3521.52        45.21 o                         
   4   3   4       6437.91       6147.43        69.67 o                         
   5   3   4       6242.82       6030.75        68.19 o                         
   6   3   4       1398.51       1285.04        27.40 o                         
   7   3   4        341.42        240.73        21.23 o                         
   8   3   4        702.33        744.48        52.50 o                         
   9   3   4       1887.35       1945.63        71.20 o                         
 -10   4   4       2059.60       2317.79        73.29 o                         
  -9   4   4       1960.99       1860.37        54.27 o                         
  -8   4   4       2101.54       2141.16        47.49 o                         
  -7   4   4        367.06        395.46        21.43 o                         
  -6   4   4       2432.39       2338.56        43.58 o                         
  -5   4   4       3754.43       3676.83        55.17 o                         
  -4   4   4      17644.03      17692.73       262.25 o                         
  -3   4   4       4698.50       4382.58        52.31 o                         
  -2   4   4       1033.41       1431.54        20.39 o                         
  -1   4   4       9897.16      10609.38        80.40 o                         
   0   4   4         17.63         15.99         4.58 o                         
   1   4   4       4946.67       5174.83        49.99 o                         
   2   4   4         40.74         93.80         7.38 o                         
   3   4   4      14343.13      14854.89       136.77 o                         
   4   4   4      15817.96      15639.62       136.37 o                         
   5   4   4      10314.17      10124.88       101.07 o                         
   6   4   4       1507.20       1458.50        29.68 o                         
   7   4   4        246.92        285.95        20.65 o                         
   8   4   4       1406.38       1463.90        48.24 o                         
   9   4   4       1505.04       1560.07        65.15 o                         
  -9   5   4        269.30        325.62        24.16 o                         
  -8   5   4        166.28        146.04        18.14 o                         
  -7   5   4      15401.19      14965.98       174.31 o                         
  -6   5   4          2.94          7.10        12.80 o                         
  -5   5   4        110.61        181.86         8.19 o                         
  -4   5   4       1524.03       1344.18        25.00 o                         
  -3   5   4       5927.67       6442.60        83.19 o                         
  -2   5   4       4616.99       4522.02        39.49 o                         
  -1   5   4       7875.91       7641.45        65.30 o                         
   0   5   4       8269.88       8888.87        82.49 o                         
   1   5   4      16706.07      16821.69       138.95 o                         
   2   5   4       6658.81       6248.11        63.22 o                         
   3   5   4         25.97         25.69         6.58 o                         
   4   5   4       1719.12       1616.37        28.91 o                         
   5   5   4          7.22         59.70         9.29 o                         
   6   5   4         32.42         46.94         8.68 o                         
   7   5   4      15036.42      14751.08       166.08 o                         
   8   5   4         40.84         42.69        17.54 o                         
   9   5   4         11.79         10.49        30.71 o                         
  -9   6   4       3754.75       3683.21        63.99 o                         
  -8   6   4         19.24         51.89        12.16 o                         
  -7   6   4        560.72        663.17        31.81 o                         
  -6   6   4        120.88        142.61        10.85 o                         
  -5   6   4       9262.57       8947.86        89.99 o                         
  -4   6   4        986.15        998.56        25.06 o                         
  -3   6   4        250.06        285.97         9.33 o                         
  -2   6   4       3035.32       3788.37        40.14 o                         
  -1   6   4      26691.54      25940.20       191.30 o                         
   0   6   4       1690.30       2210.89        28.42 o                         
   1   6   4      17091.65      16089.03       131.39 o                         
   2   6   4         19.77         33.86         6.54 o                         
   3   6   4        135.10        157.19        10.62 o                         
   4   6   4        697.56        681.91        19.72 o                         
   5   6   4      13142.21      12776.81       114.80 o                         
   6   6   4         61.48         44.93         8.26 o                         
   7   6   4          9.29         84.00        22.56 o                         
   8   6   4          8.01         -1.34        17.74 o                         
   9   6   4       1218.05       1143.22        60.66 o                         
  -9   7   4        140.37        158.28        25.20 o                         
  -8   7   4         21.59         22.43        12.18 o                         
  -7   7   4       7632.95       7816.80       102.46 o                         
  -6   7   4         20.29         52.23         8.58 o                         
  -5   7   4        591.68        533.47        16.51 o                         
  -4   7   4       4265.08       4228.03        49.86 o                         
  -3   7   4        552.36        531.94        16.33 o                         
  -2   7   4       9124.49       8517.03        78.30 o                         
  -1   7   4      15354.87      15912.56       125.38 o                         
   0   7   4       2812.24       2729.99        35.61 o                         
   1   7   4      16345.53      16977.22       144.45 o                         
   2   7   4      16315.24      16130.79       149.95 o                         
   3   7   4          0.62         23.73         6.68 o                         
   4   7   4       2694.47       2567.84        38.59 o                         
   5   7   4        555.47        627.45        20.92 o                         
   6   7   4        198.20        234.99        16.73 o                         
   7   7   4       7110.06       7096.16       124.40 o                         
   8   7   4        120.21        123.47        21.17 o                         
   9   7   4        134.84         86.42        27.95 o                         
  -9   8   4         89.51        103.27        19.40 o                         
  -8   8   4        599.46        613.27        28.97 o                         
  -7   8   4         72.08         48.83        12.81 o                         
  -6   8   4       3921.95       3822.73        56.39 o                         
  -5   8   4        829.88        845.36        20.80 o                         
  -4   8   4      19589.82      19299.98       165.06 o                         
  -3   8   4       6824.51       6615.34        67.04 o                         
  -2   8   4       1536.52       1675.29        25.68 o                         
  -1   8   4        299.89        325.71        13.42 o                         
   0   8   4        179.72        214.12        10.62 o                         
   1   8   4         56.64         87.51         8.22 o                         
   2   8   4         76.45        100.09         8.96 o                         
   3   8   4       8163.18       8192.26        80.75 o                         
   4   8   4      17582.12      17146.34       163.45 o                         
   5   8   4       1711.96       1734.64        36.65 o                         
   6   8   4       2532.47       2464.55        44.16 o                         
   7   8   4         12.59          7.36        15.05 o                         
   8   8   4        322.69        288.96        31.63 o                         
  -9   9   4       1805.79       1888.65        53.26 o                         
  -8   9   4       1104.18       1179.47        42.50 o                         
  -7   9   4        313.03        299.78        15.37 o                         
  -6   9   4       1610.82       1549.12        30.98 o                         
  -5   9   4       8484.66       7935.56        94.95 o                         
  -4   9   4       5450.32       5704.81        62.78 o                         
  -3   9   4       2564.08       2675.81        39.74 o                         
  -2   9   4       8820.29       8742.25        81.53 o                         
  -1   9   4        433.06        476.05        11.79 o                         
   0   9   4        712.45        732.04        19.92 o                         
   1   9   4        435.07        408.66        17.61 o                         
   2   9   4      12190.94      11876.12       110.94 o                         
   3   9   4       5640.96       5596.99        62.63 o                         
   4   9   4        950.32        994.22        26.67 o                         
   5   9   4       4075.12       4123.50        57.05 o                         
   6   9   4       1161.05       1081.57        31.24 o                         
   7   9   4        362.82        354.32        29.36 o                         
   8   9   4        711.68        616.40        48.16 o                         
  -8  10   4        663.48        686.47        32.71 o                         
  -7  10   4        204.75        215.46        15.50 o                         
  -6  10   4       1440.76       1449.97        35.70 o                         
  -5  10   4        371.29        410.09        21.58 o                         
  -4  10   4       1135.05       1344.13        28.22 o                         
  -3  10   4       8671.13       8500.67        77.93 o                         
  -2  10   4       7631.77       7693.78        73.36 o                         
  -1  10   4      10134.52      10236.63       103.28 o                         
   0  10   4        421.60        468.07        16.50 o                         
   1  10   4       6751.24       6315.36        65.49 o                         
   2  10   4       5877.13       5887.47        63.39 o                         
   3  10   4       5636.14       5663.16        64.29 o                         
   4  10   4       1058.01        984.80        28.73 o                         
   5  10   4        166.44        161.69        15.76 o                         
   6  10   4       2149.60       2051.97        46.68 o                         
   7  10   4         74.60         82.35        21.42 o                         
   8  10   4        777.28        813.51        49.66 o                         
  -8  11   4       1068.02       1027.77        47.99 o                         
  -7  11   4        776.03        940.76        34.07 o                         
  -6  11   4       4750.45       4910.01        74.49 o                         
  -5  11   4        112.65        118.74        10.79 o                         
  -4  11   4        248.27        282.39        16.42 o                         
  -3  11   4        713.88        729.93        18.40 o                         
  -2  11   4        807.07        736.27        19.72 o                         
  -1  11   4         88.07         81.49        12.27 o                         
   0  11   4      52580.32      51828.57       390.06 o                         
   1  11   4        223.98        229.05        13.43 o                         
   2  11   4        266.10        377.86        16.94 o                         
   3  11   4        134.31        114.26        12.14 o                         
   4  11   4         75.49         95.68        13.45 o                         
   5  11   4        292.16        252.54        22.44 o                         
   6  11   4       2927.96       3080.79        82.02 o                         
   7  11   4        368.65        392.14        44.03 o                         
  -8  12   4       3296.08       3748.18        95.73 o                         
  -7  12   4        477.75        387.34        33.65 o                         
  -6  12   4       4503.12       4621.91        77.69 o                         
  -5  12   4          9.29         -2.21         9.21 o                         
  -4  12   4        147.71        138.32        12.64 o                         
  -3  12   4       1749.21       1747.75        32.25 o                         
  -2  12   4       8573.70       8329.08        91.39 o                         
  -1  12   4        736.05        733.79        22.42 o                         
   0  12   4         54.84        141.17        12.13 o                         
   1  12   4        636.68        654.86        20.88 o                         
   2  12   4       9718.58       9697.69       100.50 o                         
   3  12   4       1403.11       1309.44        31.23 o                         
   4  12   4         26.37          5.02        11.03 o                         
   5  12   4        178.00        137.85        26.49 o                         
   6  12   4       3706.32       3835.76        83.01 o                         
   7  12   4        176.96        102.95        23.91 o                         
  -7  13   4        309.53        213.61        35.80 o                         
  -6  13   4       2346.58       2394.14        53.43 o                         
  -5  13   4       7387.76       7227.07        99.78 o                         
  -4  13   4          1.50         18.67        10.25 o                         
  -3  13   4       1285.98       1413.86        32.02 o                         
  -2  13   4         14.21         50.52         9.93 o                         
  -1  13   4        510.56        527.86        21.22 o                         
   0  13   4       4718.41       4566.42        58.17 o                         
   1  13   4        629.80        558.99        21.08 o                         
   2  13   4          0.90          9.53         8.83 o                         
   3  13   4       4160.86       3945.69        55.09 o                         
   4  13   4         29.59          2.75        16.42 o                         
   5  13   4       4365.97       4286.18        79.45 o                         
   6  13   4       1817.19       2001.29        60.54 o                         
  -7  14   4         83.12         76.76        20.79 o                         
  -6  14   4          1.55         -7.64        10.20 o                         
  -5  14   4         16.93         37.41        11.81 o                         
  -4  14   4       2877.04       2811.00        56.54 o                         
  -3  14   4      12375.73      12574.11       136.86 o                         
  -2  14   4          8.04         40.63        10.61 o                         
  -1  14   4       1202.66       1227.07        33.82 o                         
   0  14   4         97.55         84.76        11.50 o                         
   1  14   4       2599.61       2459.17        56.11 o                         
   2  14   4        162.35        148.94        14.72 o                         
   3  14   4       8465.48       8419.39       105.40 o                         
   4  14   4       5757.20       5591.21        84.38 o                         
   5  14   4         31.44         59.72        16.96 o                         
   6  14   4          4.28        -22.12        19.26 o                         
  -6  15   4          2.67        -18.44        12.29 o                         
  -5  15   4       2403.33       2607.00        58.26 o                         
  -4  15   4        164.27        235.16        21.79 o                         
  -3  15   4        285.20        300.11        21.72 o                         
  -2  15   4       6561.87       6696.90        92.72 o                         
  -1  15   4       2101.48       2124.85        50.17 o                         
   0  15   4       3517.45       3325.24        55.40 o                         
   1  15   4       2430.89       2317.71        47.67 o                         
   2  15   4       3362.09       3474.48        62.73 o                         
   3  15   4        774.52        739.18        32.20 o                         
   4  15   4       1205.82       1361.51        42.11 o                         
   5  15   4       1498.64       1618.23        46.64 o                         
  -5  16   4        884.80        938.80        46.44 o                         
  -4  16   4       1871.99       1832.77        53.85 o                         
  -3  16   4       1118.50       1128.46        38.96 o                         
  -2  16   4        748.07        662.05        33.20 o                         
  -1  16   4       3790.11       3957.16        73.16 o                         
   0  16   4        309.83        294.96        26.17 o                         
   1  16   4        890.72       1067.26        52.69 o                         
   2  16   4        163.54        144.83        17.46 o                         
   3  16   4        348.76        275.47        26.09 o                         
   4  16   4       1353.77       1399.73        45.01 o                         
   5  16   4       1177.01       1178.21        43.62 o                         
  -4  17   4          1.84        -12.75        16.80 o                         
  -3  17   4        766.83        757.37        37.28 o                         
  -2  17   4        429.54        461.02        30.62 o                         
  -1  17   4       2769.78       2751.76        68.69 o                         
   0  17   4       1224.76       1149.36        31.94 o                         
   1  17   4       4097.14       4174.21        72.00 o                         
   2  17   4          0.16          4.25        14.78 o                         
   3  17   4        418.57        314.08        32.19 o                         
   4  17   4         65.45         38.66        20.20 o                         
  -3  18   4         50.90         25.96        20.03 o                         
  -2  18   4        195.17        156.01        23.47 o                         
  -1  18   4       4770.20       5001.34       103.90 o                         
   0  18   4        216.13        170.05        24.70 o                         
   1  18   4       3394.24       3500.10        71.44 o                         
   2  18   4          1.93          3.70        16.77 o                         
  -9   0   5       8046.49       7908.24       236.72 o                         
  -7   0   5         42.36         48.88        23.19 o                         
  -5   0   5       1355.03       1397.55        34.40 o                         
  -3   0   5       8575.96       8209.39       102.53 o                         
  -1   0   5      24162.29      24550.51       288.50 o                         
   1   0   5       9291.43       9725.88       118.62 o                         
   3   0   5        202.08        215.94        17.18 o                         
   5   0   5      31951.57      30635.56       342.30 o                         
   7   0   5       1116.04       1140.65        51.55 o                         
   9   0   5          0.13         -3.43        33.30 o                         
 -10   1   5        425.54        524.17        30.13 o                         
  -9   1   5         28.45         16.80        11.19 o                         
  -8   1   5        264.13        306.89        16.87 o                         
  -7   1   5      11365.22      11116.67       139.89 o                         
  -6   1   5       5110.02       4872.82        68.20 o                         
  -5   1   5       1125.91       1128.70        18.08 o                         
  -4   1   5         82.97        124.21         7.90 o                         
  -3   1   5      18988.00      19122.95       154.54 o                         
  -2   1   5         23.18         19.22         3.35 o                         
  -1   1   5      20237.43      19860.61       154.72 o                         
   0   1   5        200.71        262.76         8.44 o                         
   1   1   5        422.32        403.38        10.98 o                         
   2   1   5      12314.44      12525.38       108.85 o                         
   3   1   5      13085.25      12543.88       115.67 o                         
   4   1   5       2967.25       2784.61        38.46 o                         
   5   1   5        404.32        400.08        21.05 o                         
   6   1   5       1109.45       1139.50        30.40 o                         
   7   1   5       4324.06       4364.84        95.22 o                         
   8   1   5       2025.84       2039.11        58.12 o                         
   9   1   5        187.56         96.82        28.34 o                         
 -10   2   5         71.83         93.38        21.23 o                         
  -9   2   5        658.00        688.37        40.47 o                         
  -8   2   5         10.78         15.50         9.04 o                         
  -7   2   5        142.85        209.87        20.76 o                         
  -6   2   5       4033.39       4030.56        59.92 o                         
  -5   2   5       1082.33       1107.04        20.93 o                         
  -4   2   5      21391.37      20474.55       196.72 o                         
  -3   2   5       8461.02       8436.42        71.50 o                         
  -2   2   5       4266.40       4229.86        40.27 o                         
  -1   2   5      10922.72      11567.92        93.23 o                         
   0   2   5      31667.86      31966.53       230.98 o                         
   1   2   5       5050.19       5919.29        56.24 o                         
   2   2   5      17574.38      17377.41       140.18 o                         
   3   2   5       4850.68       4538.84        69.70 o                         
   4   2   5       1572.55       1779.23        31.57 o                         
   5   2   5       6648.35       6523.00        75.25 o                         
   6   2   5        936.53        921.24        26.11 o                         
   7   2   5        633.64        673.91        28.72 o                         
   8   2   5        503.40        618.69        36.57 o                         
   9   2   5        120.42         62.39        26.94 o                         
 -10   3   5         53.02         45.30        14.41 o                         
  -9   3   5          5.86          2.06        12.54 o                         
  -8   3   5        776.61        847.67        39.21 o                         
  -7   3   5        199.46        220.61        18.01 o                         
  -6   3   5      11592.62      11608.15       141.04 o                         
  -5   3   5      13764.27      13441.86       148.71 o                         
  -4   3   5       3376.02       3649.19        46.61 o                         
  -3   3   5       3661.34       3467.82        38.77 o                         
  -2   3   5         42.61         49.46         3.63 o                         
  -1   3   5       3582.37       3503.78        32.90 o                         
   0   3   5       5015.41       5222.23        47.76 o                         
   1   3   5      36363.20      36775.10       266.40 o                         
   2   3   5      33677.57      35026.05       266.08 o                         
   3   3   5         27.77         53.12         7.56 o                         
   4   3   5       2433.41       2218.35        36.23 o                         
   5   3   5       1705.70       1699.20        33.81 o                         
   6   3   5        198.14        190.95        15.08 o                         
   7   3   5        446.66        466.03        24.85 o                         
   8   3   5       4058.97       4257.12        99.39 o                         
   9   3   5       2389.68       2501.96        83.03 o                         
  -9   4   5        721.70        840.13        43.33 o                         
  -8   4   5       1589.20       1556.46        59.82 o                         
  -7   4   5       5737.78       5393.22        76.61 o                         
  -6   4   5        425.16        462.66        20.95 o                         
  -5   4   5       6935.92       6906.98        87.62 o                         
  -4   4   5       4749.54       4954.30        63.62 o                         
  -3   4   5       2074.90       2243.32        33.38 o                         
  -2   4   5      13651.30      13495.27       100.04 o                         
  -1   4   5        488.34        504.37        10.58 o                         
   0   4   5       3816.06       4154.57        41.16 o                         
   1   4   5       7756.13       7908.96        69.86 o                         
   2   4   5          2.77         41.83         7.07 o                         
   3   4   5      14619.82      14579.08       129.02 o                         
   4   4   5       5336.03       5316.89        65.94 o                         
   5   4   5       9113.64       8645.64        92.69 o                         
   6   4   5       3794.82       3731.39        58.07 o                         
   7   4   5       3049.60       3235.50        55.64 o                         
   8   4   5         39.19         29.47        18.43 o                         
   9   4   5        659.73        936.47        64.38 o                         
  -9   5   5        194.24        208.18        26.86 o                         
  -8   5   5       4121.80       4000.08        70.73 o                         
  -7   5   5        258.24        270.15        20.45 o                         
  -6   5   5        467.01        485.01        21.25 o                         
  -5   5   5       1991.22       1865.05        27.69 o                         
  -4   5   5      11387.92      11159.53       133.12 o                         
  -3   5   5       7652.35       8236.52        83.92 o                         
  -2   5   5       7449.77       8700.08        73.40 o                         
  -1   5   5       8532.32       8831.09        73.61 o                         
   0   5   5      33401.34      34701.48       252.31 o                         
   1   5   5       5313.23       5186.31        53.30 o                         
   2   5   5        339.78        287.32        13.01 o                         
   3   5   5        346.14        316.96        14.73 o                         
   4   5   5      10039.40       9929.29        97.76 o                         
   5   5   5       1298.86       1215.38        30.24 o                         
   6   5   5       9104.80       9297.86       107.85 o                         
   7   5   5          3.01          8.18        16.38 o                         
   8   5   5        599.23        436.16        39.82 o                         
   9   5   5        645.83        648.80        52.49 o                         
  -9   6   5          0.22         18.71        16.14 o                         
  -8   6   5       3320.08       3430.40        73.07 o                         
  -7   6   5       1101.20       1014.08        33.44 o                         
  -6   6   5       1064.69       1035.18        23.92 o                         
  -5   6   5         38.38         30.52         6.04 o                         
  -4   6   5        151.68        151.10        11.04 o                         
  -3   6   5          0.21         27.77         5.93 o                         
  -2   6   5     104362.85     106303.78       964.03 o                         
  -1   6   5       1471.99       1893.00        26.83 o                         
   0   6   5       1714.03       1749.29        24.63 o                         
   1   6   5       1094.29       1317.90        23.60 o                         
   2   6   5        416.45        351.31        14.23 o                         
   3   6   5        788.28        773.27        20.60 o                         
   4   6   5      12521.85      12259.51       115.97 o                         
   5   6   5         74.74         76.07        12.67 o                         
   6   6   5       3105.16       3153.02        54.36 o                         
   7   6   5         25.74         10.06        15.39 o                         
   8   6   5       1009.99        971.10        49.70 o                         
  -9   7   5        300.30        253.82        28.76 o                         
  -8   7   5       1862.97       1890.45        42.55 o                         
  -7   7   5         41.89         21.21         9.15 o                         
  -6   7   5        728.14        718.25        18.22 o                         
  -5   7   5       6550.31       6531.59        75.45 o                         
  -4   7   5       5859.09       5729.11        64.25 o                         
  -3   7   5       4205.79       3943.78        48.47 o                         
  -2   7   5        854.49       1088.72        19.31 o                         
  -1   7   5       9016.83       9301.76        87.40 o                         
   0   7   5      17003.90      17360.26       138.13 o                         
   1   7   5      17595.50      17375.35       139.84 o                         
   2   7   5        723.14        691.02        18.97 o                         
   3   7   5        192.72        202.22        13.84 o                         
   4   7   5       4389.21       4156.05        54.41 o                         
   5   7   5        130.86        123.46        13.12 o                         
   6   7   5       5861.13       5833.62        78.13 o                         
   7   7   5        186.85        168.22        21.15 o                         
   8   7   5        568.93        550.47        40.87 o                         
  -9   8   5         21.67         -8.64        16.04 o                         
  -8   8   5       1260.90       1217.46        50.04 o                         
  -7   8   5       7208.98       7345.51        98.22 o                         
  -6   8   5        213.33        243.02        14.42 o                         
  -5   8   5       2256.29       2327.52        37.39 o                         
  -4   8   5       4657.33       4641.70        55.82 o                         
  -3   8   5       1323.51       1408.61        25.82 o                         
  -2   8   5       1659.51       1552.09        26.60 o                         
  -1   8   5       1581.79       1591.92        24.94 o                         
   0   8   5       2398.92       2388.29        32.18 o                         
   1   8   5       5121.89       5152.70        58.96 o                         
   2   8   5       2686.68       2739.56        40.49 o                         
   3   8   5      16668.17      16219.39       150.21 o                         
   4   8   5       3200.34       3195.71        48.01 o                         
   5   8   5        605.92        560.39        26.43 o                         
   6   8   5        867.46        848.04        37.10 o                         
   7   8   5       3183.98       3325.70        80.45 o                         
   8   8   5         44.55          9.68        22.68 o                         
  -8   9   5        111.30         70.31        16.21 o                         
  -7   9   5        215.24        216.37        23.14 o                         
  -6   9   5      10256.12       9697.11       124.88 o                         
  -5   9   5      12399.74      12368.64       133.66 o                         
  -4   9   5         46.57         50.15         8.82 o                         
  -3   9   5        132.29        162.69        12.26 o                         
  -2   9   5         68.17         87.36         8.77 o                         
  -1   9   5        104.08        179.28        10.11 o                         
   0   9   5         88.72        119.67         9.41 o                         
   1   9   5      17630.31      17456.26       155.30 o                         
   2   9   5      13364.20      13203.11       118.76 o                         
   3   9   5        865.12        925.31        24.23 o                         
   4   9   5       2904.75       2828.44        46.10 o                         
   5   9   5         67.72         57.92        12.74 o                         
   6   9   5        636.07        600.03        31.28 o                         
   7   9   5       1157.89       1125.35        61.52 o                         
   8   9   5       1768.87       1957.97        72.26 o                         
  -8  10   5        150.59        135.97        15.73 o                         
  -7  10   5        118.75        197.23        18.11 o                         
  -6  10   5        726.45        794.68        28.41 o                         
  -5  10   5         11.69         10.31         9.06 o                         
  -4  10   5      12772.22      12417.87       112.61 o                         
  -3  10   5       5757.36       5943.23        66.46 o                         
  -2  10   5       6096.39       6226.92        67.41 o                         
  -1  10   5       3228.77       3218.41        38.66 o                         
   0  10   5       5814.56       5493.38        58.69 o                         
   1  10   5         19.33         39.95         8.66 o                         
   2  10   5       4898.23       4857.86        58.32 o                         
   3  10   5       2333.06       2297.71        38.59 o                         
   4  10   5         18.07         18.11        10.41 o                         
   5  10   5       6100.28       5924.60        82.40 o                         
   6  10   5          7.69         22.93        14.03 o                         
   7  10   5        180.45        154.51        27.72 o                         
  -8  11   5          0.28         13.96        25.14 o                         
  -7  11   5       3003.45       3137.84        66.07 o                         
  -6  11   5        215.87        224.57        22.24 o                         
  -5  11   5         92.47         95.84        14.41 o                         
  -4  11   5        842.20        833.37        22.60 o                         
  -3  11   5       9819.92       9505.38        89.50 o                         
  -2  11   5        178.31        243.23        14.30 o                         
  -1  11   5       7422.67       7433.07        96.88 o                         
   0  11   5       1918.93       1857.09        30.86 o                         
   1  11   5        146.83        128.09        11.65 o                         
   2  11   5        492.27        445.81        19.20 o                         
   3  11   5       6527.23       6514.21        76.48 o                         
   4  11   5       1204.21       1149.45        33.20 o                         
   5  11   5        109.37        240.56        23.61 o                         
   6  11   5        387.30        438.44        30.50 o                         
   7  11   5       2115.07       2010.57        81.22 o                         
  -7  12   5        326.04        307.44        23.40 o                         
  -6  12   5        576.73        510.18        28.52 o                         
  -5  12   5        339.10        375.22        32.32 o                         
  -4  12   5        271.04        274.26        16.17 o                         
  -3  12   5       5818.52       5749.03        67.22 o                         
  -2  12   5         65.48         58.28        10.66 o                         
  -1  12   5       8849.53       8667.01       100.84 o                         
   0  12   5        201.99        243.05        13.38 o                         
   1  12   5       1660.03       1619.80        34.05 o                         
   2  12   5        671.28        662.82        24.19 o                         
   3  12   5          2.26         20.34        10.77 o                         
   4  12   5       1152.39       1075.31        38.38 o                         
   5  12   5      10676.61      10688.19       143.81 o                         
   6  12   5         69.61         38.30        17.87 o                         
   7  12   5        828.98        852.09        57.42 o                         
  -7  13   5       1918.67       2081.52        53.60 o                         
  -6  13   5       3772.34       3777.79        68.56 o                         
  -5  13   5         69.27         64.33        10.48 o                         
  -4  13   5          5.31         22.69        11.18 o                         
  -3  13   5       1227.71       1288.46        29.09 o                         
  -2  13   5        183.25        177.03        22.00 o                         
  -1  13   5       6706.05       6692.79        85.47 o                         
   0  13   5        101.57         96.77        11.99 o                         
   1  13   5        833.59        852.38        27.49 o                         
   2  13   5       9817.18       9620.87       107.21 o                         
   3  13   5       3386.99       3371.93        62.75 o                         
   4  13   5        133.92        136.36        19.25 o                         
   5  13   5         48.30         66.61        17.92 o                         
   6  13   5        697.29        744.23        40.15 o                         
  -6  14   5       2291.21       2413.89        56.85 o                         
  -5  14   5       2473.70       2410.99        45.32 o                         
  -4  14   5       6927.19       7265.63       101.69 o                         
  -3  14   5        415.09        405.77        21.37 o                         
  -2  14   5        235.90        228.64        17.24 o                         
  -1  14   5        410.28        413.90        24.07 o                         
   0  14   5       7552.80       7210.26        81.51 o                         
   1  14   5        218.06        199.43        18.19 o                         
   2  14   5       3891.48       3992.05        67.53 o                         
   3  14   5        204.09        236.72        21.63 o                         
   4  14   5        212.18        191.21        21.33 o                         
   5  14   5          0.42         -2.93        17.21 o                         
   6  14   5        383.40        302.68        25.63 o                         
  -6  15   5       1021.31       1119.84        48.10 o                         
  -5  15   5       2250.86       2255.77        49.16 o                         
  -4  15   5       1416.23       1415.97        49.43 o                         
  -3  15   5       3707.44       3669.10        59.92 o                         
  -2  15   5         88.77        108.98        16.02 o                         
  -1  15   5       1135.04       1094.92        36.69 o                         
   0  15   5       1881.41       1890.57        39.05 o                         
   1  15   5       4641.82       4847.08        75.75 o                         
   2  15   5       3523.70       3424.23        70.54 o                         
   3  15   5        473.90        449.50        28.58 o                         
   4  15   5        304.03        349.12        34.19 o                         
   5  15   5          0.74        -22.71        18.39 o                         
  -5  16   5       1046.73       1102.57        42.77 o                         
  -4  16   5        193.46        190.09        22.71 o                         
  -3  16   5          0.74         -9.18        14.28 o                         
  -2  16   5       7031.50       7235.62       103.32 o                         
  -1  16   5        174.28        157.82        18.08 o                         
   0  16   5         78.32        109.15        12.98 o                         
   1  16   5        942.71        949.86        37.80 o                         
   2  16   5          1.54          2.72        14.08 o                         
   3  16   5       1663.62       1619.30        46.34 o                         
   4  16   5       1810.89       1989.29        65.07 o                         
  -4  17   5       2796.15       2796.61        66.28 o                         
  -3  17   5       1098.47       1023.13        42.22 o                         
  -2  17   5        395.89        482.12        32.95 o                         
  -1  17   5        202.39        141.25        21.05 o                         
   0  17   5       3647.14       3845.61        83.77 o                         
   1  17   5         26.93         13.40        15.10 o                         
   2  17   5          2.92        -21.30        15.21 o                         
   3  17   5        281.02        204.29        24.70 o                         
  -2  18   5       5167.30       5441.30        94.52 o                         
  -1  18   5        715.07        596.69        41.92 o                         
   0  18   5        855.21        815.53        53.01 o                         
   1  18   5        488.71        444.70        32.89 o                         
   2  18   5          3.99        -11.94        17.69 o                         
 -10   0   6       2268.42       2367.03        76.97 o                         
  -8   0   6        244.94        234.64        24.98 o                         
  -6   0   6       9281.95       9061.02       157.79 o                         
  -4   0   6       5345.51       5791.03        84.75 o                         
  -2   0   6      35141.50      34353.03       382.14 o                         
   0   0   6        434.55        456.67        17.54 o                         
   2   0   6      11545.54      11426.65       152.66 o                         
   4   0   6      29049.51      28476.12       320.07 o                         
   6   0   6        207.16        191.50        21.76 o                         
   8   0   6       1904.87       2144.58        85.90 o                         
  -9   1   6       1051.55       1000.06        28.84 o                         
  -8   1   6          4.97          2.91         9.52 o                         
  -7   1   6        905.00        852.83        25.61 o                         
  -6   1   6         39.33         46.96        10.45 o                         
  -5   1   6        189.47        221.57        10.07 o                         
  -4   1   6      28716.62      27434.26       239.19 o                         
  -3   1   6       1990.28       2371.24        29.48 o                         
  -2   1   6       2468.84       2473.50        31.07 o                         
  -1   1   6       4721.46       5077.07        46.34 o                         
   0   1   6       1351.43       1591.73        22.30 o                         
   1   1   6      10868.64      10648.19        89.41 o                         
   2   1   6      26893.34      26521.91       283.48 o                         
   3   1   6       2696.59       2476.27        36.30 o                         
   4   1   6       8764.75       8905.64        86.89 o                         
   5   1   6       2016.91       2005.39        34.85 o                         
   6   1   6       1243.70       1146.31        32.76 o                         
   7   1   6        924.09        928.00        40.25 o                         
   8   1   6        457.74        374.72        34.09 o                         
   9   1   6          0.08        -13.61        25.98 o                         
  -9   2   6         30.06         40.50        11.63 o                         
  -8   2   6       2246.84       2170.68        42.34 o                         
  -7   2   6       3869.98       3698.32       102.98 o                         
  -6   2   6        770.02        747.53        21.90 o                         
  -5   2   6       6258.60       5778.70        64.73 o                         
  -4   2   6        225.23        170.50         8.05 o                         
  -3   2   6       5378.26       5256.23        52.52 o                         
  -2   2   6       9730.29       9590.63        80.32 o                         
  -1   2   6      31012.36      31456.95       235.60 o                         
   0   2   6       5310.85       5224.91        49.81 o                         
   1   2   6        266.29        206.77        10.77 o                         
   2   2   6        112.26        168.41        10.40 o                         
   3   2   6        809.03        929.71        21.68 o                         
   4   2   6       2693.04       2602.53        39.85 o                         
   5   2   6         72.61        105.42        10.91 o                         
   6   2   6       4905.08       4688.34        66.64 o                         
   7   2   6       3820.50       3861.13        91.56 o                         
   8   2   6        213.76        166.52        23.13 o                         
   9   2   6        985.73       1064.97        61.85 o                         
  -9   3   6       1413.60       1538.58        58.01 o                         
  -8   3   6        115.48        187.23        20.75 o                         
  -7   3   6       2736.94       2621.54        48.05 o                         
  -6   3   6       8370.25       8071.03       120.39 o                         
  -5   3   6       3400.20       3272.97        42.96 o                         
  -4   3   6        595.14        585.49        16.19 o                         
  -3   3   6       2140.44       2160.87        25.82 o                         
  -2   3   6      12029.88      11850.22        93.92 o                         
  -1   3   6        864.40        978.06        16.20 o                         
   0   3   6      14200.46      14091.07       115.24 o                         
   1   3   6      31183.88      32243.04       248.17 o                         
   2   3   6       3552.07       3782.60        44.65 o                         
   3   3   6          0.39          8.96         6.17 o                         
   4   3   6       1990.91       1924.21        34.00 o                         
   5   3   6       2738.57       2592.91        42.83 o                         
   6   3   6        122.50        246.06        22.80 o                         
   7   3   6       2521.49       2605.18        66.75 o                         
   8   3   6       2610.18       2737.80        74.03 o                         
   9   3   6        767.87        839.84        51.43 o                         
  -9   4   6       1408.98       1357.26        47.65 o                         
  -8   4   6       3558.68       3473.48        77.40 o                         
  -7   4   6       1690.39       1769.01        40.81 o                         
  -6   4   6        510.83        531.37        20.04 o                         
  -5   4   6        208.56        235.38        16.05 o                         
  -4   4   6        124.89        115.95         9.19 o                         
  -3   4   6       8038.10       8071.77        80.16 o                         
  -2   4   6         23.61         42.71         5.12 o                         
  -1   4   6      11866.01      12033.44        96.13 o                         
   0   4   6      29360.13      29817.35       227.60 o                         
   1   4   6       2734.73       2804.91        34.84 o                         
   2   4   6       8149.91       7746.32        72.49 o                         
   3   4   6        768.50        740.39        20.65 o                         
   4   4   6       1272.23       1169.70        27.97 o                         
   5   4   6       2867.86       2711.05        44.90 o                         
   6   4   6       8627.58       8548.46       113.93 o                         
   7   4   6       1040.94       1032.31        39.30 o                         
   8   4   6        173.39        281.10        47.95 o                         
  -9   5   6        199.88        164.71        26.05 o                         
  -8   5   6        156.96        133.45        15.90 o                         
  -7   5   6        167.61        133.03        15.20 o                         
  -6   5   6       2946.17       2940.58        47.66 o                         
  -5   5   6       7501.49       7197.73        81.02 o                         
  -4   5   6       3880.68       3969.46        62.59 o                         
  -3   5   6      10261.23      10194.04        96.51 o                         
  -2   5   6        540.64        331.02        12.07 o                         
  -1   5   6       5295.66       5327.55        48.06 o                         
   0   5   6       3525.27       3446.35        38.41 o                         
   1   5   6        488.77        498.75        14.89 o                         
   2   5   6         18.11         36.75         6.31 o                         
   3   5   6      28745.07      28134.66       223.41 o                         
   4   5   6        112.84        117.83        12.66 o                         
   5   5   6       1362.62       1363.02        35.33 o                         
   6   5   6        865.09        745.80        30.77 o                         
   7   5   6        160.20        126.77        16.95 o                         
   8   5   6        527.83        578.01        42.44 o                         
  -9   6   6       3386.44       3857.62        82.50 o                         
  -8   6   6        304.81        259.54        22.29 o                         
  -7   6   6         16.64          5.77         9.36 o                         
  -6   6   6         33.12         33.22         9.04 o                         
  -5   6   6       6651.00       6609.62        82.34 o                         
  -4   6   6        300.19        341.17        15.45 o                         
  -3   6   6      27612.16      26913.54       229.04 o                         
  -2   6   6        106.21        167.17         8.52 o                         
  -1   6   6        239.01        263.11        10.20 o                         
   0   6   6       1370.57       1483.01        23.19 o                         
   1   6   6      10313.02       9830.24        95.51 o                         
   2   6   6        467.98        496.30        17.02 o                         
   3   6   6       2653.47       2655.85        39.53 o                         
   4   6   6         58.79         28.68         9.43 o                         
   5   6   6       9697.69       9477.68       108.56 o                         
   6   6   6       1183.72       1098.00        38.51 o                         
   7   6   6         47.53          8.86        13.98 o                         
   8   6   6          5.98         24.96        21.58 o                         
  -9   7   6        408.89        390.79        35.46 o                         
  -8   7   6       1166.76       1230.66        32.22 o                         
  -7   7   6        500.87        456.94        22.94 o                         
  -6   7   6       5995.74       5897.12        67.31 o                         
  -5   7   6       3984.72       3832.97        55.64 o                         
  -4   7   6       2051.56       1919.96        33.08 o                         
  -3   7   6       1929.11       1856.53        28.95 o                         
  -2   7   6       8793.22       8979.53        83.08 o                         
  -1   7   6       1889.96       1990.41        27.93 o                         
   0   7   6       7974.37       7782.00        70.05 o                         
   1   7   6       1257.32       1346.41        24.21 o                         
   2   7   6       1315.12       1488.18        28.13 o                         
   3   7   6      14630.63      14215.51       131.23 o                         
   4   7   6        184.51        164.66        13.86 o                         
   5   7   6        339.81        385.53        25.43 o                         
   6   7   6        374.11        451.77        33.06 o                         
   7   7   6          0.99         12.51        14.36 o                         
   8   7   6       2241.75       2261.86        72.88 o                         
  -9   8   6        242.89        199.34        26.22 o                         
  -8   8   6       5619.56       5603.02       100.78 o                         
  -7   8   6        990.31        926.87        28.23 o                         
  -6   8   6        458.53        483.36        18.18 o                         
  -5   8   6        735.01        701.50        20.08 o                         
  -4   8   6         69.51         73.83         9.36 o                         
  -3   8   6        653.79        685.85        19.96 o                         
  -2   8   6         40.12         52.57         6.74 o                         
  -1   8   6      10899.08      10746.09        95.59 o                         
   0   8   6      17111.90      17188.12       140.49 o                         
   1   8   6        228.38        217.21        12.75 o                         
   2   8   6       4056.57       3717.99        46.69 o                         
   3   8   6       1488.94       1501.15        31.20 o                         
   4   8   6       1112.88       1070.48        30.56 o                         
   5   8   6       1514.31       1543.16        39.50 o                         
   6   8   6       6990.24       7065.49       155.46 o                         
   7   8   6       1539.87       1479.95        41.62 o                         
   8   8   6         52.46        106.55        28.06 o                         
  -8   9   6        651.30        719.01        33.23 o                         
  -7   9   6       2385.25       2273.01        59.76 o                         
  -6   9   6       4325.25       4526.21        69.52 o                         
  -5   9   6         51.73         66.32        10.43 o                         
  -4   9   6        912.24        877.53        27.50 o                         
  -3   9   6          0.23          4.23         7.46 o                         
  -2   9   6       2643.88       2630.01        39.66 o                         
  -1   9   6          3.85         28.99         7.07 o                         
   0   9   6       3686.41       3576.45        44.64 o                         
   1   9   6      15598.27      15449.53       130.54 o                         
   2   9   6       3346.68       3326.48        48.08 o                         
   3   9   6       2076.44       1901.88        35.14 o                         
   4   9   6       1964.74       1892.18        40.58 o                         
   5   9   6       3226.80       3305.71        61.77 o                         
   6   9   6          0.17         36.16        18.09 o                         
   7   9   6       1098.28       1220.45        41.97 o                         
  -8  10   6        443.98        515.32        23.25 o                         
  -7  10   6       1658.50       1713.40        36.96 o                         
  -6  10   6       3074.34       2954.45        59.08 o                         
  -5  10   6       4486.62       4748.49        69.97 o                         
  -4  10   6        843.66        869.10        26.54 o                         
  -3  10   6       2912.63       2920.84        48.27 o                         
  -2  10   6       8574.06       8687.64        90.39 o                         
  -1  10   6       7154.02       7061.62        72.16 o                         
   0  10   6       2852.31       2858.50        38.26 o                         
   1  10   6       2289.42       2275.58        34.53 o                         
   2  10   6        763.53        828.39        23.07 o                         
   3  10   6        106.15         71.48        11.47 o                         
   4  10   6       6495.06       6582.45        84.51 o                         
   5  10   6         90.09        106.19        17.38 o                         
   6  10   6       2196.94       2060.93        58.27 o                         
   7  10   6       1167.93       1276.92        61.71 o                         
  -8  11   6        464.00        520.46        48.91 o                         
  -7  11   6        241.80        224.00        19.23 o                         
  -6  11   6          8.80         12.68        12.47 o                         
  -5  11   6          8.20         36.03        12.42 o                         
  -4  11   6      17932.32      17790.08       168.68 o                         
  -3  11   6       2460.09       2497.34        44.13 o                         
  -2  11   6       1647.38       1758.50        34.37 o                         
  -1  11   6         42.84         51.03         8.25 o                         
   0  11   6         79.22         61.58         8.86 o                         
   1  11   6        930.34        922.73        24.33 o                         
   2  11   6       9529.65       9310.77        95.65 o                         
   3  11   6       1398.83       1345.14        34.05 o                         
   4  11   6       2469.78       2521.42        56.13 o                         
   5  11   6       1024.36        938.57        38.95 o                         
   6  11   6        981.58       1018.89        45.51 o                         
   7  11   6          1.52        -29.77        23.75 o                         
  -7  12   6        629.95        665.83        31.60 o                         
  -6  12   6       1770.55       1798.47        46.43 o                         
  -5  12   6        117.96        154.31        19.12 o                         
  -4  12   6        645.55        667.89        22.47 o                         
  -3  12   6        875.31        822.27        21.22 o                         
  -2  12   6      10537.63      10732.54       117.41 o                         
  -1  12   6       5088.22       5027.00        70.38 o                         
   0  12   6          0.65         -3.04         7.55 o                         
   1  12   6         30.28         41.15         9.97 o                         
   2  12   6       4584.09       4389.91        63.39 o                         
   3  12   6        161.52        131.33        16.94 o                         
   4  12   6      10198.97      10512.73       138.81 o                         
   5  12   6         54.11         23.20        16.21 o                         
   6  12   6         28.46         -3.08        20.02 o                         
  -7  13   6       1260.96       1340.71        58.61 o                         
  -6  13   6         84.01         51.75        17.40 o                         
  -5  13   6        319.41        343.65        27.21 o                         
  -4  13   6       4042.57       4191.40        69.45 o                         
  -3  13   6       1024.84        965.08        26.62 o                         
  -2  13   6        222.03        226.27        17.52 o                         
  -1  13   6       1031.47       1072.98        32.61 o                         
   0  13   6        196.94        252.13        16.57 o                         
   1  13   6       7087.17       7143.60        93.87 o                         
   2  13   6       2781.02       2839.74        55.29 o                         
   3  13   6       2624.15       2588.23        54.12 o                         
   4  13   6       1138.61       1221.48        46.07 o                         
   5  13   6       2220.28       2273.62        60.07 o                         
   6  13   6        209.14        189.58        27.10 o                         
  -6  14   6         20.73          8.62        17.02 o                         
  -5  14   6        892.32        888.43        40.70 o                         
  -4  14   6        128.10         99.87        16.05 o                         
  -3  14   6        911.25        922.73        29.70 o                         
  -2  14   6       1373.63       1329.56        35.29 o                         
  -1  14   6      13186.42      12921.49       148.16 o                         
   0  14   6       2797.79       2840.05        47.21 o                         
   1  14   6          0.86         49.45        12.90 o                         
   2  14   6        471.73        477.13        31.59 o                         
   3  14   6        792.85        799.38        41.37 o                         
   4  14   6         15.06         13.69        18.36 o                         
   5  14   6        432.78        413.46        35.89 o                         
  -5  15   6       1926.40       2003.63        63.44 o                         
  -4  15   6       1654.33       1652.83        44.94 o                         
  -3  15   6        761.53        704.94        28.22 o                         
  -2  15   6       2609.97       2646.36        62.09 o                         
  -1  15   6        847.71        877.54        45.07 o                         
   0  15   6       5017.90       4963.91        65.78 o                         
   1  15   6       4174.77       4050.61        73.12 o                         
   2  15   6         66.83         44.82        16.60 o                         
   3  15   6        662.25        522.62        35.73 o                         
   4  15   6          5.78          7.78        18.66 o                         
  -4  16   6        365.67        320.21        31.12 o                         
  -3  16   6       2595.60       2668.05        52.47 o                         
  -2  16   6        616.81        640.64        33.90 o                         
  -1  16   6        215.71        206.67        21.54 o                         
   0  16   6       1715.56       1665.10        48.02 o                         
   1  16   6       1431.90       1457.31        44.81 o                         
   2  16   6       2444.44       2265.89        51.14 o                         
   3  16   6        480.10        529.45        34.73 o                         
   4  16   6       1686.99       1472.85        60.89 o                         
  -3  17   6       1166.93       1268.83        42.01 o                         
  -2  17   6        110.69        103.03        19.44 o                         
  -1  17   6       1914.54       1990.48        68.03 o                         
   0  17   6         39.15         36.36        19.65 o                         
   1  17   6         50.71         24.41        15.07 o                         
   2  17   6        113.96         70.24        17.46 o                         
  -1  18   6         38.36         22.38        20.26 o                         
   0  18   6       1126.39       1198.07        53.60 o                         
  -9   0   7         19.79         41.06        20.27 o                         
  -7   0   7       7843.72       7575.03       140.29 o                         
  -5   0   7       4858.51       4867.08        75.63 o                         
  -3   0   7      12231.36      11863.60       157.79 o                         
  -1   0   7         44.35         44.21         7.42 o                         
   1   0   7      35941.13      34269.20       368.95 o                         
   3   0   7      12518.94      12244.63       156.74 o                         
   5   0   7          0.71        -20.31        13.54 o                         
   7   0   7       5308.76       5498.81       140.40 o                         
  -9   1   7         10.23         13.20        12.46 o                         
  -8   1   7       2398.52       2236.75        43.65 o                         
  -7   1   7       1445.41       1524.45        30.39 o                         
  -6   1   7         54.71         63.72         7.45 o                         
  -5   1   7      18724.97      18049.40       173.37 o                         
  -4   1   7        886.23       1003.99        17.58 o                         
  -3   1   7       1256.43       1231.51        20.66 o                         
  -2   1   7       8052.81       8105.10        98.25 o                         
  -1   1   7       5571.66       5638.85        50.43 o                         
   0   1   7       4275.48       4068.82        45.95 o                         
   1   1   7       7772.90       7605.36        73.19 o                         
   2   1   7       3212.73       3144.46        41.09 o                         
   3   1   7      13756.69      13995.34       123.37 o                         
   4   1   7      16570.72      16099.77       141.43 o                         
   5   1   7        394.57        425.66        22.37 o                         
   6   1   7         98.78        117.53        15.62 o                         
   7   1   7        192.80        207.53        23.96 o                         
   8   1   7         11.57         53.25        19.02 o                         
  -9   2   7       1200.69       1173.48        41.23 o                         
  -8   2   7       8709.94       8924.45       118.49 o                         
  -7   2   7       1750.07       1674.69        49.69 o                         
  -6   2   7       1197.83       1071.35        26.32 o                         
  -5   2   7       1185.03       1180.97        24.80 o                         
  -4   2   7      16087.23      16058.02       151.05 o                         
  -3   2   7       1563.58       1550.76        23.85 o                         
  -2   2   7      14179.62      13651.48       115.18 o                         
  -1   2   7      12412.60      12694.89       105.90 o                         
   0   2   7         88.24        160.15         9.82 o                         
   1   2   7       4296.74       4233.89        49.36 o                         
   2   2   7         23.14         28.59         7.09 o                         
   3   2   7         16.79         16.97         7.90 o                         
   4   2   7         69.94        185.90        19.88 o                         
   5   2   7       4580.03       4621.87        73.14 o                         
   6   2   7       8946.47       8830.04       109.63 o                         
   7   2   7       2444.91       2438.11        62.17 o                         
   8   2   7       1019.57       1061.50        51.13 o                         
  -9   3   7       1683.80       1844.09        52.94 o                         
  -8   3   7        274.15        284.62        19.92 o                         
  -7   3   7       2720.88       2663.14        52.25 o                         
  -6   3   7        535.26        517.17        16.48 o                         
  -5   3   7        286.22        266.03        13.78 o                         
  -4   3   7       1638.03       1538.27        24.63 o                         
  -3   3   7      17457.51      17186.04       146.07 o                         
  -2   3   7      15284.91      15437.74       128.73 o                         
  -1   3   7       2258.39       2387.56        29.91 o                         
   0   3   7       4164.87       3833.20        43.65 o                         
   1   3   7       2443.87       2593.72        36.39 o                         
   2   3   7         57.22         73.90         8.48 o                         
   3   3   7       1358.90       1311.92        28.03 o                         
   4   3   7      11049.30      10719.59       106.47 o                         
   5   3   7       3629.66       3654.15        57.00 o                         
   6   3   7        178.53        270.88        31.90 o                         
   7   3   7       1963.77       2106.24        57.80 o                         
   8   3   7        105.53         77.77        24.75 o                         
  -9   4   7       1522.69       1418.75        48.73 o                         
  -8   4   7       1485.17       1538.50        52.03 o                         
  -7   4   7        227.16        286.15        19.85 o                         
  -6   4   7       4241.00       4129.58        58.96 o                         
  -5   4   7          1.32         11.91         7.14 o                         
  -4   4   7          7.58         50.59         6.76 o                         
  -3   4   7       1064.80        961.86        19.52 o                         
  -2   4   7       1543.21       1439.93        22.21 o                         
  -1   4   7      22890.98      22936.22       174.59 o                         
   0   4   7      13785.62      14114.02       118.87 o                         
   1   4   7       7485.28       7231.49        71.71 o                         
   2   4   7       3108.05       3183.37        42.30 o                         
   3   4   7       6779.29       6512.59        72.52 o                         
   4   4   7       2259.73       2285.99        39.14 o                         
   5   4   7       4592.95       4468.89        67.55 o                         
   6   4   7       2277.16       2239.36        53.76 o                         
   7   4   7          1.74         15.36        16.02 o                         
   8   4   7       2129.78       2166.82        51.67 o                         
  -9   5   7        603.60        684.50        39.82 o                         
  -8   5   7       2128.08       2106.83        48.17 o                         
  -7   5   7       2129.77       2270.53        47.77 o                         
  -6   5   7        851.33        820.87        30.25 o                         
  -5   5   7       2101.20       2177.24        37.66 o                         
  -4   5   7      10310.54      10029.00       101.12 o                         
  -3   5   7       3414.97       3355.15        40.56 o                         
  -2   5   7         31.49         62.22         5.32 o                         
  -1   5   7       2075.61       2076.43        26.53 o                         
   0   5   7       4801.42       4964.70        51.27 o                         
   1   5   7         40.80         42.65         7.52 o                         
   2   5   7      26830.20      26051.27       209.72 o                         
   3   5   7        165.79        134.80        12.66 o                         
   4   5   7        166.53        178.21        13.85 o                         
   5   5   7        527.58        533.18        25.77 o                         
   6   5   7        782.50        881.29        44.53 o                         
   7   5   7        803.73        814.12        40.24 o                         
   8   5   7       1281.00       1652.98        80.89 o                         
  -9   6   7          2.32        -12.43        21.41 o                         
  -8   6   7          0.76         -8.61        10.79 o                         
  -7   6   7          7.57         31.21        10.34 o                         
  -6   6   7      16774.87      16403.78       161.77 o                         
  -5   6   7        197.75        284.79        15.57 o                         
  -4   6   7       4804.34       4700.37        62.55 o                         
  -3   6   7          1.80         -0.77         5.49 o                         
  -2   6   7          7.05         11.56         4.75 o                         
  -1   6   7        875.55        871.46        17.43 o                         
   0   6   7      17673.28      17347.53       139.09 o                         
   1   6   7        623.63        688.31        19.19 o                         
   2   6   7       2115.98       2230.73        35.67 o                         
   3   6   7        677.41        708.43        21.44 o                         
   4   6   7       4914.48       4911.74        68.01 o                         
   5   6   7          6.02          4.68        11.19 o                         
   6   6   7        333.60        291.76        29.16 o                         
   7   6   7         38.27          2.93        17.12 o                         
   8   6   7       4556.57       4780.23       108.86 o                         
  -9   7   7       1148.83       1342.22        57.69 o                         
  -8   7   7        360.64        356.65        28.95 o                         
  -7   7   7        521.09        557.27        28.02 o                         
  -6   7   7       1118.80       1014.09        23.94 o                         
  -5   7   7       3720.27       3426.69        59.33 o                         
  -4   7   7       9247.70       9261.65        99.82 o                         
  -3   7   7       9768.06       9691.22        89.07 o                         
  -2   7   7        157.05        181.12        10.58 o                         
  -1   7   7         86.00         92.98         8.31 o                         
   0   7   7       1656.81       1568.53        26.25 o                         
   1   7   7        168.11        212.68        12.65 o                         
   2   7   7      18539.42      18187.00       154.73 o                         
   3   7   7         12.35         16.87         8.14 o                         
   4   7   7        677.55        721.98        24.68 o                         
   5   7   7       3370.01       3251.21        63.51 o                         
   6   7   7        768.58        726.32        42.17 o                         
   7   7   7       1718.10       1799.32        59.55 o                         
   8   7   7        742.71        927.03        55.06 o                         
  -8   8   7        992.94        919.96        39.19 o                         
  -7   8   7        273.89        271.74        20.82 o                         
  -6   8   7        332.90        352.08        18.53 o                         
  -5   8   7        789.74        772.78        23.45 o                         
  -4   8   7        692.92        627.51        20.22 o                         
  -3   8   7          7.10         23.66         7.20 o                         
  -2   8   7        400.27        429.16        15.31 o                         
  -1   8   7      38765.66      38870.07       288.84 o                         
   0   8   7       2255.08       2154.92        32.67 o                         
   1   8   7       2063.38       1988.97        32.62 o                         
   2   8   7        893.46        919.41        27.22 o                         
   3   8   7       6264.21       5847.46        71.51 o                         
   4   8   7        190.31        230.39        18.94 o                         
   5   8   7       5443.34       5489.25        95.17 o                         
   6   8   7       3205.35       3325.34        74.95 o                         
   7   8   7         35.95         32.05        21.31 o                         
  -8   9   7        617.04        602.39        32.89 o                         
  -7   9   7        636.76        716.11        28.39 o                         
  -6   9   7        505.22        475.49        19.82 o                         
  -5   9   7        115.19        122.39        13.59 o                         
  -4   9   7        284.64        251.04        18.18 o                         
  -3   9   7      17337.62      17351.77       170.05 o                         
  -2   9   7       4645.97       4346.07        52.42 o                         
  -1   9   7        638.30        612.07        18.61 o                         
   0   9   7       7785.86       7905.56        77.80 o                         
   1   9   7       2196.19       2261.53        35.49 o                         
   2   9   7        961.77        904.88        25.25 o                         
   3   9   7       2197.44       2127.92        40.83 o                         
   4   9   7       6214.18       6161.15        94.56 o                         
   5   9   7       2266.00       2149.21        59.29 o                         
   6   9   7         74.60        148.98        30.04 o                         
   7   9   7        666.19        705.16        46.43 o                         
  -8  10   7       2232.23       2451.49        64.07 o                         
  -7  10   7       2152.13       2061.38        50.18 o                         
  -6  10   7       2844.67       2920.58        80.46 o                         
  -5  10   7        707.65        761.06        28.82 o                         
  -4  10   7       2671.14       2619.56        47.82 o                         
  -3  10   7         30.28         96.21        13.44 o                         
  -2  10   7       9299.68       9268.17       100.30 o                         
  -1  10   7       1058.62       1045.24        25.10 o                         
   0  10   7        142.04        139.99        11.18 o                         
   1  10   7       6407.23       6429.26        73.51 o                         
   2  10   7        129.14        117.11        12.53 o                         
   3  10   7         55.56         89.72        13.05 o                         
   4  10   7        411.54        428.71        28.45 o                         
   5  10   7       1083.12       1193.51        45.85 o                         
   6  10   7       2054.30       2186.57        61.95 o                         
   7  10   7       1874.14       1924.35        63.64 o                         
  -7  11   7        535.60        707.69        30.96 o                         
  -6  11   7         42.29         79.24        16.59 o                         
  -5  11   7      14028.66      13775.91       170.86 o                         
  -4  11   7        848.59        949.60        32.45 o                         
  -3  11   7          9.62         11.80         9.88 o                         
  -2  11   7        425.87        357.45        19.67 o                         
  -1  11   7       4027.95       3917.80        51.93 o                         
   0  11   7       1934.95       1815.68        32.19 o                         
   1  11   7       4071.49       4166.53        55.43 o                         
   2  11   7       1926.33       1671.45        38.35 o                         
   3  11   7       9717.07       9304.08       122.92 o                         
   4  11   7        494.15        555.86        42.00 o                         
   5  11   7         17.11        -11.46        16.39 o                         
   6  11   7        204.68        171.58        24.87 o                         
  -7  12   7       2327.03       2254.55        55.75 o                         
  -6  12   7         44.72         88.78        19.81 o                         
  -5  12   7       1182.37       1259.53        42.34 o                         
  -4  12   7       1080.79        985.53        40.24 o                         
  -3  12   7       4378.96       4643.95        78.09 o                         
  -2  12   7        679.94        689.47        29.40 o                         
  -1  12   7          2.81        -10.20         7.35 o                         
   0  12   7        295.15        310.25        19.21 o                         
   1  12   7      12969.13      12644.94       139.86 o                         
   2  12   7         31.22         23.65        14.59 o                         
   3  12   7       4223.17       4140.42        67.93 o                         
   4  12   7          1.01        -11.27        16.15 o                         
   5  12   7         39.33         41.49        20.80 o                         
   6  12   7       1028.23        970.81        48.94 o                         
  -6  13   7          0.39         -1.36        17.21 o                         
  -5  13   7       3054.50       3149.26        69.29 o                         
  -4  13   7        126.03        162.08        14.43 o                         
  -3  13   7        385.43        364.44        17.84 o                         
  -2  13   7       6332.28       6273.97        92.42 o                         
  -1  13   7         29.53         35.64        12.53 o                         
   0  13   7       2373.10       2440.37        50.18 o                         
   1  13   7       1399.86       1435.03        37.28 o                         
   2  13   7        389.34        402.49        26.29 o                         
   3  13   7       1594.79       1704.00        47.86 o                         
   4  13   7       4665.74       4662.85        93.57 o                         
   5  13   7         60.53         22.32        21.31 o                         
  -6  14   7         53.80         55.99        20.48 o                         
  -5  14   7         39.19         17.50        17.45 o                         
  -4  14   7       3428.06       3577.69        61.77 o                         
  -3  14   7        627.44        589.27        24.66 o                         
  -2  14   7       3346.45       3431.59        59.40 o                         
  -1  14   7       3791.70       3817.40        67.11 o                         
   0  14   7       1259.76       1253.66        32.33 o                         
   1  14   7         18.48         -6.85        12.07 o                         
   2  14   7        511.33        461.30        28.04 o                         
   3  14   7        164.09        207.13        22.13 o                         
   4  14   7         39.43         34.51        23.57 o                         
   5  14   7        991.20       1189.72        57.84 o                         
  -5  15   7        367.38        402.80        42.41 o                         
  -4  15   7        586.56        593.78        31.11 o                         
  -3  15   7       2465.39       2436.71        51.63 o                         
  -2  15   7       2719.69       2965.98        58.82 o                         
  -1  15   7       1134.03       1225.52        39.40 o                         
   0  15   7        678.16        718.31        26.87 o                         
   1  15   7        232.74        233.48        21.45 o                         
   2  15   7        345.27        281.44        23.97 o                         
   3  15   7        121.98         52.79        19.66 o                         
   4  15   7       2420.07       2402.91        79.07 o                         
  -4  16   7        422.57        446.49        31.75 o                         
  -3  16   7        175.06        174.65        20.00 o                         
  -2  16   7        367.97        419.74        42.56 o                         
  -1  16   7       1817.40       1947.86        53.47 o                         
   0  16   7       3594.35       3534.22        90.77 o                         
   1  16   7       3823.33       3758.20        82.00 o                         
   2  16   7       1829.34       1848.25        67.54 o                         
   3  16   7         79.93         63.80        24.82 o                         
  -2  17   7         13.77        -19.88        17.33 o                         
  -1  17   7        240.57        190.97        26.91 o                         
   0  17   7       1107.85       1241.71        57.05 o                         
   1  17   7          6.66         -1.88        16.84 o                         
  -8   0   8        162.76        142.32        17.89 o                         
  -6   0   8       8885.48       8665.65       155.97 o                         
  -4   0   8        268.40        202.67        13.97 o                         
  -2   0   8       3947.37       4058.30        67.95 o                         
   0   0   8      66567.73      67652.18       692.85 o                         
   2   0   8        906.53        897.78        30.74 o                         
   4   0   8          7.00         14.72        12.56 o                         
   6   0   8       3530.62       3919.81       123.21 o                         
   8   0   8       3263.35       3550.38       115.40 o                         
  -9   1   8        214.47        299.75        32.63 o                         
  -8   1   8       2165.28       2332.78        51.44 o                         
  -7   1   8          1.29          2.28         7.31 o                         
  -6   1   8       4336.43       4033.91        43.11 o                         
  -5   1   8        136.13        155.87        10.00 o                         
  -4   1   8       1646.70       1608.94        26.98 o                         
  -3   1   8       8596.05       8148.29        74.95 o                         
  -2   1   8      15354.40      15379.63       139.26 o                         
  -1   1   8       5120.80       5215.60        49.23 o                         
   0   1   8       2640.27       3014.69        37.96 o                         
   1   1   8       4760.45       4856.24        52.65 o                         
   2   1   8       6964.51       6925.87        74.07 o                         
   3   1   8       2649.56       2484.43        39.01 o                         
   4   1   8          5.45         10.19         8.62 o                         
   5   1   8         15.60         29.20        12.17 o                         
   6   1   8       4827.94       4962.20       104.05 o                         
   7   1   8          7.75         38.78        17.68 o                         
   8   1   8        983.45       1155.24        50.19 o                         
  -9   2   8        762.17        900.53        35.99 o                         
  -8   2   8       1146.72       1197.23        43.49 o                         
  -7   2   8        783.38        844.58        35.61 o                         
  -6   2   8       2104.58       1979.26        36.59 o                         
  -5   2   8      10437.90       9958.85        92.95 o                         
  -4   2   8       2385.43       2422.41        33.02 o                         
  -3   2   8       2153.33       2065.09        34.07 o                         
  -2   2   8        676.25        672.95        18.31 o                         
  -1   2   8       1442.34       1474.77        25.75 o                         
   0   2   8       3592.24       3376.76        41.42 o                         
   1   2   8        418.05        383.43        14.70 o                         
   2   2   8       5581.45       5611.02        62.45 o                         
   3   2   8       8206.86       7987.87        85.20 o                         
   4   2   8        236.83        273.10        16.90 o                         
   5   2   8       6062.56       6077.70        80.33 o                         
   6   2   8       1429.09       1484.76        55.91 o                         
   7   2   8        181.96        185.99        24.38 o                         
   8   2   8        929.20        998.17        48.96 o                         
  -9   3   8        281.52        351.88        25.74 o                         
  -8   3   8        483.46        476.04        26.94 o                         
  -7   3   8        145.96        162.54        14.72 o                         
  -6   3   8       1987.70       1916.08        36.41 o                         
  -5   3   8         90.56         85.90        10.57 o                         
  -4   3   8       7325.16       6958.34        67.31 o                         
  -3   3   8      19143.93      18825.10       229.12 o                         
  -2   3   8        661.37        603.25        16.11 o                         
  -1   3   8        104.83         93.91         8.18 o                         
   0   3   8          1.71          1.50         5.64 o                         
   1   3   8       1981.33       1850.10        30.31 o                         
   2   3   8          8.86         31.85         8.68 o                         
   3   3   8      13428.30      13108.69       124.35 o                         
   4   3   8      11952.43      11588.97       144.60 o                         
   5   3   8       1311.76       1211.51        34.45 o                         
   6   3   8       1117.99       1047.11        53.53 o                         
   7   3   8          2.42         18.75        17.88 o                         
   8   3   8         80.07         52.41        28.78 o                         
  -9   4   8         22.16         40.50        19.88 o                         
  -8   4   8        525.18        601.03        27.86 o                         
  -7   4   8       2494.34       2534.15        46.47 o                         
  -6   4   8         10.02          6.33         7.64 o                         
  -5   4   8       2682.60       2774.61        42.30 o                         
  -4   4   8       2680.45       2493.88        36.50 o                         
  -3   4   8         71.13        106.06         8.85 o                         
  -2   4   8      14315.75      14182.34       123.44 o                         
  -1   4   8       7821.64       7727.10        70.51 o                         
   0   4   8       4208.91       4070.29        47.87 o                         
   1   4   8       9808.17       9900.37        94.50 o                         
   2   4   8      12395.59      12039.14       111.54 o                         
   3   4   8       1576.25       1526.38        32.14 o                         
   4   4   8       1997.68       2074.82        44.35 o                         
   5   4   8       1025.45        955.63        32.92 o                         
   6   4   8          1.87         21.99        17.08 o                         
   7   4   8       2742.23       2687.30        69.03 o                         
   8   4   8          0.28        -27.25        20.51 o                         
  -9   5   8       2570.33       2560.59        65.29 o                         
  -8   5   8        672.98        731.43        28.64 o                         
  -7   5   8        545.95        660.77        40.01 o                         
  -6   5   8        288.08        311.79        17.44 o                         
  -5   5   8       4388.36       4147.66        69.00 o                         
  -4   5   8       2079.84       2034.25        39.03 o                         
  -3   5   8        870.25        863.13        20.06 o                         
  -2   5   8         13.03         23.17         5.81 o                         
  -1   5   8      16849.21      16677.12       133.94 o                         
   0   5   8         19.27         26.70         7.46 o                         
   1   5   8       8980.96       9029.47        90.76 o                         
   2   5   8        361.11        305.77        16.80 o                         
   3   5   8        523.67        496.01        20.48 o                         
   4   5   8       1907.25       1867.00        42.02 o                         
   5   5   8       6134.81       5889.47        89.52 o                         
   6   5   8        587.05        580.95        43.12 o                         
   7   5   8         25.23        122.90        23.04 o                         
  -8   6   8          4.01         -0.15        12.25 o                         
  -7   6   8      11807.53      11888.03       142.91 o                         
  -6   6   8        632.20        620.83        21.92 o                         
  -5   6   8         47.87         43.29         7.90 o                         
  -4   6   8        622.26        602.14        14.86 o                         
  -3   6   8       2858.72       2832.11        40.98 o                         
  -2   6   8         62.76         82.51         7.19 o                         
  -1   6   8       8498.97       8424.64        76.97 o                         
   0   6   8          0.01         24.15         7.16 o                         
   1   6   8      19298.71      19161.49       160.39 o                         
   2   6   8       1677.66       1634.31        31.13 o                         
   3   6   8        144.97        120.59        12.60 o                         
   4   6   8         30.64         36.13        11.84 o                         
   5   6   8        417.17        480.55        31.22 o                         
   6   6   8         73.35         17.14        19.02 o                         
   7   6   8       7345.88       7583.78       140.01 o                         
  -8   7   8        289.24        204.02        20.63 o                         
  -7   7   8        342.78        382.82        27.64 o                         
  -6   7   8       2664.70       2574.85        43.68 o                         
  -5   7   8       5575.31       5486.51        74.01 o                         
  -4   7   8       4362.13       4178.16        58.99 o                         
  -3   7   8        212.70        196.36        12.59 o                         
  -2   7   8          3.57         27.62         6.71 o                         
  -1   7   8      11945.98      11877.57       102.86 o                         
   0   7   8        234.32        229.80        12.69 o                         
   1   7   8       3168.11       2998.22        42.02 o                         
   2   7   8         42.37         91.16        10.88 o                         
   3   7   8       1934.71       1876.43        35.82 o                         
   4   7   8       5983.37       5758.79        82.33 o                         
   5   7   8       5040.32       5005.96        98.23 o                         
   6   7   8        533.07        641.68        45.50 o                         
   7   7   8         22.21         95.08        22.64 o                         
  -8   8   8        165.89        187.28        23.16 o                         
  -7   8   8        654.31        710.75        35.63 o                         
  -6   8   8         77.10        112.04        11.31 o                         
  -5   8   8       1890.41       1845.06        39.18 o                         
  -4   8   8       9661.65       9818.17       110.06 o                         
  -3   8   8       2722.69       2808.09        42.39 o                         
  -2   8   8       5485.58       5404.63        60.02 o                         
  -1   8   8       1072.17       1097.40        22.82 o                         
   0   8   8        688.71        632.54        18.27 o                         
   1   8   8       2376.78       2350.94        35.75 o                         
   2   8   8      11847.83      11580.50       115.04 o                         
   3   8   8        490.63        515.61        25.59 o                         
   4   8   8       1679.25       1772.03        51.42 o                         
   5   8   8        794.29        865.98        56.13 o                         
   6   8   8        341.80        273.87        29.00 o                         
   7   8   8        859.49        852.21        46.88 o                         
  -8   9   8         30.13         32.62        15.38 o                         
  -7   9   8          0.89        -18.92        12.61 o                         
  -6   9   8        930.83        972.70        28.39 o                         
  -5   9   8        172.15        145.36        16.56 o                         
  -4   9   8       3150.76       3337.34        57.63 o                         
  -3   9   8      19796.28      19346.37       187.29 o                         
  -2   9   8       8015.93       8113.88        84.62 o                         
  -1   9   8       1172.67       1136.02        25.27 o                         
   0   9   8        372.97        420.83        21.57 o                         
   1   9   8       2849.43       2811.37        42.55 o                         
   2   9   8        324.47        372.90        19.82 o                         
   3   9   8       5567.78       5668.11        74.27 o                         
   4   9   8       5769.02       5568.35        96.51 o                         
   5   9   8         27.77         41.64        21.58 o                         
   6   9   8         75.90         45.46        22.46 o                         
  -7  10   8       1649.83       1663.82        38.31 o                         
  -6  10   8       1328.06       1464.22        62.37 o                         
  -5  10   8       2972.31       3040.90        68.52 o                         
  -4  10   8        439.92        551.39        25.33 o                         
  -3  10   8       1415.20       1472.17        35.40 o                         
  -2  10   8        126.77        119.36        10.53 o                         
  -1  10   8        471.97        466.78        20.31 o                         
   0  10   8       7723.60       7829.41        84.73 o                         
   1  10   8        573.00        567.29        22.64 o                         
   2  10   8        442.05        423.63        24.50 o                         
   3  10   8       1385.71       1300.35        36.71 o                         
   4  10   8         35.99         33.38        16.15 o                         
   5  10   8       3247.67       3391.40        81.51 o                         
   6  10   8        936.82        992.00        52.04 o                         
  -7  11   8       1144.80       1031.01        34.76 o                         
  -6  11   8       3144.30       3133.38        68.69 o                         
  -5  11   8         89.90        120.94        15.90 o                         
  -4  11   8         63.83         53.60        15.04 o                         
  -3  11   8        939.65        927.16        43.75 o                         
  -2  11   8       6671.27       6730.22        98.18 o                         
  -1  11   8       1777.22       1662.63        33.91 o                         
   0  11   8        247.15        325.11        18.16 o                         
   1  11   8        479.89        428.86        22.41 o                         
   2  11   8       4421.60       4494.65        67.20 o                         
   3  11   8        199.29        248.49        20.17 o                         
   4  11   8        152.72        121.51        23.05 o                         
   5  11   8        260.11        143.49        25.79 o                         
   6  11   8       3663.62       3797.34        86.95 o                         
  -6  12   8       2935.34       3102.86        68.60 o                         
  -5  12   8       1793.51       1836.98        50.90 o                         
  -4  12   8        524.56        581.44        34.43 o                         
  -3  12   8         72.86         49.66        16.30 o                         
  -2  12   8       1233.76       1213.60        39.82 o                         
  -1  12   8         73.00         71.83        11.40 o                         
   0  12   8      15892.68      15854.32       152.70 o                         
   1  12   8         26.51          8.90        11.43 o                         
   2  12   8         90.27        126.93        16.47 o                         
   3  12   8        704.98        740.23        50.31 o                         
   4  12   8        592.60        640.03        42.82 o                         
   5  12   8        375.25        299.92        42.32 o                         
  -6  13   8        446.29        514.50        37.42 o                         
  -5  13   8        405.94        412.35        38.05 o                         
  -4  13   8        457.03        524.36        34.59 o                         
  -3  13   8       7808.49       8063.56       121.70 o                         
  -2  13   8       1346.44       1445.53        41.12 o                         
  -1  13   8        819.21        838.49        27.29 o                         
   0  13   8        150.77        167.34        16.17 o                         
   1  13   8       3309.82       3115.93        54.98 o                         
   2  13   8       1673.07       1628.33        44.21 o                         
   3  13   8       4335.27       4397.54        87.60 o                         
   4  13   8        241.40        234.32        31.38 o                         
   5  13   8        305.54        187.31        30.09 o                         
  -5  14   8       4868.63       5219.67        96.34 o                         
  -4  14   8          1.91          1.16        12.76 o                         
  -3  14   8        742.03        860.70        38.57 o                         
  -2  14   8       2100.05       2068.22        50.27 o                         
  -1  14   8        549.94        593.50        33.46 o                         
   0  14   8         52.16         30.71        13.14 o                         
   1  14   8        601.74        554.41        30.75 o                         
   2  14   8       1075.73       1118.58        42.09 o                         
   3  14   8       1886.59       1845.46        59.74 o                         
   4  14   8         67.30         17.28        24.16 o                         
  -4  15   8       3371.52       3305.36        59.83 o                         
  -3  15   8       2751.54       2827.74        64.54 o                         
  -2  15   8        542.22        590.41        32.74 o                         
  -1  15   8         27.67          4.69        16.48 o                         
   0  15   8        144.15        107.94        14.98 o                         
   1  15   8          8.05         52.48        15.76 o                         
   2  15   8         36.10         58.67        20.22 o                         
   3  15   8       3367.03       3433.27        84.00 o                         
  -3  16   8        814.33        833.72        45.93 o                         
  -2  16   8       2834.57       2871.50        60.31 o                         
  -1  16   8       1396.39       1516.66        51.18 o                         
   0  16   8       2027.52       1803.35        49.85 o                         
   1  16   8       1572.51       1735.78        49.30 o                         
   2  16   8       2235.64       2336.90        58.75 o                         
  -9   0   9         73.52        118.02        39.25 o                         
  -7   0   9       3582.68       3507.29        68.45 o                         
  -5   0   9        186.03        163.08        13.71 o                         
  -3   0   9      19070.12      18582.95       227.87 o                         
  -1   0   9      10537.11       9706.45       109.66 o                         
   1   0   9        382.07        342.38        20.81 o                         
   3   0   9      11808.93      11801.20       159.20 o                         
   5   0   9        197.18        670.37        48.88 o                         
   7   0   9       1723.35       1728.46        81.77 o                         
  -9   1   9       3993.88       4234.00        76.47 o                         
  -8   1   9         24.07         29.75        12.88 o                         
  -7   1   9          5.12         10.79         9.53 o                         
  -6   1   9       1152.20       1125.01        24.71 o                         
  -5   1   9        942.66       1045.87        22.76 o                         
  -4   1   9       4360.02       4183.64        54.74 o                         
  -3   1   9       6591.21       6166.64        64.15 o                         
  -2   1   9       1709.19       1787.59        28.21 o                         
  -1   1   9      10425.54      10180.19        87.55 o                         
   0   1   9       5938.59       5574.20        58.42 o                         
   1   1   9        235.98        217.42        12.56 o                         
   2   1   9       1870.08       1798.70        32.17 o                         
   3   1   9       1178.07       1299.84        29.52 o                         
   4   1   9        387.16        445.21        26.57 o                         
   5   1   9      13605.22      13602.38       167.98 o                         
   6   1   9         52.82         41.18        20.02 o                         
   7   1   9          3.93          3.95        19.59 o                         
  -9   2   9         19.81         -9.78        14.76 o                         
  -8   2   9       1657.12       1705.74        57.60 o                         
  -7   2   9        811.02        728.78        24.47 o                         
  -6   2   9       6193.97       6004.98        79.43 o                         
  -5   2   9       1410.47       1378.80        27.42 o                         
  -4   2   9          0.21          2.91         6.60 o                         
  -3   2   9        424.15        434.38        13.82 o                         
  -2   2   9          3.06         -6.17         6.16 o                         
  -1   2   9       1779.65       1840.66        31.17 o                         
   0   2   9         19.07         28.49         6.98 o                         
   1   2   9       8517.38       8413.96        86.11 o                         
   2   2   9      14109.42      13728.41       129.30 o                         
   3   2   9       4120.89       4006.88        57.14 o                         
   4   2   9       1320.41       1326.17        39.52 o                         
   5   2   9          5.65         -0.88        14.47 o                         
   6   2   9        785.10        803.07        41.89 o                         
   7   2   9       1287.17       1304.54        53.26 o                         
  -9   3   9         47.31         18.59        17.62 o                         
  -8   3   9        649.63        578.59        31.59 o                         
  -7   3   9       4678.56       4706.37        68.83 o                         
  -6   3   9       1511.05       1611.35        31.71 o                         
  -5   3   9       2881.41       2635.16        41.01 o                         
  -4   3   9      10234.44       9895.12        97.95 o                         
  -3   3   9       1066.54        978.78        19.88 o                         
  -2   3   9         48.11         46.99         7.64 o                         
  -1   3   9        907.06        911.15        22.05 o                         
   0   3   9       9105.06       8852.91        87.65 o                         
   1   3   9       2183.58       2167.13        35.30 o                         
   2   3   9       2976.16       2984.44        44.49 o                         
   3   3   9       5079.83       5215.53        75.69 o                         
   4   3   9        666.22        592.04        28.47 o                         
   5   3   9         68.76         11.80        16.54 o                         
   6   3   9        648.23        664.84        39.36 o                         
   7   3   9       1915.51       2127.31        66.15 o                         
  -8   4   9         40.89         27.55        14.84 o                         
  -7   4   9        140.74        220.54        17.57 o                         
  -6   4   9        941.16        993.09        29.50 o                         
  -5   4   9       8754.17       8512.47       101.52 o                         
  -4   4   9       4028.94       3943.51        49.50 o                         
  -3   4   9       6659.37       6620.29        71.56 o                         
  -2   4   9        237.46        267.39        13.45 o                         
  -1   4   9       4011.94       3837.60        47.18 o                         
   0   4   9       5804.91       5811.49        62.63 o                         
   1   4   9      14818.47      14856.26       135.47 o                         
   2   4   9       4076.02       4014.53        52.82 o                         
   3   4   9         27.74         54.53        11.79 o                         
   4   4   9       1183.16       1108.92        34.63 o                         
   5   4   9          2.34        -22.86        18.92 o                         
   6   4   9        577.09        702.44        40.02 o                         
   7   4   9          4.21         61.18        22.39 o                         
  -8   5   9       1122.03       1332.01        39.93 o                         
  -7   5   9        437.11        479.65        25.55 o                         
  -6   5   9         96.62         99.59         9.36 o                         
  -5   5   9        807.89        826.79        26.26 o                         
  -4   5   9        295.75        263.94        17.15 o                         
  -3   5   9          0.62         12.88         7.25 o                         
  -2   5   9      34701.17      34464.12       273.50 o                         
  -1   5   9          9.24         -2.87         6.81 o                         
   0   5   9        150.20        184.46        12.97 o                         
   1   5   9       1526.86       1480.26        30.38 o                         
   2   5   9        147.71        134.19        12.47 o                         
   3   5   9       2045.51       1918.75        41.13 o                         
   4   5   9       5212.07       5208.07        78.21 o                         
   5   5   9        671.05        618.23        39.44 o                         
   6   5   9       2664.86       2685.76        71.79 o                         
   7   5   9        658.35        636.48        44.96 o                         
  -8   6   9       3500.07       3511.97        65.84 o                         
  -7   6   9          0.07         19.60        11.02 o                         
  -6   6   9         35.44         26.12         8.28 o                         
  -5   6   9        273.82        248.81        19.06 o                         
  -4   6   9       6120.84       6104.29        73.91 o                         
  -3   6   9          1.90         26.44         8.07 o                         
  -2   6   9       1805.64       1833.86        32.48 o                         
  -1   6   9       1042.66       1129.46        25.42 o                         
   0   6   9      14856.60      14873.10       130.51 o                         
   1   6   9        687.14        659.48        24.75 o                         
   2   6   9         17.99          7.28        10.34 o                         
   3   6   9        183.82        147.09        15.59 o                         
   4   6   9       6915.51       6770.08       108.40 o                         
   5   6   9         14.89          2.81        19.79 o                         
   6   6   9       3810.20       4031.24        94.84 o                         
   7   6   9         56.33        -15.18        22.88 o                         
  -8   7   9       1653.68       1815.69        50.81 o                         
  -7   7   9       4588.91       4571.54        72.52 o                         
  -6   7   9        108.44        146.05        13.00 o                         
  -5   7   9        737.64        710.30        28.92 o                         
  -4   7   9         30.62         54.40        11.20 o                         
  -3   7   9          8.13          1.85         7.82 o                         
  -2   7   9      10133.69      10070.32       104.45 o                         
  -1   7   9        304.93        316.22        15.49 o                         
   0   7   9        104.68        115.34         9.94 o                         
   1   7   9       3953.38       3906.08        54.08 o                         
   2   7   9        297.41        217.23        17.39 o                         
   3   7   9       5065.77       5045.94        75.62 o                         
   4   7   9       2666.20       2846.59        71.48 o                         
   5   7   9        761.14        808.83        44.70 o                         
   6   7   9       1314.36       1276.66        56.33 o                         
   7   7   9       1225.25       1314.47        57.51 o                         
  -8   8   9         12.75          5.92        21.56 o                         
  -7   8   9         47.69         64.65        20.04 o                         
  -6   8   9       2749.89       2672.43        44.17 o                         
  -5   8   9       9894.46       9901.53       111.07 o                         
  -4   8   9        496.71        516.27        26.29 o                         
  -3   8   9       1336.72       1224.64        29.87 o                         
  -2   8   9         63.02         71.26         9.03 o                         
  -1   8   9       3744.06       3558.52        47.07 o                         
   0   8   9       1583.99       1568.60        29.46 o                         
   1   8   9      11213.05      10963.33       105.47 o                         
   2   8   9       4660.38       4588.75        66.30 o                         
   3   8   9         46.30         86.34        15.82 o                         
   4   8   9         37.26         28.04        19.07 o                         
   5   8   9        116.48         75.19        24.93 o                         
   6   8   9         21.68          3.71        22.92 o                         
  -7   9   9       1744.82       2036.69        39.09 o                         
  -6   9   9        132.51        173.81        21.09 o                         
  -5   9   9        253.63        264.65        20.02 o                         
  -4   9   9       5672.94       5661.82        85.82 o                         
  -3   9   9       1699.28       1755.46        31.74 o                         
  -2   9   9       1495.39       1480.29        31.72 o                         
  -1   9   9       1998.84       2041.57        35.97 o                         
   0   9   9       3614.88       3583.91        49.42 o                         
   1   9   9       1023.75        950.21        26.59 o                         
   2   9   9       4803.52       4771.07        68.82 o                         
   3   9   9       4337.54       4209.81        95.36 o                         
   4   9   9        780.72        789.31        47.30 o                         
   5   9   9        971.46        816.70        51.08 o                         
   6   9   9        209.07        179.17        30.56 o                         
  -7  10   9        863.49        873.04        33.42 o                         
  -6  10   9       1872.09       1913.68        43.37 o                         
  -5  10   9       1571.42       1731.25        62.80 o                         
  -4  10   9        798.80        778.15        32.79 o                         
  -3  10   9       3427.84       3390.61        53.96 o                         
  -2  10   9        293.18        273.82        15.94 o                         
  -1  10   9       1165.52       1335.49        29.72 o                         
   0  10   9          0.91         18.74         9.85 o                         
   1  10   9       3205.92       3125.23        51.11 o                         
   2  10   9       3433.41       3426.99        58.83 o                         
   3  10   9       2693.83       2672.32        64.78 o                         
   4  10   9       2427.11       2322.06        66.62 o                         
   5  10   9         13.75         61.68        24.06 o                         
   6  10   9        548.16        395.04        40.93 o                         
  -6  11   9         13.21         -1.58        14.54 o                         
  -5  11   9        596.81        514.11        31.11 o                         
  -4  11   9        835.58        897.71        36.62 o                         
  -3  11   9       2064.14       2122.45        52.01 o                         
  -2  11   9       2093.25       2076.66        45.21 o                         
  -1  11   9       6390.00       6401.47        87.07 o                         
   0  11   9        136.88        135.51        14.66 o                         
   1  11   9        119.34         99.06        15.80 o                         
   2  11   9        748.36        649.50        38.33 o                         
   3  11   9         55.37         59.23        18.39 o                         
   4  11   9         57.71         55.84        24.29 o                         
   5  11   9       7202.88       7614.72       157.68 o                         
  -6  12   9        582.53        572.48        34.19 o                         
  -5  12   9          0.02         -7.08        16.17 o                         
  -4  12   9        721.61        686.13        44.60 o                         
  -3  12   9       3417.92       3693.89        82.94 o                         
  -2  12   9        855.45        803.70        32.50 o                         
  -1  12   9       8118.40       8293.18        99.98 o                         
   0  12   9          0.05        -15.10        12.97 o                         
   1  12   9         33.79          3.15        13.41 o                         
   2  12   9        908.16        844.94        47.01 o                         
   3  12   9       2877.86       2980.88        69.75 o                         
   4  12   9         50.23         59.68        23.77 o                         
   5  12   9          4.78        118.38        26.95 o                         
  -5  13   9         77.28         88.83        19.62 o                         
  -4  13   9       1651.85       1853.03        54.63 o                         
  -3  13   9       1972.45       1931.62        51.52 o                         
  -2  13   9        340.28        293.41        27.49 o                         
  -1  13   9       2194.22       2190.23        43.43 o                         
   0  13   9       6508.91       6514.09        88.84 o                         
   1  13   9         28.95         19.51        15.40 o                         
   2  13   9        846.73        964.46        40.91 o                         
   3  13   9         66.84        128.52        27.79 o                         
   4  13   9        138.17         68.94        26.28 o                         
  -4  14   9        853.61        768.06        46.05 o                         
  -3  14   9         28.65         29.65        17.42 o                         
  -2  14   9         42.96          7.35        15.02 o                         
  -1  14   9          1.97         -2.97        15.45 o                         
   0  14   9         32.59         20.90        14.36 o                         
   1  14   9       3056.77       3303.30        64.26 o                         
   2  14   9       6064.34       5898.37       102.79 o                         
   3  14   9        275.96        201.70        28.17 o                         
  -3  15   9        400.89        309.14        29.93 o                         
  -2  15   9        441.95        455.13        50.70 o                         
  -1  15   9          1.80        -19.22        17.28 o                         
   0  15   9       1973.84       1934.20        66.08 o                         
   1  15   9        556.67        621.80        36.13 o                         
   2  15   9         33.65         60.47        20.38 o                         
  -1  16   9        698.41        658.60        45.73 o                         
   0  16   9       1704.52       1915.23        73.88 o                         
  -8   0  10        559.11        636.82        63.15 o                         
  -6   0  10         93.15        107.35        15.38 o                         
  -4   0  10      24180.34      23980.13       313.84 o                         
  -2   0  10       2683.78       2692.90        59.46 o                         
   0   0  10        106.95         83.05        13.49 o                         
   2   0  10       9460.55       9477.14       134.98 o                         
   4   0  10       2972.75       3018.25        90.44 o                         
   6   0  10       1375.52       1395.36        79.11 o                         
  -8   1  10        312.38        308.38        25.04 o                         
  -7   1  10       1259.56       1291.83        35.61 o                         
  -6   1  10       2351.10       2331.42        36.40 o                         
  -5   1  10       2438.40       2408.83        57.17 o                         
  -4   1  10        368.22        293.81        18.07 o                         
  -3   1  10       3001.62       3042.75        45.58 o                         
  -2   1  10      12815.38      12782.86       116.33 o                         
  -1   1  10       7311.11       7227.43        66.54 o                         
   0   1  10        361.25        357.66        15.74 o                         
   1   1  10         48.42         64.70         9.38 o                         
   2   1  10       4254.12       4053.37        54.49 o                         
   3   1  10        756.19        778.98        29.54 o                         
   4   1  10       9715.66       9827.92       132.48 o                         
   5   1  10          1.82         32.24        17.18 o                         
   6   1  10        884.47        775.29        47.48 o                         
   7   1  10       2159.68       2322.95        77.07 o                         
  -8   2  10          0.31          7.91        13.93 o                         
  -7   2  10       1266.25       1142.10        29.07 o                         
  -6   2  10       1691.83       1700.64        52.34 o                         
  -5   2  10        812.10        842.74        25.40 o                         
  -4   2  10       2919.07       2946.49        40.32 o                         
  -3   2  10        373.15        347.74        14.94 o                         
  -2   2  10        579.97        655.69        20.06 o                         
  -1   2  10       2946.50       2991.56        41.07 o                         
   0   2  10       1389.06       1376.54        26.81 o                         
   1   2  10      10495.83      10303.19       103.65 o                         
   2   2  10       3456.60       3463.28        53.65 o                         
   3   2  10       5200.60       5245.70        77.32 o                         
   4   2  10       2101.46       2160.17        53.48 o                         
   5   2  10       2816.35       2919.50        71.71 o                         
   6   2  10         50.91         53.30        20.71 o                         
   7   2  10       1613.96       1910.18        66.29 o                         
  -8   3  10       3603.98       3549.90        63.17 o                         
  -7   3  10       4775.52       4900.91        67.71 o                         
  -6   3  10        286.47        317.94        29.07 o                         
  -5   3  10        295.35        287.80        19.42 o                         
  -4   3  10        130.42        107.28         9.92 o                         
  -3   3  10        335.10        372.37        14.36 o                         
  -2   3  10        372.94        375.71        15.76 o                         
  -1   3  10      15186.15      14997.16       130.52 o                         
   0   3  10       8570.53       8566.37        84.64 o                         
   1   3  10        269.02        325.21        17.76 o                         
   2   3  10       3276.69       3286.06        51.55 o                         
   3   3  10       1403.12       1464.94        43.46 o                         
   4   3  10        192.29        154.26        21.06 o                         
   5   3  10        954.33       1074.12        49.41 o                         
   6   3  10       3103.14       3439.24        81.60 o                         
   7   3  10       2245.37       2294.09        72.00 o                         
  -8   4  10        436.49        510.83        28.59 o                         
  -7   4  10        184.02        163.87        16.47 o                         
  -6   4  10       7446.27       7470.57       123.34 o                         
  -5   4  10       3038.11       2884.65        46.70 o                         
  -4   4  10       2542.75       2432.99        38.93 o                         
  -3   4  10       2229.15       2138.39        31.49 o                         
  -2   4  10       5165.45       5163.62        58.28 o                         
  -1   4  10        527.66        577.06        19.43 o                         
   0   4  10       7273.39       7208.04        77.27 o                         
   1   4  10       2632.83       2471.65        42.07 o                         
   2   4  10        659.12        672.60        25.48 o                         
   3   4  10       5874.17       5844.83        92.11 o                         
   4   4  10          4.13        -19.33        16.35 o                         
   5   4  10        206.16        200.17        28.41 o                         
   6   4  10        396.12        436.41        36.80 o                         
   7   4  10        169.81        119.21        27.12 o                         
  -8   5  10        313.74        347.15        26.08 o                         
  -7   5  10         81.86         72.09        12.43 o                         
  -6   5  10        406.67        398.48        25.18 o                         
  -5   5  10       6953.55       6962.45        90.25 o                         
  -4   5  10        159.81        159.96        14.08 o                         
  -3   5  10       5170.47       5047.43        61.13 o                         
  -2   5  10       1693.73       1724.44        30.51 o                         
  -1   5  10         65.01         51.00         9.06 o                         
   0   5  10       1716.28       1678.20        31.84 o                         
   1   5  10       5276.17       5168.69        73.18 o                         
   2   5  10       3173.42       2914.57        48.15 o                         
   3   5  10        492.17        629.89        32.42 o                         
   4   5  10        542.88        540.78        57.66 o                         
   5   5  10       4201.13       4307.42        97.94 o                         
   6   5  10       1379.87       1406.99        57.00 o                         
  -8   6  10        108.83         71.80        13.61 o                         
  -7   6  10        107.96         99.29        15.37 o                         
  -6   6  10         41.40         32.84        12.40 o                         
  -5   6  10       2977.44       2913.25        58.40 o                         
  -4   6  10        105.84        162.75        17.23 o                         
  -3   6  10       8918.06       8861.77        95.60 o                         
  -2   6  10          3.96          7.99         7.83 o                         
  -1   6  10       2696.86       2687.24        41.27 o                         
   0   6  10        124.08        110.39        12.52 o                         
   1   6  10          9.26         11.69         9.38 o                         
   2   6  10        159.51        108.36        14.85 o                         
   3   6  10      15907.31      15996.98       181.59 o                         
   4   6  10        166.41        134.28        23.02 o                         
   5   6  10        879.83       1067.57        51.06 o                         
   6   6  10        201.64        127.79        26.62 o                         
  -7   7  10         13.25         23.67        10.90 o                         
  -6   7  10          1.31          4.58        12.70 o                         
  -5   7  10       1455.73       1596.74        45.91 o                         
  -4   7  10        174.81        170.39        15.58 o                         
  -3   7  10       6747.83       6901.42        87.39 o                         
  -2   7  10        421.12        386.45        19.06 o                         
  -1   7  10       1109.93       1139.12        27.59 o                         
   0   7  10       7391.55       7300.58        78.60 o                         
   1   7  10       2038.95       2005.84        39.06 o                         
   2   7  10        771.66        888.23        32.37 o                         
   3   7  10        433.65        549.38        36.09 o                         
   4   7  10        688.66        630.57        40.90 o                         
   5   7  10       2309.05       2439.11        78.88 o                         
   6   7  10       2783.10       2875.23        92.82 o                         
  -7   8  10        701.63        678.92        29.40 o                         
  -6   8  10       4845.13       5008.22        79.73 o                         
  -5   8  10        575.80        619.99        30.20 o                         
  -4   8  10        364.64        324.64        21.88 o                         
  -3   8  10        916.42        922.92        27.65 o                         
  -2   8  10       8790.93       8680.41       102.75 o                         
  -1   8  10          8.12         28.04         9.66 o                         
   0   8  10       5922.76       5917.37        68.69 o                         
   1   8  10       1654.80       1801.22        39.59 o                         
   2   8  10       1496.54       1348.67        41.07 o                         
   3   8  10        622.06        584.17        37.17 o                         
   4   8  10        818.76        752.91        50.38 o                         
   5   8  10        232.78        234.72        35.07 o                         
   6   8  10        306.31        259.08        34.71 o                         
  -7   9  10       1281.01       1295.68        35.94 o                         
  -6   9  10        713.49        705.10        31.96 o                         
  -5   9  10       2717.90       2730.83        67.13 o                         
  -4   9  10         90.76         69.78        16.68 o                         
  -3   9  10        679.89        637.83        25.40 o                         
  -2   9  10       1028.37       1056.82        26.75 o                         
  -1   9  10       5755.07       5795.99        75.20 o                         
   0   9  10       8198.74       7918.44        84.85 o                         
   1   9  10        346.90        323.65        22.76 o                         
   2   9  10        443.20        419.52        33.73 o                         
   3   9  10         84.86         75.72        19.57 o                         
   4   9  10          0.16          6.47        20.70 o                         
   5   9  10         25.54         25.89        25.32 o                         
  -6  10  10        302.72        282.83        27.55 o                         
  -5  10  10         84.88         49.07        19.03 o                         
  -4  10  10       3391.57       3703.25        81.91 o                         
  -3  10  10         38.19         26.95        10.42 o                         
  -2  10  10         52.75        117.55        15.75 o                         
  -1  10  10        814.25        786.87        32.30 o                         
   0  10  10         41.26          3.72        11.64 o                         
   1  10  10       5191.60       5182.77        78.27 o                         
   2  10  10       3188.66       3196.97        60.38 o                         
   3  10  10       1996.64       1954.06        54.28 o                         
   4  10  10       1823.72       1790.32        86.38 o                         
   5  10  10       1245.40       1542.08        67.89 o                         
  -6  11  10       1883.16       1997.69        43.78 o                         
  -5  11  10       1563.73       1705.98        63.88 o                         
  -4  11  10       2881.24       2736.95        67.54 o                         
  -3  11  10        711.79        711.21        33.79 o                         
  -2  11  10       6114.56       6411.36        93.70 o                         
  -1  11  10         54.03         42.13        14.73 o                         
   0  11  10          8.46         12.20        12.44 o                         
   1  11  10        343.93        289.26        21.77 o                         
   2  11  10       2748.28       2701.50        58.53 o                         
   3  11  10          4.23        -20.74        17.09 o                         
   4  11  10       4709.91       5133.66       112.83 o                         
  -5  12  10         16.36         20.31        18.66 o                         
  -4  12  10      12355.30      12088.51       216.66 o                         
  -3  12  10       2478.53       2283.37        55.92 o                         
  -2  12  10       1161.89       1141.77        34.91 o                         
  -1  12  10        634.24        638.05        27.00 o                         
   0  12  10          2.00          5.96        12.80 o                         
   1  12  10        333.33        389.09        26.78 o                         
   2  12  10       3414.04       3499.58        71.90 o                         
   3  12  10          0.10        -27.61        18.41 o                         
   4  12  10        711.27        712.01        49.36 o                         
  -4  13  10        101.87         74.38        25.57 o                         
  -3  13  10       1802.57       1644.50        52.37 o                         
  -2  13  10       2710.08       2683.60        59.05 o                         
  -1  13  10       5655.99       5669.12        78.56 o                         
   0  13  10         11.03          0.92        14.13 o                         
   1  13  10         42.85         28.24        17.75 o                         
   2  13  10        273.73        261.54        28.67 o                         
   3  13  10          0.08        -29.10        21.59 o                         
  -3  14  10        334.70        262.21        35.43 o                         
  -2  14  10        438.68        467.38        31.26 o                         
  -1  14  10       1132.90       1020.15        34.37 o                         
   0  14  10       1459.35       1358.14        53.75 o                         
   1  14  10       5914.66       5899.43        92.41 o                         
   2  14  10        464.00        423.07        42.45 o                         
  -2  15  10          1.10        -10.06        17.98 o                         
  -1  15  10       2843.12       2802.17        72.51 o                         
   0  15  10       1836.20       1957.74        53.16 o                         
  -7   0  11       1842.39       1968.96        58.12 o                         
  -5   0  11      14000.52      13857.38       215.30 o                         
  -3   0  11         93.44         72.74        16.02 o                         
  -1   0  11       5304.38       5209.82        71.72 o                         
   1   0  11       1975.89       2091.16        53.31 o                         
   3   0  11       8099.69       8055.01       162.66 o                         
   5   0  11        245.54        180.56        55.42 o                         
  -8   1  11        861.28       1030.03        35.61 o                         
  -7   1  11       1267.10       1204.27        36.55 o                         
  -6   1  11        870.98        849.76        26.53 o                         
  -5   1  11       1156.40       1190.25        31.51 o                         
  -4   1  11       2079.33       2040.22        39.39 o                         
  -3   1  11       1615.10       1587.00        33.54 o                         
  -2   1  11       3691.44       3667.74        51.44 o                         
  -1   1  11        277.30        280.12        11.84 o                         
   0   1  11        143.46        124.50        10.95 o                         
   1   1  11      13500.14      13346.33       123.04 o                         
   2   1  11         54.93         37.05        10.64 o                         
   3   1  11        354.76        388.68        27.44 o                         
   4   1  11         67.27         92.29        21.09 o                         
   5   1  11         44.44         34.27        23.34 o                         
   6   1  11       1400.42       1350.15        56.68 o                         
  -8   2  11          8.80        -17.31        18.94 o                         
  -7   2  11         96.48        123.04        21.07 o                         
  -6   2  11         22.77         16.39        13.94 o                         
  -5   2  11        919.21        934.02        27.54 o                         
  -4   2  11         49.49         48.78        10.62 o                         
  -3   2  11       5543.97       5617.82        65.58 o                         
  -2   2  11       8125.62       8088.03        87.57 o                         
  -1   2  11        218.56        222.05        14.26 o                         
   0   2  11       4365.22       4369.85        54.54 o                         
   1   2  11        715.86        724.87        25.68 o                         
   2   2  11        578.32        543.49        27.07 o                         
   3   2  11       1242.53       1143.66        41.63 o                         
   4   2  11       5440.04       5623.91       102.88 o                         
   5   2  11       1131.83       1156.83        54.15 o                         
   6   2  11        115.01        183.89        28.33 o                         
  -8   3  11       2015.26       2142.93        55.97 o                         
  -7   3  11        115.17        138.57        17.41 o                         
  -6   3  11         13.22        -13.55        12.81 o                         
  -5   3  11        106.45        105.50        12.42 o                         
  -4   3  11       2855.87       2848.48        42.56 o                         
  -3   3  11          4.34         27.93         7.94 o                         
  -2   3  11       1950.21       1930.90        34.32 o                         
  -1   3  11      12851.36      13095.10       119.57 o                         
   0   3  11       2471.38       2386.86        38.46 o                         
   1   3  11        972.53        927.55        27.21 o                         
   2   3  11       1678.98       1699.25        42.15 o                         
   3   3  11       1832.68       1783.00        53.50 o                         
   4   3  11          2.64         45.93        18.99 o                         
   5   3  11       1958.54       2234.54        70.93 o                         
   6   3  11       2840.96       2884.98        78.76 o                         
  -7   4  11       1961.56       2007.93        45.07 o                         
  -6   4  11        355.63        321.73        22.77 o                         
  -5   4  11        809.53        819.52        27.56 o                         
  -4   4  11       2705.45       2536.85        42.03 o                         
  -3   4  11       5857.78       5872.85        65.75 o                         
  -2   4  11       1866.88       1904.08        34.24 o                         
  -1   4  11        777.14        768.47        29.02 o                         
   0   4  11         61.71         77.51        11.07 o                         
   1   4  11         13.92         23.85        10.32 o                         
   2   4  11       5264.81       5197.41        78.50 o                         
   3   4  11         67.74         51.36        20.12 o                         
   4   4  11       2969.45       2876.37        73.84 o                         
   5   4  11       1783.55       1910.12        71.36 o                         
   6   4  11        138.73        128.84        27.47 o                         
  -7   5  11         66.94         69.72        15.90 o                         
  -6   5  11       5996.86       6166.01       105.68 o                         
  -5   5  11         49.42         48.91        12.67 o                         
  -4   5  11       1166.97       1139.49        28.69 o                         
  -3   5  11         74.52         68.72         9.13 o                         
  -2   5  11         37.32         28.16         9.10 o                         
  -1   5  11       1716.35       1664.73        34.13 o                         
   0   5  11       8025.23       7937.57        89.38 o                         
   1   5  11        844.08        807.82        28.80 o                         
   2   5  11       2119.58       2193.39        53.65 o                         
   3   5  11        465.51        478.33        33.40 o                         
   4   5  11       1555.78       1614.71        55.68 o                         
   5   5  11        239.66        269.43        31.07 o                         
   6   5  11        345.89        342.94        43.92 o                         
  -7   6  11         80.26        103.09        16.83 o                         
  -6   6  11       1053.59        847.32        37.36 o                         
  -5   6  11          0.54         50.00        12.64 o                         
  -4   6  11       7369.87       7510.44        95.70 o                         
  -3   6  11       1957.57       1964.06        38.47 o                         
  -2   6  11          2.13        -12.72         8.48 o                         
  -1   6  11          8.91         -9.21         9.22 o                         
   0   6  11       2954.63       2905.70        47.01 o                         
   1   6  11         37.19         34.75        11.68 o                         
   2   6  11      13073.12      13307.47       177.47 o                         
   3   6  11         11.75         -4.55        18.89 o                         
   4   6  11         93.02         57.00        22.29 o                         
   5   6  11        105.50         34.78        22.33 o                         
  -7   7  11         70.74         87.04        17.17 o                         
  -6   7  11       4134.57       4385.46        78.70 o                         
  -5   7  11        942.10        877.87        36.80 o                         
  -4   7  11        762.00        725.87        33.41 o                         
  -3   7  11        867.83        899.60        28.64 o                         
  -2   7  11        459.97        501.92        22.13 o                         
  -1   7  11       5192.03       5240.61        67.67 o                         
   0   7  11       5273.08       5345.84        69.61 o                         
   1   7  11        751.68        790.56        34.19 o                         
   2   7  11       1648.54       1559.24        48.35 o                         
   3   7  11       2719.43       2691.61        73.71 o                         
   4   7  11       1174.09       1329.96        60.01 o                         
   5   7  11        743.96        786.07        50.35 o                         
  -6   8  11        169.91        125.91        22.66 o                         
  -5   8  11        985.16       1001.61        44.61 o                         
  -4   8  11       1863.09       1813.66        45.33 o                         
  -3   8  11       7157.68       7393.64        95.24 o                         
  -2   8  11       1910.41       1965.09        44.02 o                         
  -1   8  11         38.79         40.86        12.62 o                         
   0   8  11        145.06        180.40        16.44 o                         
   1   8  11        126.14         92.27        17.01 o                         
   2   8  11        358.85        342.46        27.74 o                         
   3   8  11        288.02        211.90        25.24 o                         
   4   8  11       1551.40       1556.05        70.51 o                         
   5   8  11       2982.42       2822.14        89.70 o                         
  -6   9  11        577.68        548.05        34.39 o                         
  -5   9  11        327.18        313.28        29.87 o                         
  -4   9  11       1435.66       1492.76        57.46 o                         
  -3   9  11        216.95        205.77        19.92 o                         
  -2   9  11       6855.83       6925.55        96.75 o                         
  -1   9  11       5736.85       5658.45        78.45 o                         
   0   9  11        522.48        492.88        25.91 o                         
   1   9  11        236.33        177.35        18.95 o                         
   2   9  11          1.25        -20.62        13.74 o                         
   3   9  11        810.20        798.47        61.48 o                         
   4   9  11          7.13         51.21        27.13 o                         
  -6  10  11        312.78        263.48        77.42 o                         
  -5  10  11       1966.65       2092.88        64.03 o                         
  -4  10  11        356.58        385.12        34.77 o                         
  -3  10  11       1202.50       1178.05        38.81 o                         
  -2  10  11       2563.73       2616.93        61.98 o                         
  -1  10  11       1424.99       1343.03        39.90 o                         
   0  10  11       3780.67       3619.08        70.58 o                         
   1  10  11        583.61        567.26        32.17 o                         
   2  10  11       1450.52       1309.56        55.17 o                         
   3  10  11       1733.97       1837.07        58.80 o                         
   4  10  11       2424.86       2734.69        81.99 o                         
  -5  11  11       1271.12       1419.03        58.10 o                         
  -4  11  11          0.68        -10.93        21.41 o                         
  -3  11  11       2019.33       2047.56        55.25 o                         
  -2  11  11        419.64        402.16        25.48 o                         
  -1  11  11         44.70         24.78        13.77 o                         
   0  11  11          1.01         -5.36        12.64 o                         
   1  11  11       7665.83       7882.30       108.11 o                         
   2  11  11         45.11         13.82        18.64 o                         
   3  11  11       1329.19       1444.57        77.85 o                         
  -4  12  11        264.12        152.32        37.66 o                         
  -3  12  11          0.08        -23.21        15.47 o                         
  -2  12  11        684.41        673.75        33.65 o                         
  -1  12  11        965.05       1064.82        37.79 o                         
   0  12  11        142.77        175.11        19.77 o                         
   1  12  11        759.41        841.23        38.30 o                         
   2  12  11         51.62          4.59        19.71 o                         
   3  12  11       2721.04       2652.14        83.31 o                         
  -3  13  11        908.90        925.18        51.54 o                         
  -2  13  11       1099.76       1167.24        56.04 o                         
  -1  13  11        312.11        322.10        28.64 o                         
   0  13  11        277.31        192.61        23.64 o                         
   1  13  11       1546.38       1580.81        51.05 o                         
   2  13  11        268.00        220.96        27.19 o                         
  -1  14  11        480.30        381.78        32.29 o                         
   0  14  11        462.60        501.78        39.77 o                         
  -6   0  12       1489.86       1434.19        52.52 o                         
  -4   0  12          0.06        -14.69        14.21 o                         
  -2   0  12       7053.12       7200.01       125.87 o                         
   0   0  12       1080.86       1169.21        40.31 o                         
   2   0  12       3569.85       3483.26       106.52 o                         
   4   0  12        149.44        132.06        34.48 o                         
  -7   1  12       1365.22       1546.81        44.90 o                         
  -6   1  12       2549.81       2647.42        47.34 o                         
  -5   1  12       1850.80       1879.49        41.26 o                         
  -4   1  12         20.09          6.29        11.16 o                         
  -3   1  12        189.14        120.48        19.11 o                         
  -2   1  12        893.56        972.52        29.94 o                         
  -1   1  12         19.51          8.38         8.50 o                         
   0   1  12      12887.24      12945.58       129.89 o                         
   1   1  12          6.84         17.06        10.83 o                         
   2   1  12        144.75        138.87        19.82 o                         
   3   1  12       1845.93       1946.07        52.73 o                         
   4   1  12        532.22        509.31        38.20 o                         
   5   1  12       1167.88       1229.32        54.04 o                         
  -7   2  12        139.66         93.25        24.88 o                         
  -6   2  12         38.85         68.60        15.44 o                         
  -5   2  12        307.73        320.79        24.02 o                         
  -4   2  12        572.04        593.73        25.04 o                         
  -3   2  12      14222.51      14345.67       147.92 o                         
  -2   2  12       3389.85       3305.59        48.18 o                         
  -1   2  12       1582.44       1513.55        32.68 o                         
   0   2  12        563.32        525.80        22.08 o                         
   1   2  12       4296.43       4220.85        71.42 o                         
   2   2  12       1025.97        979.13        40.25 o                         
   3   2  12       4028.76       4249.00        79.31 o                         
   4   2  12       2386.68       2459.21        68.19 o                         
   5   2  12         30.22         15.40        22.02 o                         
  -7   3  12          4.77        -11.09        15.93 o                         
  -6   3  12        409.60        362.20        27.84 o                         
  -5   3  12       3410.68       3660.67        68.28 o                         
  -4   3  12       3965.44       4012.77        55.98 o                         
  -3   3  12       2385.64       2359.74        36.59 o                         
  -2   3  12       3085.87       3038.87        46.61 o                         
  -1   3  12       1220.61       1156.12        29.99 o                         
   0   3  12         81.67         62.96        11.11 o                         
   1   3  12        774.45        778.42        30.78 o                         
   2   3  12       4303.38       4448.33        96.29 o                         
   3   3  12       1820.93       1780.34        54.66 o                         
   4   3  12        411.91        593.92        39.57 o                         
   5   3  12        927.60       1023.73        51.47 o                         
  -7   4  12        231.02        244.91        22.48 o                         
  -6   4  12       2313.78       2261.88        62.00 o                         
  -5   4  12        191.56        183.59        18.50 o                         
  -4   4  12       4081.48       3922.25        56.98 o                         
  -3   4  12        874.30        848.80        23.49 o                         
  -2   4  12         80.38         85.40        11.74 o                         
  -1   4  12       2078.00       2122.06        42.53 o                         
   0   4  12        132.65        105.72        12.75 o                         
   1   4  12         14.43         19.70        13.57 o                         
   2   4  12         78.08        136.14        20.60 o                         
   3   4  12       2619.98       2647.88        67.28 o                         
   4   4  12       4600.08       4839.81       109.37 o                         
   5   4  12       2063.65       2059.64        68.23 o                         
  -7   5  12       5028.12       4882.90       108.20 o                         
  -6   5  12        644.28        587.85        36.65 o                         
  -5   5  12         15.68         24.24        12.89 o                         
  -4   5  12        543.18        543.89        23.91 o                         
  -3   5  12       2102.36       2047.90        34.49 o                         
  -2   5  12       2292.78       2224.23        39.24 o                         
  -1   5  12       2591.40       2591.01        45.47 o                         
   0   5  12       1037.38        984.02        29.26 o                         
   1   5  12       7619.98       7410.51       108.53 o                         
   2   5  12       3506.64       3568.97        74.92 o                         
   3   5  12        197.41        110.99        23.85 o                         
   4   5  12        170.65        187.91        27.18 o                         
   5   5  12        218.39        178.34        28.06 o                         
  -6   6  12        539.88        452.31        39.45 o                         
  -5   6  12       3409.89       3403.98        63.64 o                         
  -4   6  12         88.30         62.57        14.83 o                         
  -3   6  12          0.13        -15.52        10.35 o                         
  -2   6  12        167.80        125.23        13.07 o                         
  -1   6  12       8151.95       8332.10       100.31 o                         
   0   6  12        206.05        171.78        15.67 o                         
   1   6  12       6321.21       6349.82        93.31 o                         
   2   6  12        216.18        192.88        23.11 o                         
   3   6  12         17.64         -2.76        19.35 o                         
   4   6  12        404.71        389.09        36.69 o                         
   5   6  12       3008.33       3304.20        85.91 o                         
  -6   7  12          8.27          0.75        17.80 o                         
  -5   7  12        129.01         77.21        19.58 o                         
  -4   7  12       3228.23       3316.05        57.96 o                         
  -3   7  12        110.82        117.56        15.80 o                         
  -2   7  12        671.95        735.90        28.67 o                         
  -1   7  12       2109.52       2175.60        43.78 o                         
   0   7  12       1264.81       1259.87        48.55 o                         
   1   7  12       3284.32       3201.33        73.12 o                         
   2   7  12       4390.34       4341.63        90.85 o                         
   3   7  12          2.37        -27.53        18.35 o                         
   4   7  12        289.60        368.69        55.19 o                         
  -6   8  12       2597.92       2621.95        70.83 o                         
  -5   8  12        739.61        666.53        36.64 o                         
  -4   8  12       2462.55       2377.24        53.10 o                         
  -3   8  12       1729.88       1840.02        49.85 o                         
  -2   8  12        460.75        430.78        30.84 o                         
  -1   8  12         80.53         83.43        14.99 o                         
   0   8  12         80.19         49.86        13.04 o                         
   1   8  12          0.48         -0.41        14.30 o                         
   2   8  12         77.59         63.51        20.12 o                         
   3   8  12       1664.66       1798.50        66.29 o                         
   4   8  12       3962.63       3971.43       112.83 o                         
  -5   9  12       1847.17       1955.63        61.90 o                         
  -4   9  12       3812.48       3892.52        71.80 o                         
  -3   9  12       1779.52       1680.24        44.86 o                         
  -2   9  12       1117.81       1176.19        38.48 o                         
  -1   9  12        602.92        591.48        30.72 o                         
   0   9  12        126.35         70.26        15.35 o                         
   1   9  12        102.25         80.07        19.09 o                         
   2   9  12       3442.11       3314.49        75.44 o                         
   3   9  12        858.56        965.11        56.64 o                         
  -5  10  12         70.02         62.04        23.82 o                         
  -4  10  12        216.41        117.80        31.71 o                         
  -3  10  12       2905.99       2901.19        72.69 o                         
  -2  10  12       3534.60       3581.74        63.82 o                         
  -1  10  12       3554.45       3497.35        64.09 o                         
   0  10  12       1022.69       1034.13        38.40 o                         
   1  10  12        711.18        787.57        40.46 o                         
   2  10  12        587.75        697.30        49.44 o                         
   3  10  12       1272.75       1343.74        56.82 o                         
  -4  11  12          0.44        -19.37        23.42 o                         
  -3  11  12        436.30        402.20        37.66 o                         
  -2  11  12        765.07        718.58        35.80 o                         
  -1  11  12          2.77         -9.81        16.11 o                         
   0  11  12       8488.18       8945.22       119.66 o                         
   1  11  12        250.98         97.09        21.34 o                         
   2  11  12         13.43         -0.38        19.96 o                         
  -3  12  12        565.89        597.46        42.00 o                         
  -2  12  12       2286.23       2416.17        55.43 o                         
  -1  12  12        306.54        147.17        20.86 o                         
   0  12  12         34.80         54.09        20.16 o                         
   1  12  12       1072.07        987.92        65.43 o                         
  -5   0  13        642.86        642.65        43.80 o                         
  -3   0  13       1413.94       1518.85        66.48 o                         
  -1   0  13       6593.35       6703.08       171.75 o                         
   1   0  13         82.46         43.77        20.12 o                         
   3   0  13        165.26        153.00        47.73 o                         
   5   0  13       6032.07       6304.16       174.21 o                         
  -6   1  13        682.88        745.27        35.57 o                         
  -5   1  13        154.79         90.39        16.11 o                         
  -4   1  13          3.69         -3.13        14.61 o                         
  -3   1  13       3469.78       3750.47        61.68 o                         
  -2   1  13         30.57         14.15        12.57 o                         
  -1   1  13       3510.22       3551.23        50.18 o                         
   0   1  13         18.32         19.91        10.33 o                         
   1   1  13       1148.86       1075.68        40.29 o                         
   2   1  13       2130.17       2126.97        55.50 o                         
   3   1  13       2667.39       2673.49        66.60 o                         
   4   1  13        401.33        435.46        36.79 o                         
   5   1  13          0.87         25.49        24.76 o                         
  -6   2  13       1747.79       1828.26        51.74 o                         
  -5   2  13         53.50         21.50        14.63 o                         
  -4   2  13       2177.90       2321.19        46.35 o                         
  -3   2  13        967.64        963.92        33.17 o                         
  -2   2  13        819.70        810.08        25.94 o                         
  -1   2  13       1851.26       1857.81        38.99 o                         
   0   2  13       5292.41       5504.01        85.40 o                         
   1   2  13         29.33         60.38        15.83 o                         
   2   2  13       1199.99       1469.09        47.40 o                         
   3   2  13       1410.52       1487.85        67.83 o                         
   4   2  13         86.83        139.77        28.87 o                         
  -6   3  13       1986.14       2036.63        58.90 o                         
  -5   3  13       4837.25       5212.11        82.66 o                         
  -4   3  13       2049.45       2045.57        49.99 o                         
  -3   3  13        143.90        114.09        13.17 o                         
  -2   3  13         33.29        -12.29        10.96 o                         
  -1   3  13        875.66        842.04        30.53 o                         
   0   3  13         91.40         63.38        13.60 o                         
   1   3  13       4524.52       4694.29        78.13 o                         
   2   3  13       5722.09       5624.07        89.63 o                         
   3   3  13         95.67         90.35        20.97 o                         
   4   3  13        320.19        334.30        35.40 o                         
  -6   4  13        267.86        323.56        36.02 o                         
  -5   4  13       1341.55       1250.35        54.42 o                         
  -4   4  13        338.56        313.52        21.15 o                         
  -3   4  13        597.60        493.30        21.92 o                         
  -2   4  13       2767.21       2760.83        47.42 o                         
  -1   4  13         43.74         13.73        12.45 o                         
   0   4  13        933.53        886.28        43.13 o                         
   1   4  13       1587.85       1670.04        46.35 o                         
   2   4  13        472.94        391.73        32.84 o                         
   3   4  13       3652.34       3656.61        86.24 o                         
   4   4  13        912.62        902.30        51.94 o                         
  -6   5  13        118.10        108.02        22.55 o                         
  -5   5  13        921.27        943.33        51.55 o                         
  -4   5  13       3060.40       3121.62        50.63 o                         
  -3   5  13       1441.82       1415.21        29.90 o                         
  -2   5  13         30.88         52.91        14.18 o                         
  -1   5  13        926.15       1006.45        37.04 o                         
   0   5  13       2093.03       2142.41        46.26 o                         
   1   5  13        292.28        273.64        23.25 o                         
   2   5  13         58.87         10.21        18.33 o                         
   3   5  13         34.84         20.19        23.60 o                         
   4   5  13       2863.73       2943.10        84.57 o                         
  -5   6  13          0.76        -12.47        16.19 o                         
  -4   6  13        643.47        663.49        32.56 o                         
  -3   6  13        158.15        120.73        15.76 o                         
  -2   6  13      12840.12      13025.44       138.26 o                         
  -1   6  13         53.78         31.03        13.72 o                         
   0   6  13        206.22        244.88        20.33 o                         
   1   6  13        425.40        354.34        27.48 o                         
   2   6  13         42.24         23.78        20.08 o                         
   3   6  13         64.57         61.84        28.22 o                         
   4   6  13       1687.54       1919.44        80.20 o                         
  -5   7  13       2826.39       2864.72        64.15 o                         
  -4   7  13       1721.80       1777.64        52.45 o                         
  -3   7  13        660.66        735.27        41.00 o                         
  -2   7  13        575.80        568.62        27.91 o                         
  -1   7  13       2701.16       2589.38        51.54 o                         
   0   7  13       2358.56       2349.90        50.87 o                         
   1   7  13       2757.69       2983.67        78.29 o                         
   2   7  13        176.05        134.45        25.77 o                         
   3   7  13        168.83        133.43        29.85 o                         
  -5   8  13        544.25        469.72        37.98 o                         
  -4   8  13        895.73        899.09        67.30 o                         
  -3   8  13        369.25        320.88        32.15 o                         
  -2   8  13        208.60        221.83        18.74 o                         
  -1   8  13        268.35        201.10        18.78 o                         
   0   8  13       1050.47       1134.02        39.91 o                         
   1   8  13       2069.38       2013.96        61.77 o                         
   2   8  13        341.36        304.37        32.93 o                         
   3   8  13       2554.23       2550.07       118.58 o                         
  -4   9  13        209.20        151.41        23.97 o                         
  -3   9  13          6.72         -9.92        18.17 o                         
  -2   9  13        143.18         83.45        17.71 o                         
  -1   9  13         71.77         53.21        17.43 o                         
   0   9  13         10.48          9.66        17.93 o                         
   1   9  13       3029.74       3130.02        91.83 o                         
   2   9  13       2648.01       2834.99        75.72 o                         
  -3  10  13       1340.94       1442.84        56.09 o                         
  -2  10  13       1398.59       1376.67        51.52 o                         
  -1  10  13       1354.10       1367.49        45.41 o                         
   0  10  13       1011.99       1072.91        49.69 o                         
   1  10  13        277.66        143.39        24.80 o                         
  -2  11  13        337.03        249.52        25.97 o                         
  -1  11  13       2461.27       2533.37        63.89 o                         
   0  11  13        238.11        173.11        28.75 o                         
  -4   0  14       2730.49       2561.34        89.96 o                         
  -2   0  14       6226.77       6219.58       137.00 o                         
   0   0  14         37.69         13.15        23.68 o                         
   2   0  14       3732.92       3663.34       153.71 o                         
  -5   1  14          5.55        -25.25        16.83 o                         
  -4   1  14       5950.66       6194.33        97.92 o                         
  -3   1  14        254.44        212.61        25.14 o                         
  -2   1  14        184.13        192.56        24.36 o                         
  -1   1  14        877.20        889.95        39.42 o                         
   0   1  14        211.21        188.69        16.42 o                         
   1   1  14       2383.38       2344.90        54.46 o                         
   2   1  14       2242.40       2327.10        59.37 o                         
   3   1  14        238.62        289.93        31.76 o                         
  -5   2  14       1196.63       1213.36        47.48 o                         
  -4   2  14         20.29          5.44        16.76 o                         
  -3   2  14       1756.83       1617.31        45.02 o                         
  -2   2  14       1178.00       1119.17        37.26 o                         
  -1   2  14       5146.48       5312.44        78.72 o                         
   0   2  14       2357.19       2334.96        46.83 o                         
   1   2  14          0.44         20.67        17.97 o                         
   2   2  14        182.36        152.12        22.78 o                         
   3   2  14          2.42        -30.31        20.23 o                         
  -5   3  14        393.70        391.06        43.39 o                         
  -4   3  14        203.01        140.96        19.10 o                         
  -3   3  14        395.89        345.36        24.15 o                         
  -2   3  14       2398.07       2435.57        46.83 o                         
  -1   3  14        753.46        763.49        30.10 o                         
   0   3  14       2479.20       2534.64        49.77 o                         
   1   3  14       2564.42       2606.63        56.43 o                         
   2   3  14        481.02        455.20        34.04 o                         
   3   3  14         58.38         16.09        22.96 o                         
  -5   4  14        375.90        385.60        38.73 o                         
  -4   4  14         53.04          3.72        19.89 o                         
  -3   4  14        523.11        554.62        23.90 o                         
  -2   4  14         38.86         22.13        15.13 o                         
  -1   4  14       1869.17       1786.60        49.61 o                         
   0   4  14       2770.04       2819.04        65.49 o                         
   1   4  14        843.12        834.95        48.27 o                         
   2   4  14       1793.05       1827.66        59.09 o                         
   3   4  14        116.90        119.59        28.06 o                         
  -5   5  14       1628.39       1553.65        76.04 o                         
  -4   5  14        635.03        775.38        32.17 o                         
  -3   5  14       3877.16       3828.08        55.26 o                         
  -2   5  14        295.76        278.36        21.66 o                         
  -1   5  14        133.06        106.36        19.35 o                         
   0   5  14        594.36        614.70        39.89 o                         
   1   5  14         95.35         55.26        19.15 o                         
   2   5  14          6.15        -16.76        20.59 o                         
   3   5  14       5301.90       5459.76       116.01 o                         
  -4   6  14        145.55        109.57        19.49 o                         
  -3   6  14       4043.26       4224.91        74.77 o                         
  -2   6  14         28.15         20.97        15.88 o                         
  -1   6  14        104.16         56.61        17.90 o                         
   0   6  14        165.01        114.97        22.93 o                         
   1   6  14       2239.61       2416.86        63.68 o                         
   2   6  14         19.13         31.07        22.47 o                         
  -4   7  14        187.45        157.24        22.47 o                         
  -3   7  14       1187.75       1236.95        45.51 o                         
  -2   7  14       2928.33       3065.55        60.06 o                         
  -1   7  14        147.52         91.98        20.21 o                         
   0   7  14        508.96        598.46        41.11 o                         
   1   7  14        248.60        281.33        46.40 o                         
   2   7  14        361.66        210.78        32.19 o                         
  -3   8  14        229.20        248.22        27.04 o                         
  -2   8  14          0.10          2.15        16.61 o                         
  -1   8  14       2617.16       2878.49        67.19 o                         
   0   8  14       4074.65       4079.00        88.04 o                         
   1   8  14        856.66        838.58        51.44 o                         
  -2   9  14       1283.96       1389.19        47.16 o                         
  -1   9  14         54.80         72.56        21.70 o                         
   0   9  14        346.45        360.92        47.75 o                         
  -3   0  15       1177.99       1069.68        55.40 o                         
  -1   0  15          0.09        -28.13        28.86 o                         
   1   0  15       7173.28       7197.51       163.93 o                         
  -4   1  15       1417.22       1358.38        46.62 o                         
  -3   1  15        210.18        180.44        24.21 o                         
  -2   1  15       1247.14       1260.97        46.94 o                         
  -1   1  15        905.56        959.65        49.66 o                         
   0   1  15        977.34        982.10        30.29 o                         
   1   1  15        265.24        304.90        26.19 o                         
   2   1  15        308.28        308.05        30.71 o                         
  -4   2  15       2223.81       2295.08        54.54 o                         
  -3   2  15          0.43          3.32        18.77 o                         
  -2   2  15       2272.82       2432.14        63.40 o                         
  -1   2  15        921.13        964.05        35.79 o                         
   0   2  15        894.93        781.32        48.29 o                         
   1   2  15        810.66        747.01        41.38 o                         
   2   2  15         73.12         69.83        23.90 o                         
  -4   3  15         73.93         52.87        21.87 o                         
  -3   3  15       2574.10       2762.83        59.73 o                         
  -2   3  15       2114.98       2243.89        58.62 o                         
  -1   3  15         10.79         -0.54        15.74 o                         
   0   3  15        763.59        773.17        39.33 o                         
   1   3  15        127.13         79.94        19.99 o                         
   2   3  15          0.04         -7.57        23.00 o                         
  -3   4  15        402.05        417.57        33.85 o                         
  -2   4  15        104.71        106.70        15.93 o                         
  -1   4  15       3216.94       3265.68        82.81 o                         
   0   4  15       1603.17       1581.20        52.95 o                         
   1   4  15        947.88        924.75        40.45 o                         
  -3   5  15        474.61        405.70        39.41 o                         
  -2   5  15         35.79         37.30        20.02 o                         
  -1   5  15        115.06         81.07        21.76 o                         
   0   5  15       1243.82       1249.13        59.93 o                         
   1   5  15         18.46         -2.82        21.06 o                         
  -2   6  15          0.73        -29.00        19.33 o                         
  -1   6  15         24.14         31.53        19.38 o                         
   0   6  15       2181.70       2359.04        88.64 o                         
                                                                                
